# Supplementary material for: Interactions of Chromatin Context, Binding Site Sequence Content, and Sequence Evolution in Stress-Induced p53 Occupancy and Transactivation
Source: PLoS Genet. 2015 Jan 8;11(1):e1004885. doi: 10.1371/journal.pgen.1004885 (PMC4287438; doi:10.1371/journal.pgen.1004885)
Supplement: S1 Data File — Su p53 2932 peaks, HMM7 at peak, PWMs, phyloP, multiples, repeats, DAVID.xlsx. (XLSX) [file pgen.1004885.s011.xlsx]

## Sheet: 2932 sorted by HMM7 at Maxpos
regionID	chr	start_hg19	end_hg19	maxpos (hg19)	maxpos(hg18)	Count Dox_reads (maxPos+/-150)	Count Dox_uniqreads (maxPos+/-150)	log2 Peak Density	peakID	-log10_qv:	Number of studies this p53_ChIP-seq peak was observed	Type of studies this p53_ChIP-seq peak was observed	Avg Dnase Signal	symbol	ENCODE HMM7@maxPos	ENCODE HMM7 Peak number Code	HMM15 ENCODE Peak Max HMM15 state (Ernst et al)	Peak max distance to TSS	TSS (hg19*)	TSS (hg18)	regionID	Peak max +/-150_ human vs mouse ave identity conserv	bestPWM human vs mouse consev	maxPos+/-150 phyloP placental	bestPWM phyloP	Transposon Repeat Type	Hg18 chrstart(bestPWM)	spacer (bestPWM in peak)	PWM (best PWM in Peak)	Binding PWM( bestPWM in peak)	seq(bestPWM)	orientation (bestPWM)	sum_of all PWM in Peak	total_p53REs	p53RE_s0	p53RE_s1	p53RE_s2	p53RE_s3	chrstart	spacer	PWM	BPWM	seq	ori
R-2	chr1	181103605	181104847	181104250	179370873	2725	269	11.412	P-2-3	4430000	15	LCL.Dox R-2|MCF7.Nutlin R-3|MCF7.RITA1um R-2|MCF7.5FU R-2|LCL.Dox.ES358 R-7|MCF7.NT R-8|U2OS.DMSO R-6|LCL.nutlin.FDR.relax R-76|Saos2.doxycycline R-42|U2OS.nutlin R-70|IMR90.5FU R-5|U2OS.ActD R-16|U2OS.Eto R-5|U2OS.DXR R-36|LCL.IR.ES487.FDR.relax R-38	0.0416	IER5	TSS	1	4	46613	181057637	179324260	R-2	0	1	0.041584	0.729173		179370901	0	22.599	140	AGGCATGCCCGGGCATGTCT	FW	31.228	2	1	0	0	1	179370901	0	22.599	140	AGGCATGCCCGGGCATGTCT	FW	179370911	3	8.629	113.2	GGGCATGTCTgctGGGGCAGGCT
R-4	chr12	69201575	69203291	69202716	67488983	2501	261	11.2883	P-4-5	3189970	16	LCL.Dox R-4|MCF7.Nutlin R-4|Saos2.doxycycline R-16|MCF7.RITA1um R-5|U2OS.nutlin R-53|U2OS.ActD R-122|LCL.NT R-11|U2OS.Eto R-70|IMR90.5FU R-73|U2OS.DMSO R-60|MCF7.5FU R-5|LCL.Dox.ES358 R-9|MCF7.NT R-170|LCL.nutlin.FDR.relax R-103|U2OS.DXR R-71|LCL.IR.ES487.FDR.relax R-44	0.0713	MDM2	TSS	1	1	-80	69202796	67489063	R-4	0.603333	0.95	0.105646	1.36217		67488970	0	14.465	119.4	GGTCAAGTTCAGACACGTTC	FW	46.611	4	2	0	0	2	67488925	3	10.553	121.1	GGGCCGGTTCagtGGGCAGGTTG	FW	67488938	3	8.405	108.7	GGGCAGGTTGactCAGCTTTTCC
R-6	chr6	36643608	36644648	36644214	36752192	1939	249	10.9211	P-6-1	2350000	16	LCL.Dox R-6|MCF7.RITA1um R-15|U2OS.nutlin R-28|Saos2.doxycycline R-228|IMR90.5FU R-10|U2OS.Eto R-15|MCF7.Nutlin R-17|LCL.Dox.ES358 R-10|MCF7.5FU R-7|U2OS.ActD R-17|U2OS.DXR R-33|U2OS.DMSO R-26|LCL.nutlin.FDR.relax R-35|LCL.IR.ES487.FDR.relax R-35|MCF7.NT R-264|LCL.NT R-32	0.0314	CDKN1A	TSS	1	4	-2244	36646458	36754436	R-6	0.506667	0.9	-0.00337748	0.819362		36752204	0	17.083	123.3	GAACATGTCCCAACATGTTG	FW	38.054	3	1	1	0	1	36752142	1	8.337	110.4	CTGCTTCCCAgGAACATGCTT	RC	36752153	3	12.634	110.3	GAACATGCTTgggCAGCAGGCTG
R-19	chr1	9241274	9243636	9242214	9164801	1603	262	10.6466	P-19-2	1150000	15	LCL.Dox R-19|U2OS.Eto R-195|U2OS.nutlin R-64|LCL.Dox.ES358 R-33|Saos2.doxycycline R-472|MCF7.Nutlin R-276|MCF7.RITA1um R-345|U2OS.DMSO R-65|U2OS.DXR R-221|LCL.IR.ES487.FDR.relax R-113|LCL.nutlin.FDR.relax R-85|MCF7.5FU R-267|IMR90.5FU R-6|U2OS.ActD R-83|LCL.NT R-21	0.0659	MIR34A	TSS	1	1	-30378	9211836	9134423	R-19	0.626667	1	0.302635	1.51068		9164790	0	20.726	116.8	GAACAAGCCCAGGCAAGCCC	FW	70.12	6	3	1	2	0	9164657	0	8.228	110.5	GTGCATGCTGGGACGGGGCG	FW	9164702	2	9.006	112.1	TCTCCTGCCCcgGAGCTTGGCT
R-22	chr1	111756743	111758338	111757281	111558804	1415	194	10.4666	P-22-2	999749	16	LCL.Dox R-22|U2OS.nutlin R-21|Saos2.doxycycline R-198|LCL.Dox.ES358 R-8|MCF7.Nutlin R-55|U2OS.DXR R-39|U2OS.DMSO R-52|U2OS.Eto R-74|LCL.IR.ES487.FDR.relax R-46|LCL.nutlin.FDR.relax R-49|IMR90.5FU R-70|U2OS.ActD R-62|MCF7.RITA1um R-152|LCL.NT R-23|MCF7.5FU R-84|LCL.nutlin.FDR.relax R-1739	0.005	CHI3L2	TSS	1	4	-12999	111770280	111571803	R-22	0	0	0.0617103	0.00818725	MER61E	111558784	0	18.556	134.3	GGGCATGTCTGGGCAAGCCA	FW	48.51	3	1	1	1	0	111558784	0	18.556	134.3	GGGCATGTCTGGGCAAGCCA	FW	111558823	2	9.13	104.4	CTGTGTGGCTgtGGGCATGTCT
R-23	chr8	103248656	103249592	103249063	103318239	1347	190	10.3955	P-23-1	29501.7	14	LCL.Dox R-23|MCF7.5FU R-79|MCF7.Nutlin R-41|MCF7.RITA1um R-38|LCL.nutlin.FDR.relax R-64|U2OS.nutlin R-37|U2OS.DXR R-17|U2OS.DMSO R-45|Saos2.doxycycline R-63|LCL.Dox.ES358 R-14|U2OS.ActD R-15|LCL.IR.ES487.FDR.relax R-62|MCF7.NT R-650|U2OS.Eto R-14	0.005	RRM2B	TSS	1	4	2283	103251346	103320522	R-23	0.533333	0	0.0839497	0.025919		103318244	0	20.025	134.7	AGACATGCCTGGGCATGTCA	FW	48.23	4	2	0	1	1	103318232	2	9.152	99.4	CACCCAGTTGgaAGACATGCCT	FW	103318244	0	20.025	134.7	AGACATGCCTGGGCATGTCA
R-25	chr15	63448904	63450026	63449418	61236471	1343	239	10.3912	P-25-2	880082	15	LCL.Dox R-25|U2OS.Eto R-36|LCL.nutlin.FDR.relax R-56|U2OS.nutlin R-4|U2OS.DMSO R-5|Saos2.doxycycline R-310|LCL.Dox.ES358 R-40|U2OS.ActD R-44|MCF7.RITA1um R-41|MCF7.Nutlin R-27|U2OS.DXR R-54|LCL.IR.ES487.FDR.relax R-32|MCF7.5FU R-24|IMR90.5FU R-12|MCF7.NT R-151	0.1511	RPS27L	TSS	1	1	323	63449741	61236794	R-25	0	0.9	-0.169553	0.527902		61236487	0	14.123	117.9	GGGCAAGTCACTACATGCCC	FW	23.159	2	1	0	0	1	61236371	3	9.036	98	GGGCATCCTCaaaGACCAAGACC	FW	61236487	0	14.123	117.9	GGGCAAGTCACTACATGCCC
R-31	chr22	39842064	39843670	39843313	38173259	1080	191	10.0768	P-31-2	762255	5	LCL.Dox R-31|LCL.Dox.ES358 R-75|LCL.nutlin.FDR.relax R-189|LCL.IR.ES487.FDR.relax R-91|U2OS.ActD R-1535	0.1226	MGAT3	TSS	1	4	-10011	39853324	38183270	R-31	0	0	-0.0932789	-0.084959		38173273	0	15.72	127.9	ATGCAAGTCAGGACATGTCG	FW	32.904	3	2	0	0	1	38173273	0	15.72	127.9	ATGCAAGTCAGGACATGTCG	FW	38173283	0	8.616	100.4	GGACATGTCGGGGGAGGGCA
R-56	chr9	139001205	139002620	139001676	138141497	1051	229	10.0375	P-56-1	576842	14	LCL.Dox R-56|MCF7.5FU R-266|MCF7.Nutlin R-78|MCF7.RITA1um R-255|U2OS.nutlin R-1929|U2OS.nutlin R-634|LCL.Dox.ES358 R-209|Saos2.doxycycline R-696|U2OS.DMSO R-137|U2OS.ActD R-108|IMR90.5FU R-13|U2OS.DXR R-623|LCL.NT R-4|LCL.nutlin.FDR.relax R-3669	0.2696	C9orf69	TSS	1	1	9055	139010731	138150552	R-56	0.666667	0.85	0.268931	0.906434		138141491	0	15.773	130.2	CGGCATGCCCGGGCACGCTG	FW	15.773	1	1	0	0	0	138141491	0	15.773	130.2	CGGCATGCCCGGGCACGCTG	FW
R-28	chr12	125422526	125424753	125423248	123989201	1039	153	10.021	P-28-1	809163	16	LCL.Dox R-28|U2OS.DMSO R-24|LCL.Dox.ES358 R-39|Saos2.doxycycline R-104|U2OS.nutlin R-66|MCF7.Nutlin R-54|LCL.IR.ES487.FDR.relax R-55|LCL.nutlin.FDR.relax R-50|MCF7.RITA1um R-36|MCF7.5FU R-46|MCF7.NT R-162|U2OS.Eto R-96|IMR90.5FU R-316|U2OS.DXR R-93|U2OS.ActD R-81|MCF7.NT R-584	0.005	UBC	TSS	1	1	-23671	125399577	123965530	R-28	0	0	0.00435487	0.100644	LTR10E	123989226	0	19.834	123.6	GGACGTGCCCAGGCATGTCC	FW	56.498	4	2	0	2	0	123989163	2	13.415	122	AAACATGCTCacAGGCACGTAG	FW	123989224	2	8.436	99.6	CTGGACGTGCccAGGCATGTCC
R-45	chr11	47235916	47237077	47236548	47193124	985	211	9.94398	P-45-1	36460.2	15	LCL.Dox R-45|MCF7.Nutlin R-29|MCF7.RITA1um R-37|LCL.Dox.ES358 R-115|U2OS.nutlin R-120|U2OS.DXR R-70|U2OS.DMSO R-34|IMR90.5FU R-22|LCL.NT R-5|MCF7.5FU R-18|U2OS.ActD R-130|Saos2.doxycycline R-278|LCL.nutlin.FDR.relax R-313|LCL.IR.ES487.FDR.relax R-194|MCF7.NT R-77	0.1868	DDB2	TSS	1	1	56	47236492	47193068	R-45	0	0.55	0.16126	-0.364261		47193096	0	12.782	97	AAGCTGGTTTGAACAAGCCC	FW	43.878	3	1	1	1	0	47193096	0	12.782	97	AAGCTGGTTTGAACAAGCCC	FW	47193106	1	20.561	128.1	GAACAAGCCCtGGGCATGTTT
R-60	chr19	42364104	42365159	42364429	47056269	930	225	9.86109	P-60-1	540582	15	LCL.Dox R-60|MCF7.5FU R-1003|MCF7.Nutlin R-476|MCF7.RITA1um R-1220|U2OS.Eto R-620|U2OS.DXR R-484|LCL.Dox.ES358 R-178|U2OS.ActD R-421|IMR90.5FU R-21|U2OS.nutlin R-1890|LCL.NT R-3|MCF7.RITA1um R-896|U2OS.DMSO R-572|LCL.nutlin.FDR.relax R-1354|LCL.IR.ES487.FDR.relax R-1644	0.2026	RPS19	TSS	1	1	442	42363987	47055827	R-60	0.786667	1	0.701779	1.18398		47056335	0	18.82	123	CGGCAGGCCCGGACATGCCC	FW	47.972	4	2	1	0	1	47056322	3	8.201	117.6	GGCCACGTGCgagCGGCAGGCCC	FW	47056334	1	10.463	95.5	GCGGCAGGCCcGGACATGCCC
R-89	chr6	111803335	111805769	111805337	111912030	818	186	9.67596	P-89-3	367521	15	LCL.Dox R-89|Saos2.doxycycline R-168|IMR90.5FU R-14|U2OS.Eto R-248|LCL.Dox.ES358 R-148|U2OS.nutlin R-229|MCF7.5FU R-92|U2OS.ActD R-203|U2OS.DMSO R-154|MCF7.Nutlin R-100|MCF7.RITA1um R-156|LCL.nutlin.FDR.relax R-170|MCF7.NT R-434|LCL.IR.ES487.FDR.relax R-120|LCL.NT R-43	0.0663	TRAF3IP2-AS1	TSS	1	1	-923	111804414	111911107	R-89	0.68	0.8	0.312377	0.557083		111912036	0	11.833	121.8	GTACATGTAAGGACTTGTCA	FW	21.159	2	1	0	1	0	111912024	2	9.326	116.8	GGGCACGCGCaaGTACATGTAA	RC	111912036	0	11.833	121.8	GTACATGTAAGGACTTGTCA
R-67	chr3	178787581	178788235	178787985	180270679	807	120	9.65642	P-67-1	452112	12	LCL.Dox R-67|U2OS.nutlin R-208|Saos2.doxycycline R-13|LCL.Dox.ES358 R-25|IMR90.5FU R-71|LCL.nutlin.FDR.relax R-143|MCF7.Nutlin R-190|U2OS.DMSO R-176|MCF7.5FU R-157|LCL.IR.ES487.FDR.relax R-77|U2OS.DXR R-357|MCF7.RITA1um R-160	0.005	ZMAT3	TSS	1	1	1599	178789584	180272278	R-67	0.606667	1	0.374449	1.38732		180270670	0	19.418	133.1	AGGCATGTCTGGACTTGTTT	FW	40.258	3	2	1	0	0	180270660	0	10.919	103.3	CCAATTGCCTAGGCATGTCT	FW	180270670	0	19.418	133.1	AGGCATGTCTGGACTTGTTT
R-114	chr19	18334624	18336600	18335439	18196439	749	181	9.54882	P-114-2	289306	8	LCL.Dox R-114|MCF7.Nutlin R-173|MCF7.RITA1um R-60|U2OS.nutlin R-501|U2OS.ActD R-630|Saos2.doxycycline R-922|MCF7.5FU R-184|IMR90.5FU R-428	0.2434	PDE4C	TSS	1	6	-136	18335303	18196303	R-114	0	0	-0.404442	-0.454253		18196461	0	14.645	131.7	GGGCATGTTCGGTCACGTCC	FW	72.476	6	4	2	0	0	18196380	0	13.195	109.6	GGATAAGTTCGAGCTTGTTC	FW	18196419	1	9.139	95.1	CGGTCTGCTTcGAACAAGTCC
R-115	chr8	67024902	67026673	67025860	67188414	725	177	9.50184	P-115-2	286939	14	LCL.Dox R-115|U2OS.nutlin R-195|LCL.Dox.ES358 R-98|MCF7.5FU R-126|U2OS.Eto R-376|MCF7.Nutlin R-151|LCL.nutlin.FDR.relax R-165|MCF7.RITA1um R-136|Saos2.doxycycline R-831|U2OS.DMSO R-105|U2OS.ActD R-194|U2OS.DXR R-550|LCL.IR.ES487.FDR.relax R-83|IMR90.5FU R-43	0.2228	TRIM55	TSS	1	1	-13417	67039277	67201831	R-115	0	0	-0.485811	-0.439099		67188415	0	14.72	122.8	GAACGTGTCCGGGCAGGTTC	FW	23.102	2	1	0	1	0	67188413	2	8.382	86.7	GGGAACGTGTccGGGCAGGTTC	RC	67188415	0	14.72	122.8	GAACGTGTCCGGGCAGGTTC
R-94	chr2	43022901	43023784	43023287	42876791	688	142	9.42626	P-94-1	347741	14	LCL.Dox R-94|LCL.nutlin.FDR.relax R-142|LCL.IR.ES487.FDR.relax R-121|U2OS.nutlin R-666|Saos2.doxycycline R-901|LCL.Dox.ES358 R-66|MCF7.RITA1um R-724|U2OS.Eto R-541|MCF7.5FU R-426|U2OS.ActD R-384|IMR90.5FU R-474|MCF7.Nutlin R-268|U2OS.DXR R-588|U2OS.DMSO R-425	0.0491	HAAO	TSS	1	4	-3536	43019751	42873255	R-94	0	0	0.0475605	-0.0056836	MLT1H	42876820	0	17.672	113	AGACATGCAGAGACTTGCCC	FW	36.96	3	1	1	0	1	42876746	1	8.28	108.7	AGGCTGGCCAaCAGCCTGCAC	RC	42876820	0	17.672	113	AGACATGCAGAGACTTGCCC
R-133	chr12	120883658	120884484	120884161	119368544	685	175	9.41996	P-133-1	259288	13	LCL.Dox R-133|MCF7.5FU R-129|MCF7.Nutlin R-119|MCF7.RITA1um R-166|U2OS.Eto R-186|LCL.Dox.ES358 R-312|U2OS.DMSO R-347|Saos2.doxycycline R-502|IMR90.5FU R-116|LCL.nutlin.FDR.relax R-177|U2OS.nutlin R-258|U2OS.ActD R-193|LCL.NT R-31	0.0759	TRIAP1	TSS	1	1	54	120884215	119368598	R-133	0.743333	0.95	1.0285	1.4563		119368523	0	12.579	122.1	CTTCATGTCCGTGCATGCCT	FW	12.579	1	1	0	0	0	119368523	0	12.579	122.1	CTTCATGTCCGTGCATGCCT	FW
R-150	chr12	2113419	2114303	2113791	1984052	639	174	9.31967	P-150-1	234104	14	LCL.Dox R-150|MCF7.Nutlin R-104|MCF7.RITA1um R-117|U2OS.ActD R-77|U2OS.Eto R-59|U2OS.nutlin R-61|U2OS.DMSO R-63|LCL.Dox.ES358 R-339|IMR90.5FU R-53|MCF7.5FU R-96|U2OS.DXR R-181|Saos2.doxycycline R-971|LCL.nutlin.FDR.relax R-285|LCL.IR.ES487.FDR.relax R-198	0.1971	DCP1B	TSS	1	2	-114	2113677	1983938	R-150	0	0.9	-0.0490367	-0.176337		1984077	0	16.686	118.4	CGACAAGCCCAGGCCTGCCC	FW	25.175	2	1	1	0	0	1984077	0	16.686	118.4	CGACAAGCCCAGGCCTGCCC	FW	1984087	1	8.489	103.3	AGGCCTGCCCtCTGCATCCCG
R-99	chr2	102320236	102320886	102320667	101687099	634	118	9.30834	P-99-1	339982	14	LCL.Dox R-99|U2OS.nutlin R-115|U2OS.DMSO R-87|LCL.Dox.ES358 R-56|MCF7.Nutlin R-84|MCF7.RITA1um R-101|LCL.nutlin.FDR.relax R-107|LCL.IR.ES487.FDR.relax R-238|U2OS.Eto R-69|MCF7.5FU R-86|U2OS.DXR R-35|Saos2.doxycycline R-117|IMR90.5FU R-96|U2OS.ActD R-135	0.0401	MAP4K4	TSS	1	4	6180	102314487	101680919	R-99	0	0.9	0.138627	0.926458		101687108	0	18.704	135.7	AGGCATGTTCAGGCTTGTTC	FW	37.88	3	1	0	1	1	101687108	0	18.704	135.7	AGGCATGTTCAGGCTTGTTC	FW	101687118	2	10.003	102.3	AGGCTTGTTCtgAGACATAGAT
R-145	chr20	5099796	5101080	5100814	5048814	626	177	9.29002	P-145-4	238392	17	LCL.Dox R-145|U2OS.nutlin R-455|Saos2.doxycycline R-608|LCL.Dox.ES358 R-142|U2OS.DMSO R-182|LCL.nutlin.FDR.relax R-2168|LCL.IR.ES487.FDR.relax R-812|U2OS.ActD R-220|U2OS.Eto R-310|MCF7.Nutlin R-564|IMR90.5FU R-104|LCL.NT R-78|MCF7.5FU R-536|MCF7.RITA1um R-1007|LCL.nutlin.FDR.relax R-330|LCL.IR.ES487.FDR.relax R-312|U2OS.DXR R-648	0.2293	PCNA	TSS	1	1	-167	5100647	5048647	R-145	0	0	-0.292046	-0.75471		5048821	0	14.914	119.9	GAACAAGTCCGGGCATATGT	FW	34.77	3	1	0	1	1	5048808	3	10.511	97.5	GAACCCGGCCgcaGAACAAGTCC	FW	5048809	2	9.345	94	AACCCGGCCGcaGAACAAGTCC
R-148	chr1	117421005	117422716	117421935	117223458	622	153	9.28077	P-148-3	235172	15	LCL.Dox R-148|MCF7.5FU R-101|MCF7.Nutlin R-91|MCF7.RITA1um R-126|U2OS.nutlin R-133|Saos2.doxycycline R-571|U2OS.DMSO R-88|U2OS.DXR R-182|LCL.Dox.ES358 R-106|U2OS.Eto R-102|LCL.nutlin.FDR.relax R-63|U2OS.ActD R-164|LCL.IR.ES487.FDR.relax R-75|LCL.NT R-178|IMR90.5FU R-254	0.0452	PTGFRN	TSS	1	4	-30753	117452688	117254211	R-148	0.663333	0.95	0.0246906	0.600723		117223454	0	18.83	124.2	GGACAGGTCTGGACTTGTCC	FW	40.946	3	1	1	0	1	117223453	1	8.899	95.4	CGGACAGGTCtGGACTTGTCC	RC	117223454	0	18.83	124.2	GGACAGGTCTGGACTTGTCC
R-128	chr19	47735564	47736395	47735774	52427614	615	154	9.26444	P-128-1	269493	13	LCL.Dox R-128|MCF7.RITA1um R-815|LCL.NT R-182|LCL.IR.ES487.FDR.relax R-160|U2OS.nutlin R-279|Saos2.doxycycline R-658|LCL.Dox.ES358 R-204|U2OS.DXR R-653|LCL.nutlin.FDR.relax R-178|MCF7.Nutlin R-500|U2OS.DMSO R-458|MCF7.5FU R-567|IMR90.5FU R-223	0.0518	BBC3	TSS	1	4	249	47736023	52427863	R-128	0	0.95	0.177863	1.32953		52427665	0	16.375	115.4	GGACATGCCTGGGCAGACCC	FW	65.852	6	3	1	0	2	52427523	3	8.252	102.5	ACACATGTCAcaaAGTCACACCT	RC	52427576	0	9.962	115	ACACACGTCGGAGCATGCAC
R-175	chr1	45265324	45266287	45265575	45038162	603	176	9.23601	P-175-1	3596.6	14	LCL.Dox R-175|MCF7.Nutlin R-274|U2OS.ActD R-333|U2OS.Eto R-293|LCL.nutlin.FDR.relax R-95|U2OS.nutlin R-196|U2OS.DMSO R-89|Saos2.doxycycline R-753|LCL.Dox.ES358 R-289|MCF7.RITA1um R-244|LCL.NT R-33|MCF7.5FU R-340|IMR90.5FU R-54|LCL.IR.ES487.FDR.relax R-124	0.3077	PLK3	TSS	1	1	-460	45266035	45038622	R-175	0.54	0.6	-0.0594276	-0.287348		45038183	0	11.357	109	TAACATGCCCGGGCAAAAGC	FW	30.036	3	1	1	1	0	45038062	1	9.411	109.1	AGGCAAGCCAgGCGCGAGACT	FW	45038171	2	9.268	99	GGGAGTGTCGggTAACATGCCC
R-207	chr19	49457788	49459083	49458476	54150288	586	168	9.19476	P-207-3	166269	14	LCL.Dox R-207|IMR90.5FU R-36|Saos2.doxycycline R-1123|U2OS.Eto R-371|U2OS.DXR R-435|LCL.Dox.ES358 R-407|U2OS.ActD R-215|U2OS.nutlin R-220|U2OS.DMSO R-151|MCF7.RITA1um R-330|MCF7.5FU R-366|LCL.nutlin.FDR.relax R-317|LCL.IR.ES487.FDR.relax R-337|LCL.NT R-44	0.3113	BAX	TSS	1	1	360	49458116	54149928	R-207	0	1	0.388191	1.49923		54150282	0	18.956	130.1	GGGCAGGCCCGGGCTTGTCG	FW	45.047	3	1	1	1	0	54150270	2	17.199	119	AGCCAAGCCCccGGGCAGGCCC	FW	54150281	1	8.892	103.8	CGGGCAGGCCcGGGCTTGTCG
R-199	chr8	22924991	22926907	22926088	22982033	585	165	9.19229	P-199-3	168978	11	LCL.Dox R-199|LCL.Dox.ES358 R-340|U2OS.nutlin R-628|LCL.IR.ES487.FDR.relax R-889|LCL.nutlin.FDR.relax R-740|MCF7.RITA1um R-504|IMR90.5FU R-55|U2OS.ActD R-434|MCF7.Nutlin R-1746|LCL.NT R-30|U2OS.DMSO R-530	0.005	TNFRSF10B	TSS	1	1	612	22926700	22982645	R-199	0	0	-0.14408	0.0826023		22982080	0	18.72	110.8	CGTCTTGCCCGGACATGCCC	FW	39.224	3	1	0	1	1	22982077	3	8.353	100.2	GTGCGTCTTGcccGGACATGCCC	FW	22982080	0	18.72	110.8	CGTCTTGCCCGGACATGCCC
R-155	chr7	2276592	2277368	2277041	2243567	582	146	9.18488	P-155-2	226695	4	LCL.Dox R-155|LCL.nutlin.FDR.relax R-181|LCL.IR.ES487.FDR.relax R-105|LCL.Dox.ES358 R-116	0.18	MAD1L1	TSS	1	4	-4458	2272583	2239109	R-155	0	0	-0.230686	-0.164609		2243575	0	13.802	113.7	GGACAAGCCCAGGCAGATCA	FW	22.338	2	1	0	1	0	2243563	2	8.536	87.8	TGACTTCCGGgaGGACAAGCCC	FW	2243575	0	13.802	113.7	GGACAAGCCCAGGCAGATCA
R-116	chr8	128806329	128808437	128808007	128877189	581	131	9.18239	P-116-3	7463.12	12	LCL.Dox R-116|Saos2.doxycycline R-41|MCF7.RITA1um R-12|U2OS.nutlin R-104|MCF7.Nutlin R-19|U2OS.DMSO R-146|MCF7.5FU R-8|U2OS.Eto R-76|U2OS.ActD R-185|LCL.Dox.ES358 R-211|U2OS.DXR R-75|LCL.IR.ES487.FDR.relax R-231	0.0654	MIR1204	TSS	1	1	-200	128808207	128877389	R-116	0	0.85	0.306072	1.38361		128877199	0	14.878	117.4	CGACAAGTTGAGACTTGTTC	FW	14.878	1	1	0	0	0	128877199	0	14.878	117.4	CGACAAGTTGAGACTTGTTC	FW
R-135	chr10	90749906	90751254	90751089	90741069	571	156	9.15735	P-135-5	252595	13	LCL.Dox R-135|LCL.Dox.ES358 R-305|MCF7.RITA1um R-227|U2OS.Eto R-588|IMR90.5FU R-38|Saos2.doxycycline R-2034|U2OS.nutlin R-532|U2OS.DMSO R-550|MCF7.Nutlin R-378|LCL.nutlin.FDR.relax R-176|U2OS.ActD R-707|LCL.IR.ES487.FDR.relax R-370|MCF7.5FU R-560	0.0292	ACTA2	TSS	1	1	802	90750287	90740267	R-135	0	0	-0.475685	-0.143089		90741046	0	18.098	113.6	GGACAAGCCCTGACAAGCCA	FW	18.098	1	1	0	0	0	90741046	0	18.098	113.6	GGACAAGCCCTGACAAGCCA	FW
R-178	chr19	18484348	18485973	18484765	18345765	563	154	9.13699	P-178-1	188551	15	LCL.Dox R-178|MCF7.5FU R-39|MCF7.Nutlin R-40|MCF7.RITA1um R-39|U2OS.ActD R-238|U2OS.Eto R-221|LCL.nutlin.FDR.relax R-198|U2OS.nutlin R-493|U2OS.DMSO R-139|Saos2.doxycycline R-1057|LCL.Dox.ES358 R-101|IMR90.5FU R-64|U2OS.DXR R-548|LCL.IR.ES487.FDR.relax R-185|MCF7.NT R-122	0.2643	GDF15	TSS	1	4	-12202	18496967	18357967	R-178	0	0	-0.21486	0.659934		18345757	0	19.969	120.1	AGACCTGCCCGGACATGTCC	FW	40.654	3	1	1	1	0	18345746	1	9.415	97.3	AGGAGTGCCTcAGACCTGCCC	FW	18345757	0	19.969	120.1	AGACCTGCCCGGACATGTCC
R-227	chr12	92428554	92429228	92428811	90952942	561	141	9.13186	P-227-1	142044	11	LCL.Dox R-227|MCF7.5FU R-127|MCF7.Nutlin R-113|LCL.nutlin.FDR.relax R-301|LCL.IR.ES487.FDR.relax R-129|U2OS.nutlin R-428|U2OS.DMSO R-519|LCL.Dox.ES358 R-174|MCF7.RITA1um R-92|U2OS.Eto R-661|U2OS.ActD R-1053	0.0479	BTG1	TSS	1	4	110862	92539673	91063804	R-227	0.593333	0.8	0.112807	0.956808		90952968	0	15.174	107.5	GGACAAGCCCAGGCAAAGCC	FW	33.928	3	1	1	1	0	90952886	1	8.259	99.5	GGTTTTGTTAcCGACTTGCCG	RC	90952897	2	10.495	120.6	CGACTTGCCGccCTGCCTGCCA
R-167	chr17	42425501	42426727	42426302	39781828	558	160	9.12412	P-167-3	204184	4	LCL.Dox R-167|LCL.Dox.ES358 R-429|LCL.nutlin.FDR.relax R-299|LCL.IR.ES487.FDR.relax R-1042	0.189	GRN	TSS	1	4	3812	42422490	39778016	R-167	0.526667	0.85	-0.0320951	-0.473187		39781841	0	14.169	121	GCACATGCTGGGGCAAGTGT	FW	33.657	3	2	0	1	0	39781811	2	8.289	116.9	ACGCATGTCAgcATTCATGCTT	FW	39781831	0	11.199	112.4	TTACAGGTCCGCACATGCTG
R-139	chr15	89164173	89165084	89164523	86965527	555	176	9.11634	P-139-1	244896	14	LCL.Dox R-139|MCF7.5FU R-105|MCF7.Nutlin R-53|MCF7.RITA1um R-142|U2OS.DMSO R-66|U2OS.nutlin R-163|LCL.Dox.ES358 R-227|Saos2.doxycycline R-1478|IMR90.5FU R-11|U2OS.ActD R-136|U2OS.Eto R-135|U2OS.DXR R-544|LCL.nutlin.FDR.relax R-676|LCL.IR.ES487.FDR.relax R-696	0.163	AEN	TSS	1	1	-3	89164526	86965530	R-139	0.513333	0.9	0.0288539	0.865123		86965541	0	19.356	126.7	GGGCTTGCCCGGGCATGTGG	FW	19.356	1	1	0	0	0	86965541	0	19.356	126.7	GGGCTTGCCCGGGCATGTGG	FW
R-194	chr19	932511	933987	933544	884544	549	163	9.10066	P-194-4	5880.34	7	LCL.Dox R-194|U2OS.nutlin R-2139|LCL.Dox.ES358 R-376|IMR90.5FU R-32|LCL.nutlin.FDR.relax R-637|MCF7.Nutlin R-2576|LCL.IR.ES487.FDR.relax R-1875	0.0887	ARID3A	TSS	1	4	7508	926036	877036	R-194	0	0	-0.144031	-0.431381		884568	0	15.89	114.3	GGACACGCTGGGACATGCCT	FW	24.316	2	1	1	0	0	884568	0	15.89	114.3	GGACACGCTGGGACATGCCT	FW	884582	1	8.426	94.2	ATGCCTGCCTcGGGGCAGCCC
R-137	chr16	27419521	27420439	27420252	27327753	532	107	9.05528	P-137-3	250383	6	LCL.Dox R-137|LCL.IR.ES487.FDR.relax R-141|LCL.Dox.ES358 R-208|Saos2.doxycycline R-580|U2OS.nutlin R-3341|MCF7.Nutlin R-1850	0.005	IL21R	TSS	1	4	5830	27414422	27321923	R-137	0.503333	0.65	-0.0788154	-0.145504	L1MEg	27327773	0	15.391	115.3	GAACATGCTGGTACATGTCT	FW	15.391	1	1	0	0	0	27327773	0	15.391	115.3	GAACATGCTGGTACATGTCT	FW
R-214	chr3	152877994	152879559	152878566	154361256	527	174	9.04166	P-214-1	4487.86	12	LCL.Dox R-214|MCF7.Nutlin R-33|MCF7.RITA1um R-68|Saos2.doxycycline R-678|LCL.Dox.ES358 R-375|U2OS.nutlin R-617|MCF7.5FU R-53|LCL.nutlin.FDR.relax R-498|U2OS.DMSO R-567|IMR90.5FU R-62|U2OS.ActD R-671|LCL.IR.ES487.FDR.relax R-386	0.2895	RAP2B	TSS	1	1	-1462	152880028	154362718	R-214	0.606667	0.8	0.0422931	0.583809		154361269	0	14.793	119.3	GAACAAGTCGGGGCATCTCC	FW	76.582	7	5	1	1	0	154361213	2	8.393	90.9	AGCTCAGCCTgcAGACAGGTCT	FW	154361225	0	12.389	108.5	AGACAGGTCTTGACATCCCT
R-142	chr11	5710944	5712422	5711740	5668316	518	93	9.01681	P-142-1	239470	11	LCL.Dox R-142|U2OS.nutlin R-215|U2OS.DMSO R-157|LCL.Dox.ES358 R-118|LCL.IR.ES487.FDR.relax R-123|LCL.nutlin.FDR.relax R-115|Saos2.doxycycline R-1554|MCF7.RITA1um R-1311|U2OS.Eto R-183|IMR90.5FU R-508|U2OS.DXR R-505	0.005	TRIM22	TSS	1	1	822	5710918	5667494	R-142	0	0	-0.0678067	-0.124267	LTR10D	5668357	0	16.392	135	TGACATGTCTAGGCATGTAG	FW	34.433	3	1	0	1	1	5668344	3	8.415	109.6	ACGCCTGGTActgTGACATGTCT	FW	5668345	2	9.626	107.7	CGCCTGGTACtgTGACATGTCT
R-176	chr1	201437490	201438996	201438272	199704895	517	154	9.01402	P-176-3	4916.1	12	LCL.Dox R-176|MCF7.Nutlin R-69|MCF7.RITA1um R-248|LCL.Dox.ES358 R-406|IMR90.5FU R-3|LCL.NT R-87|U2OS.ActD R-188|U2OS.Eto R-207|Saos2.doxycycline R-1286|U2OS.nutlin R-636|U2OS.DMSO R-207|MCF7.5FU R-152	0.1488	PHLDA3	TSS	1	1	27	201438299	199704922	R-176	0.683333	1	0.379333	1.03068		199704908	0	9.848	98.4	GGATGTGCCCTTACATGTTC	FW	18.286	2	2	0	0	0	199704908	0	9.848	98.4	GGATGTGCCCTTACATGTTC	FW	199704998	0	8.438	100.7	GCACCAGCTCCGGCAGGGCC
R-169	chr1	68150695	68152690	68152456	67925044	512	128	9	P-169-6	199232	14	LCL.Dox R-169|U2OS.nutlin R-98|IMR90.5FU R-455|Saos2.doxycycline R-26|U2OS.DMSO R-109|U2OS.ActD R-28|MCF7.5FU R-207|MCF7.Nutlin R-331|IMR90.5FU R-181|MCF7.RITA1um R-122|LCL.Dox.ES358 R-317|LCL.nutlin.FDR.relax R-374|LCL.IR.ES487.FDR.relax R-356|U2OS.DXR R-307	0.0521	GADD45A	TSS	1	1	1574	68150882	67923470	R-169	0	0.85	0.788751	1.15667		67925046	0	17.53	122.5	GAACATGTCTAAGCATGCTG	FW	26.208	2	2	0	0	0	67925046	0	17.53	122.5	GAACATGTCTAAGCATGCTG	FW	67925056	0	8.678	104.3	AAGCATGCTGGGGACTGCCA
R-131	chr19	47733711	47735318	47734608	52426448	506	158	8.98299	P-131-2	267209	15	LCL.Dox R-131|IMR90.5FU R-2|U2OS.ActD R-116|U2OS.Eto R-98|LCL.NT R-17|Saos2.doxycycline R-1909|MCF7.5FU R-130|MCF7.Nutlin R-121|LCL.Dox.ES358 R-619|MCF7.RITA1um R-144|U2OS.DMSO R-98|U2OS.nutlin R-279|U2OS.DXR R-471|LCL.nutlin.FDR.relax R-1721|LCL.IR.ES487.FDR.relax R-1391	0.1115	BBC3	TSS	1	1	-157	47734451	52426291	R-131	0.72	0.95	0.49261	0.891578		52426417	0	15.142	116.6	GGACAAGTCAGGACTTGCAG	FW	35.54	3	1	2	0	0	52426406	1	8.663	109.9	CCGCCCGCCGcGGACAAGTCA	RC	52426417	0	15.142	116.6	GGACAAGTCAGGACTTGCAG
R-213	chr6	106546138	106546905	106546483	106653176	488	117	8.93074	P-213-1	4678.99	12	LCL.Dox R-213|MCF7.Nutlin R-1899|LCL.nutlin.FDR.relax R-182|LCL.IR.ES487.FDR.relax R-178|U2OS.nutlin R-1427|Saos2.doxycycline R-668|LCL.Dox.ES358 R-67|U2OS.Eto R-873|IMR90.5FU R-231|U2OS.DXR R-695|U2OS.ActD R-963|MCF7.5FU R-1150	0.005	PRDM1	TSS	1	1	-331	106546814	106653507	R-213	0.756667	0.65	0.730555	0.505362		106653151	0	17.883	129.4	GTGCAAGTCTGGACATGTTT	FW	17.883	1	1	0	0	0	106653151	0	17.883	129.4	GTGCAAGTCTGGACATGTTT	FW
R-224	chr4	52917307	52918883	52918132	52612889	485	156	8.92184	P-224-3	144549	9	LCL.Dox R-224|IMR90.5FU R-48|LCL.Dox.ES358 R-528|LCL.nutlin.FDR.relax R-643|Saos2.doxycycline R-282|MCF7.RITA1um R-935|MCF7.Nutlin R-653|LCL.IR.ES487.FDR.relax R-400|MCF7.5FU R-384	0.0882	SPATA18	TSS	1	3	540	52917592	52612349	R-224	0	0.2	-0.464751	-0.834676		52612880	0	14.982	118.9	GGACATGTGTGTACATGCCC	FW	23.427	2	2	0	0	0	52612870	0	8.445	106.8	GGGGAAGGAAGGACATGTGT	FW	52612880	0	14.982	118.9	GGACATGTGTGTACATGCCC
R-221	chr14	51288210	51288801	51288516	50358266	482	143	8.91289	P-221-1	146230	4	LCL.Dox R-221|Saos2.doxycycline R-2126|LCL.Dox.ES358 R-659|LCL.nutlin.FDR.relax R-1446	0.0449	NIN	TSS	1	4	1840	51290356	50360106	R-221	0.696667	0.9	0.383295	0.108532		50358247	0	12.101	109.5	AAACAAGTTGCAACATGTGT	FW	12.101	1	1	0	0	0	50358247	0	12.101	109.5	AAACAAGTTGCAACATGTGT	FW
R-218	chr6	64282974	64284484	64283616	64341575	480	136	8.90689	P-218-1	148771	16	LCL.Dox R-218|IMR90.5FU R-215|U2OS.ActD R-133|Saos2.doxycycline R-602|LCL.Dox.ES358 R-167|U2OS.DXR R-248|U2OS.Eto R-89|U2OS.nutlin R-160|MCF7.RITA1um R-268|MCF7.Nutlin R-105|U2OS.DMSO R-67|MCF7.5FU R-95|LCL.nutlin.FDR.relax R-277|LCL.NT R-99|MCF7.NT R-180|LCL.IR.ES487.FDR.relax R-275	0.0586	PTP4A1	TSS	1	1	1697	64281919	64339878	R-218	0	0	0.21182	1.03325		64341577	0	16.375	118	GAACAAGTCTAGTCTTGTCC	FW	25.294	2	1	0	0	1	64341577	0	16.375	118	GAACAAGTCTAGTCTTGTCC	FW	64341604	3	8.919	97.8	GGGCCAGTCGtcgAGAAATGGCC
R-228	chr4	89375902	89376804	89376643	89595666	478	136	8.90087	P-228-1	141214	10	LCL.Dox R-228|LCL.Dox.ES358 R-119|LCL.nutlin.FDR.relax R-136|Saos2.doxycycline R-2456|U2OS.nutlin R-1709|LCL.IR.ES487.FDR.relax R-175|LCL.NT R-89|U2OS.Eto R-1226|MCF7.Nutlin R-1749|IMR90.5FU R-595	0.005	HERC5	TSS	1	4	-1624	89378267	89597290	R-228	0	0	0.0262666	0.18477	MER61C	89595685	0	20.29	122.3	GGGCATGCCCAGACAAGACC	FW	45.042	3	1	1	1	0	89595585	1	8.81	97.7	ACACAAGCTGaAGACTTCTTG	FW	89595685	0	20.29	122.3	GGGCATGCCCAGACAAGACC
R-173	chr19	9731478	9732999	9732702	9593702	456	95	8.83289	P-173-5	193369	10	LCL.Dox R-173|Saos2.doxycycline R-734|U2OS.nutlin R-1454|LCL.Dox.ES358 R-143|LCL.nutlin.FDR.relax R-956|MCF7.RITA1um R-967|MCF7.Nutlin R-593|LCL.IR.ES487.FDR.relax R-917|MCF7.5FU R-1183|U2OS.Eto R-1667	0.005	ZNF561	TSS	1	1	-786	9731916	9592916	R-173	0	0	0.0275582	0.0587746	LTR10C	9593713	0	14.586	114.8	GGACCAGTTCAGGCATGCCA	FW	26.861	2	2	0	0	0	9593713	0	14.586	114.8	GGACCAGTTCAGGCATGCCA	FW	9593723	0	12.275	120.5	AGGCATGCCAGGGCAAATAT
R-251	chr12	120105446	120106159	120105824	118590207	437	145	8.77149	P-251-2	118204	5	LCL.Dox R-251|LCL.Dox.ES358 R-727|U2OS.nutlin R-2694|MCF7.RITA1um R-1046|LCL.nutlin.FDR.relax R-1989	0.177	PRKAB1	TSS	1	1	64	120105760	118590143	R-251	0	0.85	-0.0267008	-0.387731		118590208	0	13.672	104.2	GTTCTTGCCGCGGCTTGCCT	FW	25.549	2	2	0	0	0	118590208	0	13.672	104.2	GTTCTTGCCGCGGCTTGCCT	FW	118590218	0	11.877	119.6	CGGCTTGCCTGGGCAGGTAA
R-222	chr17	48448879	48450037	48449082	45804081	425	104	8.73132	P-222-1	146230	11	LCL.Dox R-222|MCF7.Nutlin R-315|MCF7.RITA1um R-611|U2OS.ActD R-981|LCL.nutlin.FDR.relax R-569|LCL.IR.ES487.FDR.relax R-836|U2OS.nutlin R-1400|U2OS.DXR R-595|Saos2.doxycycline R-1861|LCL.Dox.ES358 R-194|MCF7.5FU R-363	0.005	MRPL27		1	1	1480	48450562	45805561	R-222	0	0	-0.057392	-0.0962		45804098	0	13.797	111.9	CAACATGTTAAAACATGCCC	FW	32.513	3	1	1	0	1	45804095	3	9.854	89	AGACAACATGttaAAACATGCCC	FW	45804098	0	13.797	111.9	CAACATGTTAAAACATGCCC
R-225	chr2	64957672	64958054	64957894	64811398	414	112	8.69349	P-225-1	143711	9	LCL.Dox R-225|LCL.nutlin.FDR.relax R-445|LCL.IR.ES487.FDR.relax R-242|U2OS.nutlin R-990|U2OS.DXR R-473|Saos2.doxycycline R-265|LCL.Dox.ES358 R-414|U2OS.ActD R-536|IMR90.5FU R-334	0.005	SERTAD2	TSS	1	4	-76848	64881046	64734550	R-225	0	0.65	0.490346	0.234342		64811418	0	13.886	127	TGGCATGTGTGGACATGCAC	FW	23.47	2	1	0	1	0	64811418	0	13.886	127	TGGCATGTGTGGACATGCAC	FW	64811428	2	9.584	115.5	GGACATGCACcaGTTCACGTTC
R-299	chr6	36644742	36646025	36645103	36753081	394	131	8.62205	P-299-1	88504.9	14	LCL.Dox R-299|MCF7.5FU R-163|MCF7.Nutlin R-87|MCF7.RITA1um R-15|U2OS.ActD R-259|U2OS.Eto R-470|LCL.nutlin.FDR.relax R-35|LCL.IR.ES487.FDR.relax R-35|U2OS.nutlin R-28|U2OS.DXR R-489|U2OS.DMSO R-26|Saos2.doxycycline R-2206|LCL.Dox.ES358 R-10|IMR90.5FU R-152	0.005	CDKN1A	TSS	1	4	-1355	36646458	36754436	R-299	0	1	0.206305	1.18776		36753086	0	14.229	112.1	GAAGAAGACTGGGCATGTCT	FW	34.461	3	2	0	0	1	36753083	3	10.298	111.4	GAGGAAGAAGactGGGCATGTCT	FW	36753086	0	14.229	112.1	GAAGAAGACTGGGCATGTCT
R-294	chr8	22576214	22577011	22576800	22632745	391	126	8.61102	P-294-2	91815.6	3	LCL.Dox R-294|LCL.nutlin.FDR.relax R-449|LCL.IR.ES487.FDR.relax R-249	0.0488	EGR3	TSS	1	4	208621	22785421	22841366	R-294	0.556667	0.8	-0.000876159	0.0867247		22632765	0	17.094	124.8	GAGCAAGCTGTGGCATGTCC	FW	25.847	2	1	0	0	1	22632752	3	8.753	85	GGAGTGGCTTctgGAGCAAGCTG	FW	22632765	0	17.094	124.8	GAGCAAGCTGTGGCATGTCC
R-284	chr12	77459152	77460066	77459841	75983972	382	118	8.57743	P-284-3	96552.7	11	LCL.Dox R-284|Saos2.doxycycline R-1344|MCF7.Nutlin R-132|LCL.Dox.ES358 R-413|MCF7.RITA1um R-118|U2OS.nutlin R-801|U2OS.ActD R-1302|MCF7.5FU R-271|LCL.IR.ES487.FDR.relax R-2349|LCL.nutlin.FDR.relax R-769|U2OS.Eto R-1702	0.1769	E2F7	TSS	1	1	-481	77459360	75983491	R-284	0	0.8	0.311885	0.562291		75983978	0	15.587	99.3	GGAGTTGTCCAGACTTGCCG	FW	69.579	6	2	1	0	3	75983833	3	12.472	123.7	GCGCACGTCCccgCGGCTTGCCG	FW	75983835	1	8.38	95.2	GCACGTCCCCgCGGCTTGCCG
R-232	chr5	27472049	27472454	27472257	27508014	379	112	8.56605	P-232-1	135473	12	LCL.Dox R-232|MCF7.RITA1um R-281|LCL.nutlin.FDR.relax R-259|LCL.IR.ES487.FDR.relax R-465|U2OS.nutlin R-24|U2OS.DMSO R-7|Saos2.doxycycline R-150|LCL.Dox.ES358 R-54|U2OS.Eto R-26|U2OS.DXR R-41|IMR90.5FU R-258|U2OS.ActD R-47	0.0366	CDH9	TSS	1	2	-433568	27038689	27074446	R-232	0	0	-0.0582486	0.176134	MER61C	27508029	0	20.88	127.3	GGGCTTGTCTGGGCATGCCC	FW	59.164	4	2	2	0	0	27508018	1	17.865	118	GAACCTGCCCaGGGCTTGTCT	FW	27508029	0	20.88	127.3	GGGCTTGTCTGGGCATGCCC
R-287	chr15	56661308	56661920	56661662	54448954	373	105	8.54303	P-287-2	95868.7	8	LCL.Dox R-287|U2OS.nutlin R-1018|Saos2.doxycycline R-2552|LCL.Dox.ES358 R-574|U2OS.ActD R-1511|LCL.nutlin.FDR.relax R-489|LCL.IR.ES487.FDR.relax R-471|U2OS.Eto R-1557	0.005	TEX9	TSS	1	1	4019	56657643	54444935	R-287	0	0	-0.150811	-0.060566	AluJb	54448961	0	15.28	120.5	AGGCATGTGCTAACATGCCT	FW	53.984	5	2	0	0	3	54448823	3	8.787	114.9	GCGCATGGCAccaTGCCATGCTA	RC	54448948	3	9.219	108.5	TAGCTGGGACtacAGGCATGTGC
R-275	chr21	36047491	36048451	36047643	34969513	360	113	8.49185	P-275-1	103527	8	LCL.Dox R-275|MCF7.RITA1um R-1700|LCL.nutlin.FDR.relax R-242|LCL.IR.ES487.FDR.relax R-336|U2OS.DXR R-594|Saos2.doxycycline R-157|LCL.Dox.ES358 R-126|U2OS.nutlin R-2845	0.005	CLIC6	TSS	1	4	5956	36041687	34963557	R-275	0.623333	0.95	-0.214332	-0.199885		34969557	0	16.834	127.1	GAGCATGTTGGGACTTGTTC	FW	37.035	3	1	1	0	1	34969369	3	11.136	96.2	GGACATGGCCtttGAATAAGCAC	FW	34969472	1	9.065	107.8	GGGCAAGAATgAGCCAGGACC
R-323	chr22	39492837	39493648	39493308	37823254	356	126	8.47573	P-323-1	77703.1	11	LCL.Dox R-323|U2OS.nutlin R-566|MCF7.Nutlin R-648|MCF7.5FU R-801|U2OS.ActD R-1785|U2OS.DMSO R-646|LCL.Dox.ES358 R-531|MCF7.RITA1um R-1711|LCL.IR.ES487.FDR.relax R-612|U2OS.Eto R-464|LCL.nutlin.FDR.relax R-775	0.0644	APOBEC3H	TSS	1	4	80	39493228	37823174	R-323	0	0	0.055237	-0.0419465		37823242	0	16.465	120	AGACAAGCAGGGGCAAGTCT	FW	27.747	2	1	0	0	1	37823242	0	16.465	120	AGACAAGCAGGGGCAAGTCT	FW	37823252	3	11.282	105.1	GGGCAAGTCTgctAAGGAAGCTG
R-336	chr22	45081387	45081984	45081590	43460254	347	119	8.43879	P-336-1	68755.6	9	LCL.Dox R-336|U2OS.Eto R-282|U2OS.nutlin R-456|Saos2.doxycycline R-891|LCL.Dox.ES358 R-330|LCL.IR.ES487.FDR.relax R-114|LCL.nutlin.FDR.relax R-205|MCF7.Nutlin R-2980|IMR90.5FU R-324	0.1836	PRR5	TSS	1	4	8903	45072687	43451351	R-336	0	0	-0.146207	0.00215482		43460262	0	13.532	117.4	AGACATGCCCAGGCACATGC	FW	23.897	2	1	0	1	0	43460250	2	10.365	99.7	TGACACCCTCtcAGACATGCCC	FW	43460262	0	13.532	117.4	AGACATGCCCAGGCACATGC
R-350	chr10	74057481	74058833	74058081	73728087	342	116	8.41785	P-350-1	61443.9	12	LCL.Dox R-350|MCF7.Nutlin R-149|Saos2.doxycycline R-1188|U2OS.DMSO R-222|LCL.Dox.ES358 R-286|MCF7.RITA1um R-630|MCF7.5FU R-265|U2OS.nutlin R-480|U2OS.DXR R-406|LCL.nutlin.FDR.relax R-256|U2OS.ActD R-533|LCL.IR.ES487.FDR.relax R-338	0.131	DDIT4	TSS	1	4	24405	74033676	73703682	R-350	0.543333	0.65	-0.240907	-0.00499264		73728131	0	18.68	121.3	AGACAAGTCCCAGCATGCCC	FW	18.68	1	1	0	0	0	73728131	0	18.68	121.3	AGACAAGTCCCAGCATGCCC	FW
R-395	chr19	42633443	42634683	42634139	47325979	340	112	8.40939	P-395-3	1149.06	5	LCL.Dox R-395|LCL.nutlin.FDR.relax R-666|U2OS.nutlin R-1642|Saos2.doxycycline R-1333|LCL.IR.ES487.FDR.relax R-517	0.1422	POU2F2	TSS	1	1	2491	42636630	47328470	R-395	0	0.55	-0.0294761	-0.0287737		47325987	0	16.319	118	ACACATGCCCAGACATGATG	FW	34.274	3	1	0	2	0	47325956	2	9.161	105.6	AGACAGGAATgtGAACAGGTTT	FW	47325987	0	16.319	118	ACACATGCCCAGACATGATG
R-286	chr3	14219288	14220371	14220049	14195053	339	128	8.40514	P-286-2	95868.8	11	LCL.Dox R-286|MCF7.Nutlin R-277|MCF7.RITA1um R-714|LCL.Dox.ES358 R-720|U2OS.nutlin R-644|MCF7.5FU R-545|U2OS.Eto R-930|IMR90.5FU R-100|U2OS.DMSO R-430|LCL.nutlin.FDR.relax R-1534|U2OS.ActD R-737	0.1221	XPC	TSS	1	1	123	14220172	14195176	R-286	0.49	0.5	-0.104409	-0.289403		14195074	0	10.526	112.5	TTGCTTGTCTGGGCAAATTC	FW	28.538	3	2	0	1	0	14194982	0	9.18	114.6	CCTCACGCCGGGCCTTGCTC	RC	14194992	2	8.832	98.4	GGCCTTGCTCttGGCCTTGGAT
R-274	chr19	42774609	42775869	42775041	47466881	337	114	8.3966	P-274-1	103527	4	LCL.Dox R-274|U2OS.nutlin R-1255|LCL.nutlin.FDR.relax R-1453|U2OS.ActD R-1340	0.6388	CIC	TSS	1	4	-13775	42788816	47480656	R-274	0.81	0.9	0.855093	1.02678		47466909	0	12.978	117.5	AGACATGCCCCTGCCTGCTC	FW	39.474	3	1	1	0	1	47466896	3	8.465	102.9	GAGCTCTTGCcccAGACATGCCC	RC	47466898	1	18.031	106.1	GCTCTTGCCCcAGACATGCCC
R-327	chr11	803685	805265	804408	794408	328	124	8.35755	P-327-1	75263.8	5	LCL.Dox R-327|IMR90.5FU R-222|MCF7.RITA1um R-818|LCL.nutlin.FDR.relax R-2613|U2OS.ActD R-1383	0.2604	PIDD	TSS	1	1	56	804464	794464	R-327	0.683333	0.9	0.232175	0.747966		794414	0	12.302	120.4	AGACATGTCCCAGCACGCAG	FW	49.448	5	2	0	2	1	794401	3	10.715	102.9	GTCCTTGGAGgccAGACATGTCC	FW	794414	0	12.302	120.4	AGACATGTCCCAGCACGCAG
R-348	chr22	50744207	50745072	50744415	49086542	307	109	8.26209	P-348-1	61991.8	12	LCL.Dox R-348|MCF7.5FU R-839|MCF7.Nutlin R-573|MCF7.RITA1um R-372|U2OS.nutlin R-284|U2OS.DMSO R-236|LCL.Dox.ES358 R-553|U2OS.Eto R-436|LCL.NT R-76|U2OS.ActD R-1098|LCL.nutlin.FDR.relax R-1177|LCL.IR.ES487.FDR.relax R-623	0.233	PLXNB2	TSS	1	1	-11206	50733209	49075336	R-348	0.756667	0.95	0.45711	0.839108		49086545	0	14.813	97.9	AGAGCTGCCCGGACTTGCCC	FW	33.117	3	3	0	0	0	49086453	0	9.236	90.8	GGGCCTGCTGGGGCCAACCT	RC	49086545	0	14.813	97.9	AGAGCTGCCCGGACTTGCCC
R-374	chr17	27069475	27071578	27070185	24094312	298	119	8.21917	P-374-1	53517.9	6	LCL.Dox R-374|LCL.Dox.ES358 R-615|MCF7.Nutlin R-116|U2OS.nutlin R-1054|MCF7.RITA1um R-106|MCF7.5FU R-123	0.0515	TRAF4	TSS	1	4	-837	27071022	24095149	R-374	0	0.95	0.0408189	0.710813		24094291	0	15.571	122.9	GGGCAAGCCAGGGCCTGCCT	FW	51.303	4	2	1	1	0	24094291	0	15.571	122.9	GGGCAAGCCAGGGCCTGCCT	FW	24094301	0	13.498	108.5	GGGCCTGCCTGGACTGGCCA
R-361	chr18	71816951	71817461	71817305	69968285	292	100	8.18982	P-361-2	59276.7	11	LCL.Dox R-361|LCL.nutlin.FDR.relax R-238|LCL.IR.ES487.FDR.relax R-150|U2OS.nutlin R-722|U2OS.DXR R-265|Saos2.doxycycline R-699|LCL.Dox.ES358 R-274|MCF7.Nutlin R-1231|U2OS.ActD R-448|MCF7.RITA1um R-831|MCF7.5FU R-677	0.005	C18orf55	TSS	1	1	1560	71815745	69966725	R-361	0	0	-0.110888	-0.413465	ERV3-16A3_I-int	69968276	0	17.004	132.8	GGGCATGTCTTGGCACGCCC	FW	35.165	3	3	0	0	0	69968266	0	8.658	111.2	TTACTTGGGAGGGCATGTCT	FW	69968276	0	17.004	132.8	GGGCATGTCTTGGCACGCCC
R-378	chr19	56111832	56113182	56112792	60804604	292	91	8.18982	P-378-1	51496.6	10	LCL.Dox R-378|LCL.Dox.ES358 R-193|MCF7.Nutlin R-755|Saos2.doxycycline R-500|LCL.nutlin.FDR.relax R-824|LCL.IR.ES487.FDR.relax R-728|U2OS.DXR R-393|U2OS.nutlin R-1398|MCF7.5FU R-562|MCF7.RITA1um R-992	0.005	ZNF524	TSS	1	4	1063	56111729	60803541	R-378	0	0.85	-0.0575152	-0.0746198	MIR	60804585	0	16.433	137.2	TGGCATGTCTGGGCAAGTAC	FW	27.509	2	1	1	0	0	60804574	1	11.076	112.4	TATTATGCTCaTGGCATGTCT	FW	60804585	0	16.433	137.2	TGGCATGTCTGGGCAAGTAC
R-502	chrX	65857906	65858937	65858428	65775153	281	112	8.13443	P-502-1	26921.2	13	LCL.Dox R-502|U2OS.nutlin R-251|Saos2.doxycycline R-640|U2OS.Eto R-181|U2OS.DMSO R-131|U2OS.DXR R-316|LCL.nutlin.FDR.relax R-162|LCL.Dox.ES358 R-146|U2OS.ActD R-95|LCL.IR.ES487.FDR.relax R-192|MCF7.RITA1um R-433|MCF7.Nutlin R-284|MCF7.5FU R-398	0.0259	EDA2R	TSS	1	1	-22555	65835873	65752598	R-502	0.753333	0.9	0.2961	0.174444		65775280	0	17.687	133.8	GGACACGTCCAGGCATGTTC	FW	80.029	6	3	0	0	3	65775058	0	8.577	92.5	GATCAAGTGAAACCAAGCTC	RC	65775117	3	14.93	108.7	CAGCATGCTCtttACACAAGCCC
R-355	chr14	71338941	71339664	71339363	70409116	272	106	8.08746	P-355-1	60355.5	8	LCL.Dox R-355|LCL.Dox.ES358 R-195|U2OS.nutlin R-2858|LCL.IR.ES487.FDR.relax R-267|LCL.nutlin.FDR.relax R-283|U2OS.DXR R-460|U2OS.Eto R-1540|U2OS.ActD R-1190	0.0544	PCNX	TSS	1	4	-34758	71374121	70443874	R-355	0	0	-0.0259966	-0.0020642		70409129	0	19.3	128.1	AGGCATGCCCAGGCAAGCCA	FW	27.664	2	2	0	0	0	70409119	0	8.364	104.4	GTGCACACGTAGGCATGCCC	RC	70409129	0	19.3	128.1	AGGCATGCCCAGGCAAGCCA
R-372	chr10	97054608	97055439	97054983	97044973	268	106	8.06609	P-372-1	55059.2	7	LCL.Dox R-372|MCF7.Nutlin R-1370|LCL.nutlin.FDR.relax R-346|LCL.IR.ES487.FDR.relax R-213|LCL.Dox.ES358 R-161|MCF7.RITA1um R-1705|MCF7.5FU R-1346	0.088	PDLIM1	TSS	1	4	-4202	97050781	97040771	R-372	0.503333	0.95	-0.211066	0.515509		97044970	1	20.523	118	GAACAAGTCCtGGACTTGCCC	FW	20.523	1	0	1	0	0	97044970	1	20.523	118	GAACAAGTCCtGGACTTGCCC	FW
R-298	chr3	114168211	114168760	114168619	115651309	261	68	8.02791	P-298-1	90484.1	5	LCL.Dox R-298|LCL.nutlin.FDR.relax R-436|LCL.IR.ES487.FDR.relax R-534|LCL.Dox.ES358 R-338|U2OS.nutlin R-2826	0.005	ZBTB20	TSS	1	1	174434	114343053	115825743	R-298	0.863333	1	1.22744	2.17333		115651322	0	16.272	118.6	AGGCATGTTCAGACTAGCAC	FW	25.803	2	2	0	0	0	115651312	0	9.531	100.1	AGATGAGATCAGGCATGTTC	FW	115651322	0	16.272	118.6	AGGCATGTTCAGACTAGCAC
R-358	chr8	101456759	101457974	101457082	101526258	261	96	8.02791	P-358-1	59815.1	5	LCL.Dox R-358|LCL.Dox.ES358 R-285|LCL.nutlin.FDR.relax R-926|MCF7.Nutlin R-1821|LCL.IR.ES487.FDR.relax R-348	0.005	ANKRD46	TSS	1	4	114930	101572012	101641188	R-358	0	0	-0.00429566	-0.0008	LTR88c	101526277	0	18.41	129.4	AGGCATGTCTAAGCAAGTCT	FW	26.841	2	1	0	0	1	101526277	0	18.41	129.4	AGGCATGTCTAAGCAAGTCT	FW	101526287	3	8.431	104.1	AAGCAAGTCTgggGAACTGGAGA
R-373	chr15	45174310	45175233	45174862	42962154	254	94	7.98868	P-373-1	54029.3	4	LCL.Dox R-373|LCL.Dox.ES358 R-425|LCL.nutlin.FDR.relax R-816|U2OS.nutlin R-2796	0.0872	C15orf43	TSS	1	4	-74040	45248902	43036194	R-373	0	0	0.0249732	0.0105256	HUERS-P1-int	42962143	0	18.694	116.8	GGGCAAGCCCCAGCAAGCCC	FW	40.261	3	1	0	1	1	42962130	3	10.434	100.7	CAGGCAGCCAcaaGGGCAAGCCC	RC	42962131	2	11.133	106.9	AGGCAGCCACaaGGGCAAGCCC
R-389	chr1	12677870	12679433	12678453	12601040	254	111	7.98868	P-389-1	48053.2	10	LCL.Dox R-389|Saos2.doxycycline R-2277|U2OS.nutlin R-773|U2OS.ActD R-1045|MCF7.RITA1um R-1527|MCF7.Nutlin R-1366|IMR90.5FU R-456|MCF7.5FU R-1362|LCL.nutlin.FDR.relax R-1576|U2OS.nutlin R-4511	0.1145	DHRS3	TSS	1	3	-633	12677820	12600407	R-389	0.796667	1	0.910192	1.08134		12601059	0	14.875	112.6	CTGCAAGCCGGGACTTGCCG	FW	24.996	2	2	0	0	0	12601016	0	10.121	98.9	GGGCTCGCCGGGACTCGCGC	FW	12601059	0	14.875	112.6	CTGCAAGCCGGGACTTGCCG
R-422	chr7	30202990	30203569	30203321	30169846	247	90	7.94837	P-422-1	38870.8	5	LCL.Dox R-422|U2OS.nutlin R-1767|LCL.IR.ES487.FDR.relax R-1265|LCL.nutlin.FDR.relax R-2061|U2OS.Eto R-1907	0.0344	C7orf41	TSS	1	4	28770	30174551	30141076	R-422	0	0.25	-0.260222	-0.232449	MIR3	30169886	0	16.386	102.8	GCACTAGCCCTGACTTGTCT	FW	45.212	4	2	1	1	0	30169755	0	8.52	85.9	GTTCTAGCCCAGACTCCTCC	FW	30169781	2	9.728	103.1	GACTGTGGCCctAGGCATGTCC
R-399	chr1	204494012	204494439	204494187	202760810	238	73	7.89482	P-399-1	43800.6	11	LCL.Dox R-399|MCF7.5FU R-48|MCF7.Nutlin R-51|MCF7.RITA1um R-124|LCL.nutlin.FDR.relax R-269|LCL.IR.ES487.FDR.relax R-675|U2OS.nutlin R-894|U2OS.DMSO R-603|Saos2.doxycycline R-460|LCL.Dox.ES358 R-198|U2OS.Eto R-1445	0.005	MDM4	TSS	1	4	8677	204485510	202752133	R-399	0	0	0.114534	0.924862		202760797	0	16.022	123	AGACATGTTCCAACATGTTG	FW	24.288	2	1	0	1	0	202760785	2	8.266	96.2	GGTCCTTTGTcaAGACATGTTC	RC	202760797	0	16.022	123	AGACATGTTCCAACATGTTG
R-401	chr1	38412376	38412947	38412742	38185329	237	96	7.88874	P-401-1	42882.5	10	LCL.Dox R-401|Saos2.doxycycline R-937|U2OS.nutlin R-1895|IMR90.5FU R-544|LCL.nutlin.FDR.relax R-1013|MCF7.Nutlin R-2188|U2OS.ActD R-304|MCF7.RITA1um R-1709|U2OS.Eto R-552|MCF7.5FU R-1009	0.2774	INPP5B	TSS	1	1	-13	38412729	38185316	R-401	0.553333	1	0.28972	1.63433		38185353	0	14.579	121.1	CTGCAAGTCCCAGCATGCCC	FW	43.314	4	3	1	0	0	38185179	0	10.013	117.7	CCTCCTGCCCAGCCCTGCCC	RC	38185189	0	9.69	98.9	AGCCCTGCCCTGGCTTTCCT
R-428	chr5	162864504	162865141	162864942	162797520	237	103	7.88874	P-428-2	36305.8	11	LCL.Dox R-428|MCF7.Nutlin R-822|MCF7.RITA1um R-391|IMR90.5FU R-92|U2OS.Eto R-2022|U2OS.nutlin R-1287|LCL.Dox.ES358 R-560|MCF7.5FU R-647|U2OS.DMSO R-665|LCL.nutlin.FDR.relax R-612|LCL.IR.ES487.FDR.relax R-635	0.1727	CCNG1	TSS	1	1	366	162864576	162797154	R-428	0	1	0.0579878	0.951546		162797510	0	18.181	116.9	GCACAAGCCCAGGCTAGTCC	FW	51.472	4	1	1	0	2	162797510	0	18.181	116.9	GCACAAGCCCAGGCTAGTCC	FW	162797520	1	11.508	107.3	AGGCTAGTCCgAGGCTGGAGG
R-398	chr9	139743470	139744596	139743986	138863807	236	103	7.88264	P-398-2	44263.5	10	LCL.Dox R-398|U2OS.nutlin R-247|MCF7.Nutlin R-335|MCF7.5FU R-318|MCF7.RITA1um R-373|IMR90.5FU R-279|LCL.Dox.ES358 R-717|U2OS.DMSO R-242|LCL.nutlin.FDR.relax R-551|LCL.IR.ES487.FDR.relax R-643	0.7583	PHPT1	TSS	1	1	731	139743255	138863076	R-398	0.603333	0.35	0.553576	-0.523563		138863881	1	16.577	128.8	GGGCATGCCAgGGGCACGCCT	FW	28.841	2	0	1	0	1	138863868	3	12.264	115.7	GGGCGGGACCtgcGGGCATGCCA	FW	138863881	1	16.577	128.8	GGGCATGCCAgGGGCACGCCT
R-470	chr1	205560946	205561572	205561315	203827938	225	92	7.81378	P-470-1	1145.83	4	LCL.Dox R-470|U2OS.nutlin R-3836|MCF7.Nutlin R-3691|LCL.nutlin.FDR.relax R-1879	0.0941	MFSD4	TSS	1	1	23204	205538111	203804734	R-470	0.666667	0.9	0.396721	1.31028		203827961	0	14.612	127.8	CGGCAAGCCTGGGCCTGTTT	FW	14.612	1	1	0	0	0	203827961	0	14.612	127.8	CGGCAAGCCTGGGCCTGTTT	FW
R-405	chr3	49395172	49396562	49395934	49370938	221	104	7.7879	P-405-3	41523.5	6	LCL.Dox R-405|U2OS.nutlin R-370|IMR90.5FU R-260|U2OS.DMSO R-612|LCL.nutlin.FDR.relax R-342|LCL.IR.ES487.FDR.relax R-329	0.1734	GPX1	TSS	1	4	-143	49395791	49370795	R-405	0.54	0.85	-0.180061	-0.472685		49370958	0	14.937	122.4	AGGCATGTCTGGTCTGGCCC	FW	32.4	3	2	1	0	0	49370947	1	8.969	95.7	GAAGGAGCAGcAGGCATGTCT	FW	49370958	0	14.937	122.4	AGGCATGTCTGGTCTGGCCC
R-448	chr8	95960275	95962523	95961756	96030932	217	107	7.76155	P-448-1	33424.2	9	LCL.Dox R-448|MCF7.Nutlin R-226|IMR90.5FU R-66|U2OS.Eto R-1851|MCF7.5FU R-328|MCF7.RITA1um R-579|U2OS.DMSO R-454|U2OS.nutlin R-1402|LCL.nutlin.FDR.relax R-2353	0.1367	TP53INP1	TSS	1	1	-141	95961615	96030791	R-448	0.63	1	0.366589	1.36495		96030947	0	8.556	103.1	AAACAAGCCCGGGCAACAAA	FW	8.556	1	1	0	0	0	96030947	0	8.556	103.1	AAACAAGCCCGGGCAACAAA	FW
R-468	chr3	81809922	81811095	81810781	81893469	217	107	7.76155	P-468-2	31048.8	3	LCL.Dox R-468|U2OS.nutlin R-1350|MCF7.Nutlin R-1100	0.1228	GBE1	TSS	1	1	171	81810950	81893640	R-468	0.52	0.85	0.446654	0.420016		81893477	0	14.732	116	AGGCAAGCCGAGGCGAGCCG	FW	38.918	3	2	0	1	0	81893467	0	14.634	118.8	AGGCGTGTCGAGGCAAGCCG	FW	81893477	0	14.732	116	AGGCAAGCCGAGGCGAGCCG
R-458	chr18	56811611	56811961	56811812	54962792	214	87	7.74147	P-458-1	31830.7	7	LCL.Dox R-458|LCL.nutlin.FDR.relax R-546|LCL.IR.ES487.FDR.relax R-1470|U2OS.nutlin R-4467|Saos2.doxycycline R-2337|LCL.Dox.ES358 R-360|U2OS.ActD R-1521	0.005	SEC11C	TSS	1	4	4688	56807124	54958104	R-458	0	0	-0.0280533	0.0178425	AluJo	54962795	0	17.064	119.1	AGGCATGCCAGCACATGCCT	FW	53.454	5	2	2	1	0	54962706	1	9.141	98	AGGATTGCTTgAGGCTAGTAT	FW	54962717	0	9.313	87.5	AGGCTAGTATGTTCAAGACC
R-596	chr17	71220836	71221446	71221008	68732603	200	97	7.64386	P-596-1	16587.1	5	LCL.Dox R-596|MCF7.Nutlin R-3531|LCL.nutlin.FDR.relax R-518|Saos2.doxycycline R-495|LCL.Dox.ES358 R-782	0.005	FAM104A	TSS	1	4	7525	71228533	68740128	R-596	0	0	-0.461781	-0.448074	(CAGGA)n	68732578	0	8.572	109.2	GGACAGGACAGGACAGGACA	FW	60.004	7	7	0	0	0	68732578	0	8.572	109.2	GGACAGGACAGGACAGGACA	FW	68732623	0	8.572	109.2	GGACAGGACAGGACAGGACA
R-507	chr2	37880905	37881903	37881400	37734904	191	82	7.57743	P-507-2	25846.8	13	LCL.Dox R-507|U2OS.ActD R-101|U2OS.nutlin R-406|U2OS.DMSO R-220|LCL.Dox.ES358 R-473|Saos2.doxycycline R-121|LCL.nutlin.FDR.relax R-318|U2OS.DXR R-378|MCF7.5FU R-689|MCF7.Nutlin R-1008|MCF7.RITA1um R-550|LCL.IR.ES487.FDR.relax R-367|IMR90.5FU R-688	0.005	CDC42EP3	TSS	1	4	17926	37899326	37752830	R-507	0.536667	0.9	-0.0844469	0.218505	L3	37734913	0	16.649	129	GAACATGTCCCCGCATGTTC	FW	46.079	4	2	1	0	1	37734854	3	9.976	105	TGCCAAGCGCccaGAACATGATC	FW	37734903	0	11.213	90.3	AGGCTACCTGGAACATGTCC
R-530	chr11	119622669	119623936	119623175	119128385	190	89	7.56986	P-530-2	22093.9	1	LCL.Dox R-530	0.1086	PVRL1	TSS	1	4	-23740	119599435	119104645	R-530	0.573333	0.95	0.0252349	0.403155		119128386	0	16.692	116.5	ACACATGCACAGACATGCTC	FW	37.01	3	1	0	2	0	119128274	2	8.998	100.6	CCAGAAGTGTggGAGCATGCTT	RC	119128286	2	11.32	114.9	GAGCATGCTTttGGGGGTGTCC
R-523	chr5	10307397	10308072	10307701	10360701	183	94	7.5157	P-523-1	23424.5	4	LCL.Dox R-523|U2OS.nutlin R-2052|LCL.nutlin.FDR.relax R-1215|IMR90.5FU R-425	0.0803	CMBL	TSS	1	2	467	10308168	10361168	R-523	0.42	0.45	-0.289947	-0.418235		10360696	0	13.79	121.4	GGGCTTGTGTGGGCTTGTGT	FW	24.296	2	1	1	0	0	10360685	1	10.506	110.8	GAGCGGGGCCcGGGCTTGTGT	FW	10360696	0	13.79	121.4	GGGCTTGTGTGGGCTTGTGT
R-556	chr14	77425396	77426066	77425779	76495532	181	92	7.49985	P-556-1	18937.3	11	LCL.Dox R-556|U2OS.ActD R-1562|Saos2.doxycycline R-1444|U2OS.nutlin R-976|LCL.Dox.ES358 R-658|MCF7.Nutlin R-509|MCF7.5FU R-1274|MCF7.RITA1um R-1172|U2OS.Eto R-1145|LCL.nutlin.FDR.relax R-670|LCL.IR.ES487.FDR.relax R-666	0.0365	IRF2BPL	TSS	1	4	69255	77495034	76564787	R-556	0.73	1	0.490959	1.51171		76495549	0	9.378	103.5	AGACATGTCCATTTCTGTCC	RC	9.378	1	1	0	0	0	76495549	0	9.378	103.5	AGACATGTCCATTTCTGTCC	RC
R-417	chr3	193775860	193776496	193776252	195258946	176	82	7.45943	P-417-1	39745.5	4	LCL.Dox R-417|U2OS.nutlin R-2010|U2OS.ActD R-1462|U2OS.Eto R-1163	0.0574	LOC647323	TSS	1	2	-64225	193712027	195194721	R-417	0	0.85	0.358756	1.10566		195258992	0	14.689	112.4	AGACACGTCCGCACAAGCCC	FW	37.877	3	1	1	0	1	195258981	1	14.282	117	GGTCACGCCCgAGACACGTCC	FW	195258992	0	14.689	112.4	AGACACGTCCGCACAAGCCC
R-610	chr17	58677039	58678540	58677605	56032387	172	97	7.42626	P-610-2	15746.2	9	LCL.Dox R-610|MCF7.5FU R-12|MCF7.Nutlin R-5|MCF7.RITA1um R-6|U2OS.ActD R-562|U2OS.nutlin R-381|U2OS.DMSO R-216|IMR90.5FU R-111|MCF7.NT R-129	0.2061	PPM1D	TSS	1	1	52	58677553	56032335	R-610	0.833333	0.9	0.955546	1.51528		56032394	0	13.789	109.9	GGACAAGTCCAGACATCGCG	FW	13.789	1	1	0	0	0	56032394	0	13.789	109.9	GGACAAGTCCAGACATCGCG	FW
R-490	chr12	124937320	124937788	124937615	123503568	169	81	7.40088	P-490-1	28388.2	1	LCL.Dox R-490	0.321	NCOR2	TSS	1	4	82534	125020149	123586102	R-490	0	0	-0.371455	-0.877426		123503589	0	14.651	131.9	TGACATGTCCTGGCAGGTGC	FW	33.696	3	2	0	1	0	123503577	2	9.819	108.1	AGGGAGGGACagTGACATGTCC	FW	123503589	0	14.651	131.9	TGACATGTCCTGGCAGGTGC
R-626	chr18	657340	658484	658281	648281	168	93	7.39232	P-626-3	14658.6	9	LCL.Dox R-626|IMR90.5FU R-190|MCF7.RITA1um R-457|U2OS.nutlin R-431|U2OS.DMSO R-195|MCF7.Nutlin R-253|LCL.IR.ES487.FDR.relax R-899|LCL.nutlin.FDR.relax R-2394|MCF7.5FU R-568	0.0824	C18orf56	TSS	1	1	59	658340	648340	R-626	0	0	-0.322889	0.284409		648282	0	11.772	100.7	AGAGCTGCCTGGGCTTGACC	FW	31.161	3	1	0	1	1	648279	3	9.234	94.7	GGGAGAGCTGcctGGGCTTGACC	RC	648282	0	11.772	100.7	AGAGCTGCCTGGGCTTGACC
R-583	chr10	102045678	102046538	102045879	102035869	161	77	7.33092	P-583-1	17160.2	7	LCL.Dox R-583|MCF7.RITA1um R-706|IMR90.5FU R-219|U2OS.Eto R-563|LCL.nutlin.FDR.relax R-1572|LCL.IR.ES487.FDR.relax R-1262|U2OS.nutlin R-1310	0.2045	BLOC1S2	TSS	1	1	235	102046114	102036104	R-583	0	1	0.626965	2.01869		102035881	0	10.659	113.6	GAACATGTCCCGGCAGAGCT	FW	44.116	4	1	0	2	1	102035731	2	14.684	125.7	AGGCCTGTCTcaGGGCATGCAG	FW	102035868	3	8.433	94.7	TGGCCATTTTggaGAACATGTCC
R-580	chr12	4429820	4431140	4430779	4301040	160	82	7.32193	P-580-4	17742.8	7	LCL.Dox R-580|LCL.Dox.ES358 R-489|MCF7.Nutlin R-2811|U2OS.nutlin R-1028|MCF7.5FU R-1402|U2OS.ActD R-1055|LCL.nutlin.FDR.relax R-706	0.3008	C12orf5	TSS	1	1	421	4430358	4300619	R-580	0	0.5	-0.420695	-0.252382		4301032	0	8.17	91.1	AAACGGTGCCAGACATGTCC	FW	29.22	2	1	0	1	0	4301032	0	8.17	91.1	AAACGGTGCCAGACATGTCC	FW	4301042	2	21.05	128.2	AGACATGTCCacAGACTTGTCT
R-701	chr7	1977734	1979725	1979125	1945651	158	88	7.30378	P-701-7	11065.5	4	LCL.Dox R-701|U2OS.nutlin R-1659|MCF7.RITA1um R-1811|LCL.nutlin.FDR.relax R-3392	0.3034	ELFN1	TSS	1	4	293458	2272583	2239109	R-701	0	0	-0.128933	0.0481199		1945716	0	14.11	114.9	AGACATGACCCAGCAAGCCA	FW	115.365	10	4	2	4	0	1945628	0	9.435	105.8	CCTCAGGCACAGACATGACC	FW	1945638	2	13.022	120.1	AGACATGACCatGGTCATGACA
R-846	chr15	76196027	76196967	76196495	73983550	157	96	7.29462	P-846-1	7606.94	10	LCL.Dox R-846|MCF7.5FU R-1032|MCF7.Nutlin R-783|U2OS.nutlin R-352|U2OS.DMSO R-340|LCL.Dox.ES358 R-547|LCL.nutlin.FDR.relax R-362|U2OS.ActD R-1003|U2OS.Eto R-1336|LCL.IR.ES487.FDR.relax R-235	0.1091	FBXO22	TSS	1	1	296	76196199	73983254	R-846	0.39	0	0.149426	-0.408464		73983536	1	17.847	128.7	GGACACGCCGtGGGCATGTCC	FW	49.576	3	0	2	1	0	73983524	2	15.71	108.4	AAGCTTGCCTggGGACACGCCG	FW	73983536	1	17.847	128.7	GGACACGCCGtGGGCATGTCC
R-710	chr19	19887144	19887994	19887483	19748483	154	87	7.26679	P-710-1	10880.9	10	LCL.Dox R-710|MCF7.5FU R-278|MCF7.Nutlin R-251|MCF7.RITA1um R-286|IMR90.5FU R-105|Saos2.doxycycline R-1214|U2OS.nutlin R-1626|LCL.nutlin.FDR.relax R-951|LCL.IR.ES487.FDR.relax R-1041|U2OS.ActD R-1411	0.2484	LOC284440	TSS	1	1	-261	19887222	19748222	R-710	0	0	-0.0791164	-0.176783		19748457	0	14.49	122.7	TTACATGTCCTAGCATGCTC	FW	25.56	2	2	0	0	0	19748457	0	14.49	122.7	TTACATGTCCTAGCATGCTC	FW	19748467	0	11.07	112.4	TAGCATGCTCAGCCAGGCGC
R-664	chr4	15682848	15683513	15683086	15292184	152	87	7.24793	P-664-1	12110	10	LCL.Dox R-664|MCF7.5FU R-574|MCF7.Nutlin R-388|MCF7.RITA1um R-813|U2OS.nutlin R-696|U2OS.DMSO R-481|IMR90.5FU R-307|U2OS.Eto R-1348|LCL.IR.ES487.FDR.relax R-1369|LCL.nutlin.FDR.relax R-1565	0.2481	FAM200B	TSS	1	1	-265	15683351	15292449	R-664	0.326667	0	-0.433195	-0.129353		15292192	0	9.887	93.1	GACTCTGTCCGGACTAGCCC	FW	9.887	1	1	0	0	0	15292192	0	9.887	93.1	GACTCTGTCCGGACTAGCCC	FW
R-654	chr1	27951511	27952347	27951925	27824512	151	76	7.2384	P-654-2	12849.1	1	LCL.Dox R-654	0.0713	FGR	TSS	1	4	826	27952751	27825338	R-654	0.58	0.65	-0.0489811	-0.141705		27824550	0	12.752	99.3	ATACAGGCTCTAACAAGCCC	FW	21.09	2	1	0	1	0	27824550	0	12.752	99.3	ATACAGGCTCTAACAAGCCC	FW	27824594	2	8.338	105.2	ACACATGCACatATACATGGGG
R-614	chr6	101328334	101329497	101328782	101435503	144	84	7.16993	P-614-1	15470.7	5	LCL.Dox R-614|LCL.nutlin.FDR.relax R-1000|U2OS.nutlin R-2044|LCL.IR.ES487.FDR.relax R-1660|IMR90.5FU R-310	0.12	ASCC3	TSS	1	1	442	101329224	101435945	R-614	0	0	-0.0980479	0.591521		101435517	0	15.562	116.6	TGACAGGTCGGGACTTGCCC	FW	29.53	2	1	0	0	1	101435517	0	15.562	116.6	TGACAGGTCGGGACTTGCCC	FW	101435527	3	13.968	109.6	GGACTTGCCCcggAGGCAGGAAG
R-778	chr16	53086369	53087125	53086561	51644063	144	78	7.16993	P-778-1	9160.46	14	LCL.Dox R-778|MCF7.5FU R-1356|MCF7.RITA1um R-582|U2OS.Eto R-273|LCL.nutlin.FDR.relax R-506|LCL.IR.ES487.FDR.relax R-453|U2OS.nutlin R-223|U2OS.DXR R-469|U2OS.DMSO R-118|Saos2.doxycycline R-257|LCL.Dox.ES358 R-399|IMR90.5FU R-383|MCF7.Nutlin R-949|U2OS.ActD R-365	0.0487	CHD9	TSS	1	4	-2382	53088944	51646445	R-778	0.626667	0.95	0.275873	0.521993		51644040	0	12.933	99.1	GACTTTGCCCAGGCATGCTT	FW	64.196	6	2	3	1	0	51644039	1	13.074	100.4	GGACTTTGCCcAGGCATGCTT	FW	51644040	0	12.933	99.1	GACTTTGCCCAGGCATGCTT
R-568	chr7	25010672	25011230	25011031	24977556	143	74	7.15987	P-568-1	18335.3	11	LCL.Dox R-568|MCF7.Nutlin R-1262|U2OS.ActD R-148|U2OS.Eto R-132|LCL.nutlin.FDR.relax R-1088|U2OS.nutlin R-144|U2OS.DMSO R-204|Saos2.doxycycline R-422|IMR90.5FU R-133|LCL.IR.ES487.FDR.relax R-745|U2OS.DXR R-330	0.005	OSBPL3	TSS	1	4	8729	25019760	24986285	R-568	0	0	0.0443045	-0.109472		24977542	0	11.758	112.6	AGGCAAGCCCGGGCACAGCT	FW	32.477	3	1	1	0	1	24977529	3	11.105	102.1	GAGGAGGCTGgagAGGCAAGCCC	FW	24977542	0	11.758	112.6	AGGCAAGCCCGGGCACAGCT
R-630	chr16	11875565	11877050	11875710	11783211	137	69	7.09803	P-630-1	14658.8	8	LCL.Dox R-630|LCL.nutlin.FDR.relax R-879|U2OS.nutlin R-1375|Saos2.doxycycline R-405|LCL.Dox.ES358 R-390|U2OS.Eto R-1489|LCL.IR.ES487.FDR.relax R-469|U2OS.ActD R-1052	0.005	ZC3H7A	TSS	1	4	698	11876408	11783909	R-630	0	0	-0.0246333	-0.28528		11783259	0	9.871	97.6	TGACATGCTTCAAGAAGTCC	FW	46.714	5	3	0	1	1	11783211	3	9.107	98.4	GGCCCTTCTGcccGGACATGTCC	FW	11783212	2	9.28	100.8	GCCCTTCTGCccGGACATGTCC
R-685	chr11	68049568	68049999	68049747	67806323	135	72	7.07682	P-685-1	11605.7	8	LCL.Dox R-685|LCL.nutlin.FDR.relax R-437|LCL.IR.ES487.FDR.relax R-358|U2OS.nutlin R-2402|Saos2.doxycycline R-851|LCL.Dox.ES358 R-518|U2OS.Eto R-863|U2OS.ActD R-1227	0.1557	C11orf24	TSS	1	4	-10278	68039469	67796045	R-685	0	0	-0.0700586	-0.220639		67806314	0	12.222	122.1	CGGCATGCCCAGGCACATTT	FW	12.222	1	1	0	0	0	67806314	0	12.222	122.1	CGGCATGCCCAGGCACATTT	FW
R-1127	chr12	102270595	102271962	102271336	100795467	134	90	7.06609	P-1127-3	4289.3	4	LCL.Dox R-1127|MCF7.Nutlin R-860|U2OS.nutlin R-2363|IMR90.5FU R-134	0.078	DRAM1	TSS	1	1	232	102271104	100795235	R-1127	0.68	0.9	0.243903	0.82711		100795459	0	11.352	105.7	CAACAAGCCCGGGCAGCCCG	FW	11.352	1	1	0	0	0	100795459	0	11.352	105.7	CAACAAGCCCGGGCAGCCCG	FW
R-796	chr7	5565291	5566864	5565847	5532373	133	72	7.05528	P-796-1	8640.45	9	LCL.Dox R-796|U2OS.ActD R-740|U2OS.nutlin R-780|Saos2.doxycycline R-1190|MCF7.Nutlin R-1091|LCL.IR.ES487.FDR.relax R-532|MCF7.5FU R-781|U2OS.DMSO R-344|MCF7.RITA1um R-1483	0.034	ACTB	TSS	1	15	4385	5570232	5536758	R-796	0	0	-0.0980523	-0.0743232	FRAM	5532370	0	16.041	118.5	GGGCGTGCTGGGGCATGCCT	FW	16.041	1	1	0	0	0	5532370	0	16.041	118.5	GGGCGTGCTGGGGCATGCCT	FW
R-712	chr18	57566026	57567834	57567013	55717993	131	84	7.03342	P-712-2	328.034	4	LCL.Dox R-712|MCF7.RITA1um R-1685|U2OS.Eto R-1478|IMR90.5FU R-126	0.0789	PMAIP1	TSS	1	1	-178	57567191	55718171	R-712	0.52	0.85	-0.327521	-0.258718		55718023	0	14.566	126.3	GAGCGTGTCCGGGCAGGTCG	FW	14.566	1	1	0	0	0	55718023	0	14.566	126.3	GAGCGTGTCCGGGCAGGTCG	FW
R-840	chr2	24306708	24308154	24307317	24160821	131	86	7.03342	P-840-2	7859.25	4	LCL.Dox R-840|U2OS.nutlin R-1446|LCL.nutlin.FDR.relax R-3293|MCF7.Nutlin R-1229	0.1316	TP53I3	TSS	1	1	338	24307655	24161159	R-840	0	0	-0.308261	-0.402315	(CAGGG)n	24160722	0	8.576	112.8	GGGCAGGGCAGGACAGGACA	FW	79.526	9	7	1	1	0	24160674	2	10.639	101	CGGCTTGTCAaaGTGCACGGCT	RC	24160717	0	8.405	118.5	GGGCAGGGCAGGGCAGGACA
R-600	chr1	156093217	156094084	156093648	154360272	127	63	6.98868	P-600-2	16304.6	11	LCL.Dox R-600|MCF7.5FU R-223|MCF7.Nutlin R-252|MCF7.RITA1um R-176|U2OS.nutlin R-606|Saos2.doxycycline R-392|IMR90.5FU R-153|U2OS.DMSO R-346|LCL.IR.ES487.FDR.relax R-482|LCL.nutlin.FDR.relax R-556|U2OS.ActD R-816	0.0429	LMNA	TSS	1	4	9188	156084460	154351084	R-600	0.72	1	0.613407	1.03209		154360310	2	10.106	94.1	GGAGTTGCGTctGAACATGTCA	FW	40.158	4	0	0	3	1	154360275	3	10.299	107.6	AGGCCTGGCCcccTGCCAGGCCC	FW	154360276	2	10.08	96.8	GGCCTGGCCCccTGCCAGGCCC
R-1199	chr19	3154834	3155661	3155207	3106207	121	77	6.91886	P-1199-1	3812.2	6	LCL.Dox R-1199|U2OS.nutlin R-1017|LCL.nutlin.FDR.relax R-2078|Saos2.doxycycline R-1209|LCL.IR.ES487.FDR.relax R-1408|IMR90.5FU R-478	0.2643	GNA15	TSS	1	4	19017	3136190	3087190	R-1199	0	0	0.171689	0.647165		3106154	0	11.314	113.7	GGGCAAGTCCCTTCTTGCTT	FW	19.538	2	1	1	0	0	3106154	0	11.314	113.7	GGGCAAGTCCCTTCTTGCTT	FW	3106307	1	8.224	107.3	GGGCAGGGTTcAGGCTTTTGT
R-841	chr11	65666406	65668038	65666661	65423237	121	80	6.91886	P-841-1	421.001	6	LCL.Dox R-841|MCF7.5FU R-1533|U2OS.nutlin R-1983|MCF7.Nutlin R-1241|LCL.nutlin.FDR.relax R-1551|IMR90.5FU R-113	0.2164	FOSL1	TSS	1	1	1336	65667997	65424573	R-841	0.603333	0.95	0.388905	1.10334		65423275	0	16.921	120.1	CCACAAGCCCAGGCAAGTCC	FW	16.921	1	1	0	0	0	65423275	0	16.921	120.1	CCACAAGCCCAGGCAAGTCC	FW
R-752	chr11	64808237	64809375	64808787	64565363	118	82	6.88264	P-752-3	309.773	3	LCL.Dox R-752|MCF7.Nutlin R-2401|IMR90.5FU R-559	0.3579	SAC3D1	TSS	1	1	412	64808375	64564951	R-752	0.66	0.85	0.459517	1.03209		64565366	0	15.778	115.1	GCACCTGCCCGGACATGTGC	FW	32.963	3	2	0	1	0	64565221	0	8.491	101.6	AGACAGGTTCAGCCCCGCCC	RC	64565364	2	8.694	101	GGGCACCTGCccGGACATGTGC
R-1012	chr8	23020803	23021778	23021186	23077131	113	77	6.82018	P-1012-1	5247.8	4	LCL.Dox R-1012|IMR90.5FU R-45|LCL.nutlin.FDR.relax R-1441|LCL.IR.ES487.FDR.relax R-2066	0.0732	TNFRSF10D	TSS	1	2	354	23021540	23077485	R-1012	0	0	-0.278531	0.0675221		23077115	0	16.288	109.8	CGTCCTGCCCAGACATGCCC	FW	27.954	2	1	0	1	0	23077115	0	16.288	109.8	CGTCCTGCCCAGACATGCCC	FW	23077125	2	11.666	114.5	AGACATGCCCggCCGCAGGCGA
R-879	chr5	142585542	142586729	142586118	142566311	113	63	6.82018	P-879-1	6985.68	3	LCL.Dox R-879|LCL.nutlin.FDR.relax R-765|LCL.IR.ES487.FDR.relax R-295	0.0351	NR3C1	TSS	1	4	435836	142150291	142130475	R-879	0	0.7	0.0484577	-0.0723045		142566318	0	8.232	95.9	GGGCAAGCCCAGGCAGCAAA	RC	8.232	1	1	0	0	0	142566318	0	8.232	95.9	GGGCAAGCCCAGGCAGCAAA	RC
R-811	chr1	109756149	109757410	109757029	109558552	111	62	6.79442	P-811-1	8335.7	6	LCL.Dox R-811|Saos2.doxycycline R-1787|U2OS.nutlin R-1761|MCF7.RITA1um R-1203|LCL.nutlin.FDR.relax R-1079|IMR90.5FU R-401	0.2205	SARS	TSS	1	1	490	109756539	109558062	R-811	0.59	0.75	-0.229055	-0.320196		109558562	0	12.939	95.8	GGGGTTGCCAGAACATGCCG	FW	22.445	2	2	0	0	0	109558562	0	12.939	95.8	GGGGTTGCCAGAACATGCCG	FW	109558572	0	9.506	113.6	GAACATGCCGGGGCGGGAGG
R-793	chr1	203272464	203273185	203272766	201539389	110	60	6.78136	P-793-1	8681.49	1	LCL.Dox R-793	0.005	LOC730227	TSS	1	2	-1897	203274663	201541286	R-793	0.413333	0.55	0.0089641	-0.414257		201539393	0	14.913	128.9	ACGCATGTTCAGGCATGCAT	FW	24.818	2	2	0	0	0	201539383	0	9.905	115.6	CAGCAGGGTCACGCATGTTC	FW	201539393	0	14.913	128.9	ACGCATGTTCAGGCATGCAT
R-1101	chr6	36650102	36651128	36650432	36758410	107	65	6.74147	P-1101-1	4553.47	11	LCL.Dox R-1101|MCF7.5FU R-375|MCF7.RITA1um R-98|U2OS.ActD R-192|U2OS.Eto R-387|LCL.nutlin.FDR.relax R-1657|U2OS.nutlin R-359|U2OS.DXR R-263|U2OS.DMSO R-148|LCL.IR.ES487.FDR.relax R-1320|IMR90.5FU R-272	0.005	CDKN1A	TSS	1	4	3946	36646486	36754464	R-1101	0.36	0.25	0.110098	0.181194		36758398	0	13.675	120	CTGCAAGTTGGGACTTGTCC	FW	32.427	3	2	0	0	1	36758338	3	8.461	117.9	TGGCATGTGTcccGGGCTTCCTG	FW	36758398	0	13.675	120	CTGCAAGTTGGGACTTGTCC
R-831	chr9	119449277	119449963	119449532	118489353	105	63	6.71425	P-831-1	7996.87	9	LCL.Dox R-831|MCF7.5FU R-1006|MCF7.Nutlin R-1242|MCF7.RITA1um R-1428|LCL.nutlin.FDR.relax R-1476|U2OS.nutlin R-1239|U2OS.ActD R-1434|U2OS.Eto R-1399|IMR90.5FU R-124	0.2216	ASTN2	TSS	1	1	-19	119449513	118489334	R-831	0.593333	0.9	0.2023	0.837639		118489327	0	15.688	115.6	CGACAAGCCCCAGCATGCTG	FW	37.559	3	1	0	1	1	118489295	3	8.261	99.9	CGCCTTGCCCcgcGCGCTTGGGG	FW	118489315	2	13.61	101.9	GGGCCAGCTGcaCGACAAGCCC
R-858	chr1	110452906	110454618	110454175	110255698	105	69	6.71425	P-858-3	7359.23	4	LCL.Dox R-858|U2OS.nutlin R-1316|U2OS.Eto R-2007|LCL.nutlin.FDR.relax R-1700	0.0843	CSF1	TSS	1	1	943	110453232	110254755	R-858	0	0.9	0.0503563	0.760221		110255722	0	12.81	119.6	GGGCAAGCCACTGCTTGTTC	FW	21.378	2	1	0	1	0	110255722	0	12.81	119.6	GGGCAAGCCACTGCTTGTTC	FW	110255738	2	8.568	99.9	GTTCCAGCCCacAGGCAGGAGC
R-1108	chr4	8207212	8208396	8208028	8258928	104	66	6.70044	P-1108-1	4464.63	3	LCL.Dox R-1108|U2OS.nutlin R-3783|LCL.nutlin.FDR.relax R-1408	0.0628	SH3TC1	TSS	1	4	6969	8201059	8251959	R-1108	0.52	0.35	-0.143685	-0.234583		8258904	0	12.344	125.3	TGGCATGCCTGGGCAGGAAG	FW	23.915	2	2	0	0	0	8258894	0	11.571	118.7	CTGCAGGCACTGGCATGCCT	FW	8258904	0	12.344	125.3	TGGCATGCCTGGGCAGGAAG
R-739	chr6	28049260	28049716	28049396	28157375	101	53	6.65821	P-739-1	10112.9	2	LCL.Dox R-739|Saos2.doxycycline R-2577	0.0818	ZNF165	TSS	1	1	2825	28046571	28154550	R-739	0	0	-0.0218321	-0.0964192		28157425	3	8.353	99.4	AGACATGTTCatcCATCAGGAGC	RC	8.353	1	0	0	0	1	28157425	3	8.353	99.4	AGACATGTTCatcCATCAGGAGC	RC
R-1074	chr9	33296010	33296771	33296522	33286522	100	60	6.64386	P-1074-1	4764.2	6	LCL.Dox R-1074|U2OS.nutlin R-1474|LCL.nutlin.FDR.relax R-809|LCL.IR.ES487.FDR.relax R-1495|U2OS.ActD R-1015|U2OS.Eto R-938	0.005	NFX1	TSS	1	4	6013	33290509	33280509	R-1074	0	0	-0.0342545	0.00356625	AluJo	33286590	0	14.789	120.9	AGGCATGTTAGCACATGCCT	FW	41.148	4	2	0	0	2	33286512	3	8.556	102.7	ACACAGGTGTtcaAGACCAGCCT	RC	33286525	0	9.178	94.1	AGACCAGCCTGGGCAACATA
R-907	chr5	118604897	118605317	118605154	118633053	99	63	6.62936	P-907-1	6621.81	2	LCL.Dox R-907|LCL.nutlin.FDR.relax R-2083	0.005	TNFAIP8	TSS	1	1	737	118604417	118632316	R-907	0.69	0.55	0.228854	-0.416853		118633058	0	14.684	116.7	GTACATGACTGCACATGTCG	FW	32.098	3	2	1	0	0	118633058	0	14.684	116.7	GTACATGACTGCACATGTCG	FW	118633151	1	8.528	111.7	AGGCACGTTCaAGACCAGGCT
R-1036	chr21	45574578	45575324	45575086	44399514	98	70	6.61471	P-1036-2	5026.5	2	LCL.Dox R-1036|LCL.nutlin.FDR.relax R-2042	0.1223	C21orf33	TSS	1	4	21593	45553493	44377921	R-1036	0	0	-0.268747	0.0614903		44399479	0	11.28	104.7	GGGCTTGCAAGGACTTGAAC	FW	20.908	2	1	0	0	1	44399466	3	9.628	107.1	ACACCTGCTCatgGGGCTTGCAA	FW	44399479	0	11.28	104.7	GGGCTTGCAAGGACTTGAAC
R-829	chr10	73648284	73649152	73648893	73318899	98	67	6.61471	P-829-1	8016.67	1	LCL.Dox R-829	0.1384	PSAP	TSS	1	4	-37811	73611082	73281088	R-829	0	0	-0.393594	-0.834389		73318932	0	10.273	108.5	GAACGGGTTGGGGCATGCGC	FW	19.037	2	2	0	0	0	73318932	0	10.273	108.5	GAACGGGTTGGGGCATGCGC	FW	73318942	0	8.764	114.7	GGGCATGCGCGGGCAGCGTC
R-924	chr20	57033603	57034135	57033981	56467387	97	64	6.59991	P-924-1	6302.72	1	LCL.Dox R-924	0.1656	APCDD1L	TSS	1	4	55968	57089949	56523355	R-924	0.463333	0.7	-0.0910796	-0.756529	L2b	56467316	0	10.409	125.5	GGGCATGTGGAGGCGTGGCT	FW	27.957	3	2	1	0	0	56467306	0	8.684	98.6	AGTGTGGCCGGGGCATGTGG	FW	56467316	0	10.409	125.5	GGGCATGTGGAGGCGTGGCT
R-1156	chr7	158611080	158611792	158611591	158304352	95	66	6.56986	P-1156-2	4075.43	6	LCL.Dox R-1156|Saos2.doxycycline R-617|U2OS.nutlin R-2073|MCF7.Nutlin R-3673|LCL.nutlin.FDR.relax R-1291|U2OS.ActD R-961	0.081	ESYT2	TSS	1	4	10728	158622319	158315080	R-1156	0	0.7	-0.237116	-0.253673		158304407	0	15.04	118.8	GGTCATGTCCAGACAAGGAC	FW	27.647	2	2	0	0	0	158304397	0	12.607	121.6	CCACATGACTGGTCATGTCC	FW	158304407	0	15.04	118.8	GGTCATGTCCAGACAAGGAC
R-1111	chr19	45639565	45640354	45639687	50331527	94	62	6.55459	P-1111-1	4435.12	4	LCL.Dox R-1111|LCL.nutlin.FDR.relax R-631|LCL.IR.ES487.FDR.relax R-1392|U2OS.nutlin R-2942	0.2951	NKPD1	TSS	1	4	23721	45663408	50355248	R-1111	0	0	-0.0137334	-0.00496397		50331557	0	19.149	131.9	GGGCATGCATGGGCTTGTCC	FW	44.361	3	1	2	0	0	50331546	1	11.7	107.6	GGTTAAGACCaGGGCATGCAT	FW	50331557	0	19.149	131.9	GGGCATGCATGGGCTTGTCC
R-1113	chr1	203274495	203276298	203275829	201542452	94	61	6.55459	P-1113-2	4405.73	15	LCL.Dox R-1113|MCF7.Nutlin R-657|MCF7.5FU R-653|U2OS.nutlin R-2101|LCL.nutlin.FDR.relax R-3131|MCF7.5FU R-358|MCF7.RITA1um R-151|U2OS.nutlin R-1042|MCF7.Nutlin R-394|U2OS.Eto R-1042|U2OS.DMSO R-426|LCL.IR.ES487.FDR.relax R-475|LCL.nutlin.FDR.relax R-836|IMR90.5FU R-157|U2OS.ActD R-691	0.0281	BTG2	TSS	1	1	1166	203274663	201541286	R-1113	0	0.85	0.0241527	0.637796		201542434	0	14.532	111.1	GGCCCTGCCTGGACATGCCA	FW	35.059	3	2	0	1	0	201542352	2	9.494	108	TGGGAGGTCCagTGACTTGCTG	FW	201542434	0	14.532	111.1	GGCCCTGCCTGGACATGCCA
R-1115	chr17	56770632	56771009	56770792	54125791	94	49	6.55459	P-1115-1	4391.1	9	LCL.Dox R-1115|MCF7.5FU R-104|MCF7.Nutlin R-117|MCF7.RITA1um R-29|LCL.nutlin.FDR.relax R-2322|U2OS.nutlin R-1770|Saos2.doxycycline R-467|U2OS.Eto R-1310|U2OS.ActD R-772	0.005	RAD51C	TSS	1	1	830	56769962	54124961	R-1115	0	0.65	-0.0466419	-0.479666		54125793	0	14.355	127	TGACATGTCTGGACCTGTGC	FW	26.734	2	1	0	0	1	54125780	3	12.379	113.8	GCACATCTCTctaTGACATGTCT	FW	54125793	0	14.355	127	TGACATGTCTGGACCTGTGC
R-1521	chr12	99037627	99039390	99038348	97562479	94	69	6.55459	P-1521-1	2268.12	2	LCL.Dox R-1521|U2OS.nutlin R-1997	0.1706	IKBIP	TSS	1	1	-730	99039078	97563209	R-1521	0.62	0.85	0.415562	1.27855		97562434	0	14.593	122.3	GGCCAGGCCCAGGCACGTCC	FW	67.021	6	3	1	2	0	97562400	0	8.287	100.2	AGGCCGGCCCAGGCAGCCTC	FW	97562433	1	12.929	115.5	AGGCCAGGCCcAGGCACGTCC
R-1215	chr15	40763360	40764124	40763803	38551095	93	66	6.53916	P-1215-1	3758.05	1	LCL.Dox R-1215	0.1869	CHST14	TSS	1	1	591	40763212	38550504	R-1215	0.876667	0.85	1.23718	0.197523		38550965	2	10.905	118.2	CCCCAAGCCTggGGGCCTGTCC	FW	28.902	3	0	0	1	2	38550965	2	10.905	118.2	CCCCAAGCCTggGGGCCTGTCC	FW	38551004	3	9.371	105.3	GGACTTGCAAgtgCGGCAGGACG
R-891	chr11	66386553	66387101	66386892	66143468	93	47	6.53916	P-891-1	6875.55	9	LCL.Dox R-891|MCF7.5FU R-489|MCF7.RITA1um R-471|U2OS.nutlin R-977|Saos2.doxycycline R-1522|LCL.Dox.ES358 R-453|LCL.IR.ES487.FDR.relax R-921|LCL.nutlin.FDR.relax R-592|U2OS.Eto R-937	0.0508	RBM14	TSS	1	2	2840	66384052	66140628	R-891	0	0.6	0.246917	-0.0219764		66143487	0	14.758	119.8	AAACATGTACAGACTTGTGG	FW	23.141	2	1	0	0	1	66143474	3	8.383	98.6	GAACAGCTTCcggAAACATGTAC	FW	66143487	0	14.758	119.8	AAACATGTACAGACTTGTGG
R-1058	chr6	30711710	30712706	30712512	30820491	91	55	6.50779	P-1058-2	4902.26	8	LCL.Dox R-1058|MCF7.Nutlin R-944|Saos2.doxycycline R-1206|U2OS.ActD R-580|U2OS.nutlin R-748|LCL.IR.ES487.FDR.relax R-1688|LCL.nutlin.FDR.relax R-4126|U2OS.Eto R-474	0.0602	IER3	TSS	1	2	-185	30712327	30820306	R-1058	0	0.8	0.289247	0.709588		30820530	0	15.357	131	GCACATGTCGAGGCATGTGG	FW	15.357	1	1	0	0	0	30820530	0	15.357	131	GCACATGTCGAGGCATGTGG	FW
R-1106	chr20	25676318	25677833	25676795	25624795	91	57	6.50779	P-1106-1	4464.57	6	LCL.Dox R-1106|U2OS.nutlin R-1692|LCL.IR.ES487.FDR.relax R-2261|MCF7.RITA1um R-768|IMR90.5FU R-265|LCL.nutlin.FDR.relax R-3536	0.0347	ZNF337	TSS	1	1	674	25677469	25625469	R-1106	0	0	-0.0778706	-0.125323		25624742	0	12.975	113.3	AAACACGTCTAGACGTGCCC	FW	12.975	1	1	0	0	0	25624742	0	12.975	113.3	AAACACGTCTAGACGTGCCC	FW
R-1285	chr6	27840948	27841484	27841262	27949241	91	62	6.50779	P-1285-1	62.3059	2	LCL.Dox R-1285|LCL.nutlin.FDR.relax R-2987	0.0263	HIST1H4L	TSS	1	4	27	27841289	27949268	R-1285	0	0	0.138687	0.342124		27949252	0	10.538	107.5	TGCCGCGCCCAGACATGTCT	FW	28.763	3	1	1	1	0	27949252	0	10.538	107.5	TGCCGCGCCCAGACATGTCT	FW	27949262	1	9.731	96.5	AGACATGTCTtGTACTAAACA
R-950	chr1	24191776	24192406	24192128	24064715	91	52	6.50779	P-950-1	5923.46	7	LCL.Dox R-950|LCL.nutlin.FDR.relax R-976|Saos2.doxycycline R-69|U2OS.Eto R-511|LCL.IR.ES487.FDR.relax R-421|U2OS.nutlin R-589|U2OS.ActD R-1175	0.0701	FUCA1	TSS	1	4	2731	24194859	24067446	R-950	0.73	0.8	0.56352	-0.166515		24064744	0	15.703	94.5	GAACTTGCATGAACTTGCCC	FW	43.523	4	1	2	0	1	24064744	0	15.703	94.5	GAACTTGCATGAACTTGCCC	FW	24064754	3	8.494	98.9	GAACTTGCCCagcATGCCTGAGG
R-978	chr5	43007483	43008581	43007789	43043546	90	56	6.49185	P-978-2	5588.84	9	LCL.Dox R-978|MCF7.5FU R-303|MCF7.Nutlin R-304|MCF7.RITA1um R-304|IMR90.5FU R-164|LCL.nutlin.FDR.relax R-1020|Saos2.doxycycline R-538|LCL.Dox.ES358 R-563|LCL.IR.ES487.FDR.relax R-376	0.0462	LOC648987	TSS	1	1	32658	43040447	43076204	R-978	0	0	-0.0990399	-0.05745	MER61D	43043567	0	19.519	108.6	GGACTTGCCTAAGCATGCCT	FW	36.933	2	1	0	0	1	43043554	3	17.414	102.4	GAACTTGCACaagGGACTTGCCT	FW	43043567	0	19.519	108.6	GGACTTGCCTAAGCATGCCT
R-983	chr19	42703299	42704334	42703874	47395714	90	59	6.49185	P-983-1	5490.31	3	LCL.Dox R-983|LCL.nutlin.FDR.relax R-4284|LCL.IR.ES487.FDR.relax R-2392	0.1632	DEDD2	TSS	1	4	17939	42721813	47413653	R-983	0.876667	0.9	1.14322	1.38797		47395705	0	12.879	110	TGGCCTGCCCAAACACGTCC	FW	31.395	3	2	0	1	0	47395705	0	12.879	110	TGGCCTGCCCAAACACGTCC	FW	47395752	0	8.475	107.5	CGGGATGCCACGCCCTGCTC
R-1042	chr11	62367347	62367780	62367528	62124104	89	63	6.47573	P-1042-1	4995.27	6	LCL.Dox R-1042|MCF7.Nutlin R-723|MCF7.RITA1um R-153|LCL.nutlin.FDR.relax R-805|U2OS.nutlin R-1526|Saos2.doxycycline R-600	0.005	MTA2	TSS	1	4	1775	62369303	62125879	R-1042	0.78	0.95	0.685743	0.709084		62124145	0	13.105	105.4	ATACCTGCAGGGACATGCCC	FW	40.561	4	3	1	0	0	62124057	0	9.437	106.1	CAACATGTAAAAACAGGCCT	FW	62124115	1	8.453	109.7	ACCTCTGCCTtGGGCATGCTA
R-1164	chr3	101292659	101293961	101293253	102775943	88	61	6.45943	P-1164-2	4033.39	5	LCL.Dox R-1164|MCF7.RITA1um R-1335|MCF7.Nutlin R-2296|LCL.IR.ES487.FDR.relax R-1110|LCL.nutlin.FDR.relax R-1031	0.1106	PCNP	TSS	1	1	212	101293041	102775731	R-1164	0.62	0.8	0.619251	0.928619		102775943	1	15.445	115	AGACCTGCCTcGGGCACGCCC	FW	15.445	1	0	1	0	0	102775943	1	15.445	115	AGACCTGCCTcGGGCACGCCC	FW
R-1146	chr5	139936791	139937271	139937085	139917269	86	60	6.42626	P-1146-1	4132.03	8	LCL.Dox R-1146|MCF7.5FU R-1214|MCF7.Nutlin R-808|IMR90.5FU R-132|MCF7.RITA1um R-904|U2OS.nutlin R-2146|U2OS.Eto R-1291|LCL.nutlin.FDR.relax R-1847	0.1351	SRA1	TSS	1	1	593	139937678	139917862	R-1146	0.436667	0.4	0.131388	-0.683401		139917279	0	11.856	112.1	GGGCCAGTTGAGACACGTCC	FW	21.602	2	1	1	0	0	139917279	0	11.856	112.1	GGGCCAGTTGAGACACGTCC	FW	139917289	1	9.746	118.8	AGACACGTCCaGGGCCAGGCG
R-1098	chr17	17566415	17567186	17566609	17507334	83	51	6.37504	P-1098-1	4583.32	1	LCL.Dox R-1098	0.2112	RAI1	TSS	1	2	-18177	17584786	17525511	R-1098	0.573333	0.75	-0.254859	-0.350378	(CA)n	17507356	0	16.696	115.4	AGACATGCCCAGCCTTGCAC	FW	25.699	2	1	0	1	0	17507244	2	9.003	104.6	CACCCTGCCTcaGGGCCAGCGT	RC	17507356	0	16.696	115.4	AGACATGCCCAGCCTTGCAC
R-1205	chr3	72226319	72227306	72226675	72309365	81	63	6.33985	P-1205-1	3785.2	8	LCL.Dox R-1205|U2OS.Eto R-496|U2OS.DMSO R-439|U2OS.nutlin R-777|IMR90.5FU R-322|LCL.nutlin.FDR.relax R-1542|LCL.IR.ES487.FDR.relax R-1167|U2OS.ActD R-883	0.005	LOC201617	TSS	1	4	269099	72495774	72578464	R-1205	0.466667	0.5	0.0132047	-0.105863		72309359	0	15.927	132.2	GGACATGTGTGGGCAGGTCC	FW	15.927	1	1	0	0	0	72309359	0	15.927	132.2	GGACATGTGTGGGCAGGTCC	FW
R-931	chr4	53588552	53588974	53588828	53283585	81	53	6.33985	P-931-1	6198.16	3	LCL.Dox R-931|Saos2.doxycycline R-1265|LCL.nutlin.FDR.relax R-1307	0.2903	SNORA26	TSS	1	1	9413	53579415	53274172	R-931	0	0	-0.41178	-0.106277		53283608	0	10.647	118.8	GCCCACGTTCTGACATGTCC	FW	10.647	1	1	0	0	0	53283608	0	10.647	118.8	GCCCACGTTCTGACATGTCC	FW
R-1685	chr3	156534512	156535362	156534845	158017539	80	63	6.32193	P-1685-1	51.6695	1	LCL.Dox R-1685	0.0762	PA2G4P4	TSS	1	1	-5035	156529810	158012504	R-1685	0.493333		0.23547					6	70			0	0	0	0	0	0
R-1061	chr1	33429314	33430069	33429507	33202094	79	52	6.30378	P-1061-1	4886.87	2	LCL.Dox R-1061|U2OS.nutlin R-4019	0.2987	RNF19B	TSS	1	1	779	33430286	33202873	R-1061	0	0.8	0.0552657	-0.111914		33202085	0	14.048	107.6	CCACTAGTCTGGGCTTGCCT	FW	14.048	1	1	0	0	0	33202085	0	14.048	107.6	CCACTAGTCTGGGCTTGCCT	FW
R-1136	chr4	2803529	2804158	2803694	2773492	79	54	6.30378	P-1136-1	4217.64	1	LCL.Dox R-1136	0.005	SH3BP2	TSS	1	4	8945	2794749	2764547	R-1136	0	0	-0.0627433	0.0151673	AluSx	2773490	0	14.765	126.5	AGGCATGTTGGCGCATGCTT	FW	14.765	1	1	0	0	0	2773490	0	14.765	126.5	AGGCATGTTGGCGCATGCTT	FW
R-1137	chr1	165599958	165600599	165600098	163866722	77	49	6.26679	P-1137-1	4203.3	1	LCL.Dox R-1137	0.1424	MGST3	TSS	1	1	-351	165600449	163867073	R-1137	0.416667	0.05	-0.392804	-0.485066		163866718	0	8.418	106	TTGCATGCCCGTGCTTCGCC	RC	17.897	2	1	1	0	0	163866707	1	9.479	116.4	GCGCACGCGCcTTGCATGCCC	RC	163866718	0	8.418	106	TTGCATGCCCGTGCTTCGCC
R-1217	chr17	49230603	49231717	49230877	46585876	77	53	6.26679	P-1217-1	99.8196	4	LCL.Dox R-1217|U2OS.nutlin R-1407|Saos2.doxycycline R-1552|LCL.nutlin.FDR.relax R-811	0.2021	NME1-NME2	TSS	1	1	-42	49230919	46585918	R-1217	0.683333		0.0484197					6	70			0	0	0	0	0	0
R-1241	chr12	7067198	7067906	7067536	6937797	77	57	6.26679	P-1241-1	3558.04	2	LCL.Dox R-1241|LCL.nutlin.FDR.relax R-1356	0.005	MIR200C	TSS	1	4	-5325	7072861	6943122	R-1241	0	0	-0.178273	-0.0514883		6937806	0	15.447	122.1	GGGCAAGGCCGGGCAGGCAC	FW	60.309	5	3	2	0	0	6937785	1	8.846	102.3	TGGCCAGGCCcAAGCTAGTCA	FW	6937786	0	12.212	109.6	GGCCAGGCCCAAGCTAGTCA
R-1713	chr2	98611784	98612994	98612333	97978765	77	57	6.26679	P-1713-2	1727.01	1	LCL.Dox R-1713	0.1473	TMEM131	TSS	1	1	21	98612354	97978786	R-1713	0.816667		0.747549					6	70			0	0	0	0	0	0
R-1142	chr2	43630390	43630783	43630617	43484121	75	47	6.22882	P-1142-1	4160.48	2	LCL.Dox R-1142|LCL.IR.ES487.FDR.relax R-2381	0.005	LOC100129726	TSS	1	4	192496	43823113	43676617	R-1142	0	0	0.0467766	-0.16449		43484148	0	10.746	119.1	GGGCGAGTCCCTGCATGTCA	FW	10.746	1	1	0	0	0	43484148	0	10.746	119.1	GGGCGAGTCCCTGCATGTCA	FW
R-1173	chr7	75157319	75157598	75157438	74995374	75	53	6.22882	P-1173-1	3977.51	2	LCL.Dox R-1173|MCF7.Nutlin R-2591	0.2123	PMS2P3	TSS	1	1	15	75157453	74995389	R-1173	0	0	-0.204974	-0.171954		74995399	0	13.504	113.7	GCGCATGCCCGAACACGCAC	FW	23.938	2	1	0	1	0	74995399	0	13.504	113.7	GCGCATGCCCGAACACGCAC	FW	74995475	2	10.434	109.6	CTGCTGGTCTccGGACAAGTAC
R-1249	chr10	89621641	89623722	89623065	89613045	75	57	6.22882	P-1249-4	83.5053	4	LCL.Dox R-1249|MCF7.Nutlin R-2426|LCL.nutlin.FDR.relax R-4044|U2OS.nutlin R-2955	0.0588	PTEN	TSS	1	1	-129	89623194	89613174	R-1249	0	0.35	0.154727	0.424179		89613047	0	14.002	100.3	GAACCGGCCCGAGCAAGCCC	FW	45.247	4	2	1	0	1	89613047	0	14.002	100.3	GAACCGGCCCGAGCAAGCCC	FW	89613057	1	11.804	112.7	GAGCAAGCCCcAGGCAGCTAC
R-1266	chr1	163291432	163291918	163291591	161558215	75	55	6.22882	P-1266-1	3427.66	3	LCL.Dox R-1266|U2OS.nutlin R-4261|Saos2.doxycycline R-2685	0.279	NUF2	TSS	1	1	-131	163291722	161558346	R-1266	0		-0.267384					6	70			0	0	0	0	0	0
R-1439	chr5	180230596	180231319	180230998	180163604	75	58	6.22882	P-1439-1	2494.31	3	LCL.Dox R-1439|Saos2.doxycycline R-2370|LCL.nutlin.FDR.relax R-4189	0.0824	MGAT1	TSS	1	4	-96	180230902	180163508	R-1439	0.48		-0.0393701					6	70			0	0	0	0	0	0
R-1073	chr15	64679758	64680305	64679956	62467009	74	53	6.20945	P-1073-1	4779.57	1	LCL.Dox R-1073	0.1903	TRIP4	TSS	1	1	-63	64680019	62467072	R-1073	0.616667	0.85	0.227427	0.924644		62467057	1	10.585	102.5	GAACTAGTCCgGTGCAGGACG	FW	10.585	1	0	1	0	0	62467057	1	10.585	102.5	GAACTAGTCCgGTGCAGGACG	FW
R-1372	chr4	15002740	15004292	15002927	14612025	74	51	6.20945	P-1372-1	2835.64	10	LCL.Dox R-1372|MCF7.Nutlin R-970|IMR90.5FU R-141|LCL.nutlin.FDR.relax R-781|U2OS.nutlin R-800|Saos2.doxycycline R-200|LCL.Dox.ES358 R-666|MCF7.5FU R-1390|MCF7.RITA1um R-589|U2OS.Eto R-537	0.005	CPEB2	TSS	1	1	-2594	15005521	14614619	R-1372	0.723333	1	0.423532	0.895405		14612034	0	12.526	114.2	TTGCAAGTCTCAACAAGTCT	FW	12.526	1	1	0	0	0	14612034	0	12.526	114.2	TTGCAAGTCTCAACAAGTCT	FW
R-1495	chr14	24739978	24740993	24740429	23810269	74	49	6.20945	P-1495-2	2331.54	5	LCL.Dox R-1495|LCL.nutlin.FDR.relax R-2480|MCF7.Nutlin R-3313|U2OS.nutlin R-2059|LCL.IR.ES487.FDR.relax R-697	0.2187	RABGGTA	TSS	1	1	314	24740743	23810583	R-1495	0.666667	0.8	0.337559	-0.213803		23810318	2	10.655	103.5	AAAGAGGTCCtgGGACAGGCTT	FW	10.655	1	0	0	1	0	23810318	2	10.655	103.5	AAAGAGGTCCtgGGACAGGCTT	FW
R-1889	chr20	35463546	35464297	35463844	34897258	74	57	6.20945	P-1889-2	1437.63	7	LCL.Dox R-1889|MCF7.5FU R-732|MCF7.Nutlin R-866|U2OS.nutlin R-1830|MCF7.RITA1um R-753|LCL.nutlin.FDR.relax R-3133|LCL.IR.ES487.FDR.relax R-679	0.3459	KIAA0889	TSS	1	4	24432	35488276	34921690	R-1889	0.393333	0.25	-0.0499908	-0.201586		34897286	0	14.159	129.6	GGGCAAGTCAGGGCATGGAC	FW	22.375	2	1	0	0	1	34897273	3	8.216	113.4	CACCAAGCGGtagGGGCAAGTCA	FW	34897286	0	14.159	129.6	GGGCAAGTCAGGGCATGGAC
R-1182	chr6	27099607	27099980	27099767	27207746	73	55	6.18982	P-1182-1	3922.12	6	LCL.Dox R-1182|MCF7.Nutlin R-3068|MCF7.RITA1um R-744|U2OS.nutlin R-1187|Saos2.doxycycline R-1879|U2OS.Eto R-2240	0.0469	HIST1H2BJ	TSS	1	1	808	27100575	27208554	R-1182	0		-0.467372					6	70			0	0	0	0	0	0
R-1460	chr9	2017192	2018056	2017589	2007589	73	47	6.18982	P-1460-1	2428.64	1	LCL.Dox R-1460	0.048	SMARCA2	TSS	1	1	2248	2015341	2005341	R-1460	0.723333	0.9	0.720706	1.43197		2007619	3	8.496	107.3	AGACATGTTTgatTGCCGTGACA	RC	8.496	1	0	0	0	1	2007619	3	8.496	107.3	AGACATGTTTgatTGCCGTGACA	RC
R-1645	chr1	93544336	93545251	93544714	93317302	73	53	6.18982	P-1645-1	1886.58	2	LCL.Dox R-1645|Saos2.doxycycline R-647	0.0749	MTF2	TSS	1	1	-77	93544791	93317379	R-1645	0.766667		0.564637					6	70			0	0	0	0	0	0
R-1148	chr17	38738493	38739251	38738727	35992253	72	48	6.16993	P-1148-1	4132.18	4	LCL.Dox R-1148|LCL.nutlin.FDR.relax R-3852|MCF7.5FU R-1487|MCF7.Nutlin R-676	0.0602	CCR7	TSS	1	2	-17003	38721724	35975250	R-1148	0	0.35	0.494384	0.62964		35992257	0	11.28	114.3	TGACTTGTCAGGACGTGTGC	FW	23.21	2	1	1	0	0	35992185	1	11.93	105.4	GGGCTTGGCAcAGGCTAGCGG	FW	35992257	0	11.28	114.3	TGACTTGTCAGGACGTGTGC
R-1317	chr3	121800385	121800846	121800610	123283300	72	48	6.16993	P-1317-1	3124.7	5	LCL.Dox R-1317|LCL.nutlin.FDR.relax R-731|LCL.IR.ES487.FDR.relax R-604|LCL.Dox.ES358 R-573|U2OS.Eto R-1891	0.0282	CD86	TSS	1	4	3861	121796749	123279439	R-1317	0.566667	0.5	0.0359198	-0.163984		123283293	0	11.981	111.7	GTGCAAGTTCTAACATGCAG	FW	21.694	2	1	0	1	0	123283293	0	11.981	111.7	GTGCAAGTTCTAACATGCAG	FW	123283400	2	9.713	107.4	GTGCTTGCTGttCTCCATGTCT
R-1477	chr2	191884888	191885389	191885084	191593329	72	53	6.16993	P-1477-1	2374.46	1	LCL.Dox R-1477	0.1219	STAT1	TSS	1	1	-6108	191878976	191587221	R-1477	0.546667	0.55	0.0956562	-0.230507		191593244	0	8.359	102.4	AGAGCAGCCCGGGCCCGCCC	RC	8.359	1	1	0	0	0	191593244	0	8.359	102.4	AGAGCAGCCCGGGCCCGCCC	RC
R-1531	chr4	4543634	4544270	4543817	4594718	71	52	6.14975	P-1531-1	2247.34	1	LCL.Dox R-1531	0.1258	LOC100507266	TSS	1	1	-42	4543775	4594676	R-1531	0.68		0.209978					6	70			0	0	0	0	0	0
R-1572	chr2	232544704	232545418	232545092	232253336	71	55	6.14975	P-1572-1	2113.34	1	LCL.Dox R-1572	0.2234	PTMA	TSS	1	1	-28142	232573234	232281478	R-1572	0.696667	0.9	0.367216	0.708389		232253330	0	11.667	112.4	GGACGTGCCTGGGCAGGCAA	FW	11.667	1	1	0	0	0	232253330	0	11.667	112.4	GGACGTGCCTGGGCAGGCAA	FW
R-1689	chr11	57424670	57425359	57424821	57181397	71	48	6.14975	P-1689-1	1782.54	2	LCL.Dox R-1689|LCL.nutlin.FDR.relax R-3378	0.1526	CLP1	TSS	1	1	-394	57425215	57181791	R-1689	0.473333	0.9	-0.372607	-0.00378714		57181401	0	14.668	118.6	TGGCTTGTCCAGGCAAGCAG	FW	14.668	1	1	0	0	0	57181401	0	14.668	118.6	TGGCTTGTCCAGGCAAGCAG	FW
R-1724	chr11	60858815	60859493	60859292	60615868	71	52	6.14975	P-1724-2	1708.77	1	LCL.Dox R-1724	0.0345	CD5	TSS	1	4	-10637	60869929	60626505	R-1724	0.443333	0.35	-0.303272	-0.476535		60615847	0	10.521	120	ATGCATGTCCAGACCTGGAT	FW	32.578	3	1	2	0	0	60615753	1	13.831	116	GAGCATGACAgGGACTTGACT	FW	60615836	1	8.226	118.7	CTGCACGCCAcATGCATGTCC
R-1064	chr12	27165513	27166100	27165984	27057251	70	42	6.12928	P-1064-1	4886.89	6	LCL.Dox R-1064|U2OS.nutlin R-898|MCF7.RITA1um R-1367|U2OS.ActD R-453|U2OS.DMSO R-605|Saos2.doxycycline R-1341	0.005	TM7SF3	TSS	1	1	1355	27167339	27058606	R-1064	0	0	0.0587141	0.0738548		27057252	0	17.896	128.4	AGCCAAGCCCGGGCATGTTG	FW	36.666	3	2	1	0	0	27057251	1	8.82	104.6	GAGCCAAGCCcGGGCATGTTG	FW	27057252	0	17.896	128.4	AGCCAAGCCCGGGCATGTTG
R-1078	chr18	12309521	12310275	12309850	12299850	70	38	6.12928	P-1078-1	4718.67	4	LCL.Dox R-1078|MCF7.Nutlin R-867|LCL.nutlin.FDR.relax R-1803|U2OS.ActD R-855	0.0427	TUBB6	TSS	1	1	1594	12308256	12298256	R-1078	0.506667	0	-0.279348	-0.147986		12299790	3	9.176	102.8	GTTCTAGCCCaatTGGCATGAAA	FW	9.176	1	0	0	0	1	12299790	3	9.176	102.8	GTTCTAGCCCaatTGGCATGAAA	FW
R-1297	chr6	143771559	143772262	143771880	143813573	69	45	6.10852	P-1297-1	3236.78	1	LCL.Dox R-1297	0.0946	PEX3	TSS	1	1	-37	143771917	143813610	R-1297	0.68	0.9	0.194873	0.219457		143813611	0	8.318	95.6	GAACGGACCTGGGCTTGTCG	FW	8.318	1	1	0	0	0	143813611	0	8.318	95.6	GAACGGACCTGGGCTTGTCG	FW
R-1332	chr11	65894041	65895031	65894561	65651137	69	48	6.10852	P-1332-1	118.748	1	LCL.Dox R-1332	0.005	PACS1	TSS	1	4	56738	65837823	65594399	R-1332	0	0	-0.0971848	0.235304		65651154	0	13.856	112.2	TGTCAAGCAGGGACTTGTCC	FW	27.073	2	2	0	0	0	65651154	0	13.856	112.2	TGTCAAGCAGGGACTTGTCC	FW	65651164	0	13.217	108.3	GGACTTGTCCTGACAAGGAG
R-1595	chr11	65149401	65149963	65149778	64906354	69	53	6.10852	P-1595-1	2023.06	3	LCL.Dox R-1595|U2OS.nutlin R-2072|IMR90.5FU R-406	0.0979	SLC25A45	TSS	1	1	364	65150142	64906718	R-1595	0.553333	0.75	-0.291277	-0.437742		64906346	0	13.163	116	AGGCAAGCCCCTGCCTGCCC	FW	33.514	3	1	0	1	1	64906346	0	13.163	116	AGGCAAGCCCCTGCCTGCCC	FW	64906352	3	8.836	101.9	GCCCCTGCCTgccCAGCCAGCCC
R-1267	chr19	1383192	1384192	1383832	1334832	68	52	6.08746	P-1267-1	3427.77	1	LCL.Dox R-1267	0.1561	NDUFS7	TSS	1	1	-50	1383882	1334882	R-1267	0		-0.0368021					6	70			0	0	0	0	0	0
R-1407	chr22	27066947	27067688	27067432	25397432	68	50	6.08746	P-1407-1	2639.65	4	LCL.Dox R-1407|U2OS.nutlin R-2880|Saos2.doxycycline R-1453|LCL.nutlin.FDR.relax R-1445	0.0544	MIAT	TSS	1	4	13949	27053483	25383483	R-1407	0.76	1	1.04499	1.87914		25397458	0	15.346	112.5	AACCAGGCCCGAGCATGCCC	FW	37.89	3	1	1	0	1	25397457	1	12.592	101.9	TAACCAGGCCcGAGCATGCCC	FW	25397458	0	15.346	112.5	AACCAGGCCCGAGCATGCCC
R-1736	chr1	203243610	203244525	203243808	201510431	68	50	6.08746	P-1736-1	1672.58	1	LCL.Dox R-1736	0.005	LOC730227	TSS	1	4	-30855	203274663	201541286	R-1736	0.57	0.75	0.0510826	-0.0173776		201510463	0	11.12	108.8	CGTCTTGTTTTGACAGGTCT	FW	45.856	4	3	1	0	0	201510373	0	10.8	85.3	GCTCTAGCCTGAACTGGCTC	FW	201510453	0	9.283	116.8	CGGCAGGGCCCGTCTTGTTT
R-1243	chr6	43543661	43544285	43543917	43651895	67	47	6.06609	P-1243-1	3544.94	7	LCL.Dox R-1243|U2OS.nutlin R-1373|MCF7.5FU R-1053|MCF7.Nutlin R-739|MCF7.RITA1um R-569|LCL.nutlin.FDR.relax R-969|LCL.IR.ES487.FDR.relax R-1228	0.2441	POLH	TSS	1	1	40	43543877	43651855	R-1243	0.586667	0.75	0.0236095	-0.856664		43651953	0	9.231	101.2	ACGGTTGCCCGGGCAGGATC	FW	9.231	1	1	0	0	0	43651953	0	9.231	101.2	ACGGTTGCCCGGGCAGGATC	FW
R-1395	chr19	41224311	41225474	41225125	45916965	67	51	6.06609	P-1395-1	2708.14	3	LCL.Dox R-1395|U2OS.nutlin R-2554|LCL.nutlin.FDR.relax R-3491	0.0603	ITPKC	TSS	1	1	2118	41223007	45914847	R-1395	0.61	0.9	0.12844	0.627558		45916988	0	13.55	106.2	AGACCTGCCTTGACGTGCCT	FW	34.33	3	3	0	0	0	45916951	0	11.943	109.7	GGACGTGTTCACACATGTGG	FW	45916988	0	13.55	106.2	AGACCTGCCTTGACGTGCCT
R-1570	chr10	64396969	64398210	64397502	64067508	67	46	6.06609	P-1570-2	2113.39	6	LCL.Dox R-1570|LCL.Dox.ES358 R-417|LCL.nutlin.FDR.relax R-1033|U2OS.nutlin R-1788|LCL.IR.ES487.FDR.relax R-473|LCL.IR.ES487.FDR.relax R-2402	0.05	ZNF365	TSS	1	4	117296	64280206	63950212	R-1570	0.77	0.85	0.539933	0.840574		64067541	0	12.89	108.7	GGATATGGTGAGACATGTCG	FW	12.89	1	1	0	0	0	64067541	0	12.89	108.7	GGATATGGTGAGACATGTCG	FW
R-1322	chr4	128702959	128704862	128704613	128924063	66	42	6.04439	P-1322-2	3112.46	5	LCL.Dox R-1322|Saos2.doxycycline R-379|MCF7.Nutlin R-1639|MCF7.RITA1um R-385|MCF7.5FU R-904	0.005	HSPA4L	TSS	1	1	1161	128703452	128922902	R-1322	0.666667	0.85	0.341702	1.0233		128924114	0	14.044	118.4	AAACATGTTTCCACATGTTC	FW	23.087	2	1	0	0	1	128924101	3	9.043	107.9	CGTTATGTCAtggAAACATGTTT	FW	128924114	0	14.044	118.4	AAACATGTTTCCACATGTTC
R-1330	chr1	173174850	173175346	173175128	171441751	66	45	6.04439	P-1330-1	3063.42	6	LCL.Dox R-1330|LCL.nutlin.FDR.relax R-800|Saos2.doxycycline R-2598|LCL.Dox.ES358 R-679|LCL.IR.ES487.FDR.relax R-438|U2OS.nutlin R-2521	0.005	TNFSF4	TSS	1	2	1343	173176471	171443094	R-1330	0.57	0.95	0.0947333	0.88627		171441769	0	14.907	112.2	AAACAAGCCCAGGCATTTGC	FW	14.907	1	1	0	0	0	171441769	0	14.907	112.2	AAACAAGCCCAGGCATTTGC	FW
R-1338	chr5	96271407	96271987	96271694	96297450	66	46	6.04439	P-1338-1	3051.23	1	LCL.Dox R-1338	0.0441	LNPEP	TSS	1	1	349	96271345	96297101	R-1338	0.68	0.85	0.139631	1.24608		96297530	0	8.252	110.5	GGGCATGCTCAGTCAGCTGG	FW	8.252	1	1	0	0	0	96297530	0	8.252	110.5	GGGCATGCTCAGTCAGCTGG	FW
R-1343	chr16	85644962	85645770	85645554	84203055	66	48	6.04439	P-1343-1	3002.73	4	LCL.Dox R-1343|IMR90.5FU R-624|U2OS.nutlin R-4204|MCF7.Nutlin R-1794	0.3434	KIAA0182	TSS	1	1	526	85645028	84202529	R-1343	0.63	0.85	0.465551	0.708263		84203030	0	12.962	112.1	AGCCTGGCGCGGGCATGTCC	FW	56.099	5	1	3	0	1	84203012	3	8.329	106.3	CAGCGTGCGCgccTGCCAAGCCT	RC	84203029	1	14.643	121.6	AAGCCTGGCGcGGGCATGTCC
R-1359	chr16	49889491	49890306	49889646	48447147	66	49	6.04439	P-1359-1	2906.78	1	LCL.Dox R-1359	0.1494	ZNF423	TSS	1	2	-28728	49860918	48418419	R-1359	0.9	1	0.770543	0.972492		48447171	0	8.421	111.5	GCTTCCGCCTGGACATGTCC	RC	17.421	2	1	0	1	0	48447169	2	9	100.4	CTGCTTCCGCctGGACATGTCC	FW	48447171	0	8.421	111.5	GCTTCCGCCTGGACATGTCC
R-1367	chr16	14400709	14401116	14400956	14308457	66	41	6.04439	P-1367-1	2847.52	3	LCL.Dox R-1367|LCL.nutlin.FDR.relax R-455|LCL.IR.ES487.FDR.relax R-429	0.005	MIR365-1	TSS	1	4	-2185	14403141	14310642	R-1367	0.59	0.7	0.10669	0.0950798		14308483	0	17.159	121.5	AGACAAGTCCAGACAGGTGC	FW	36.921	3	2	0	1	0	14308471	2	9.841	102.7	CTACTGGTGCccAGACAAGTCC	FW	14308473	0	9.921	94.3	ACTGGTGCCCAGACAAGTCC
R-1417	chr17	62970638	62972267	62971131	60401593	66	45	6.04439	P-1417-1	2594.28	6	LCL.Dox R-1417|U2OS.nutlin R-1862|Saos2.doxycycline R-2147|LCL.nutlin.FDR.relax R-1238|MCF7.RITA1um R-2058|U2OS.Eto R-2274	0.005	AMZ2P1	TSS	1	4	572	62971703	60402165	R-1417	0.553333	0.5	-0.124894	0.0626198		60401579	0	15.208	128.4	AGACATGTCTGGGCCTGGCC	FW	27.775	2	2	0	0	0	60401569	0	12.567	112.5	TCACAAGGACAGACATGTCT	FW	60401579	0	15.208	128.4	AGACATGTCTGGGCCTGGCC
R-1448	chr1	181002251	181002571	181002405	179269028	66	40	6.04439	P-1448-1	2450.35	1	LCL.Dox R-1448	0.005	MR1	TSS	1	4	-733	181003138	179269761	R-1448	0.67	1	0.109448	0.45381		179269044	0	10.206	106.6	TTTCCTGTCTGGGCCTGTTC	RC	67.087	7	3	1	0	3	179268974	0	8.893	106.5	AACCCAGCTCAAGCCTGCCT	RC	179268984	1	8.777	113.8	AAGCCTGCCTgCCTCATGGCC
R-2056	chr5	156692819	156693662	156693301	156625879	66	45	6.04439	P-2056-1	1228.39	1	LCL.Dox R-2056	0.1171	CYFIP2	TSS	1	1	115	156693186	156625764	R-2056	0.7	0.6	0.140192	-0.0603052		156625905	0	8.988	95.4	CGCTGTGCCCGGGCTAGCCC	FW	29.322	3	1	1	1	0	156625903	2	8.987	87.6	GGCGCTGTGCccGGGCTAGCCC	RC	156625905	0	8.988	95.4	CGCTGTGCCCGGGCTAGCCC
R-1233	chr1	44678914	44679215	44679064	44451651	65	45	6.02237	P-1233-1	3597.58	1	LCL.Dox R-1233	0.079	DMAP1	TSS	1	1	-60	44679124	44451711	R-1233	0.643333		-0.00977376					6	70			0	0	0	0	0	0
R-1385	chr20	57225914	57226518	57226224	56659630	65	48	6.02237	P-1385-1	2754.16	5	LCL.Dox R-1385|MCF7.5FU R-887|MCF7.Nutlin R-953|MCF7.RITA1um R-2011|U2OS.nutlin R-3100	0.2404	STX16	TSS	1	1	-103	57226327	56659733	R-1385	0.753333	0.5	0.558447	-0.162812		56659481	2	11.644	114.7	AGGCCTGCTCgtTGGCCTGCTC	FW	11.644	1	0	0	1	0	56659481	2	11.644	114.7	AGGCCTGCTCgtTGGCCTGCTC	FW
R-1743	chr1	200638413	200639434	200638976	198905599	65	45	6.02237	P-1743-1	1654.57	1	LCL.Dox R-1743	0.1625	DDX59	TSS	1	1	150	200639126	198905749	R-1743	0.496667	0.65	-0.131382	-0.229036		198905599	0	10.995	108.5	CGACAAGCCCTGACCCGCTC	FW	32.049	3	1	1	0	1	198905493	3	10.811	112.1	GCCCAAGCTTccgGGGCACGCTC	FW	198905588	1	10.243	92.6	AGGCTTCCGCcCGACAAGCCC
R-1252	chr3	53381385	53382079	53381678	53356718	64	48	6	P-1252-1	3505.69	1	LCL.Dox R-1252	0.26	DCP1A	TSS	1	1	-41	53381637	53356677	R-1252	0		0.126656					6	70			0	0	0	0	0	0
R-1497	chr1	16970764	16971573	16971186	16843773	64	44	6	P-1497-1	36.6952	2	LCL.Dox R-1497|MCF7.NT R-886	0.3147	MST1P2	TSS	1	1	-882	16972068	16844655	R-1497	0		0.201071					6	70			0	0	0	0	0	0
R-1636	chr3	41240356	41241351	41240899	41215903	63	47	5.97728	P-1636-1	1905.9	1	LCL.Dox R-1636	0.0753	CTNNB1	TSS	1	1	-42	41240941	41215945	R-1636	0.66		0.320456					6	70			0	0	0	0	0	0
R-1652	chr1	27021850	27022399	27022118	26894705	63	46	5.97728	P-1652-1	1867.42	1	LCL.Dox R-1652	0.0904	ARID1A	TSS	1	1	-403	27022521	26895108	R-1652	0.92	0.85	1.33465	0.769938		26894579	1	9.179	98.8	GCGCAGGCTCcAGAGATGCGC	FW	9.179	1	0	1	0	0	26894579	1	9.179	98.8	GCGCAGGCTCcAGAGATGCGC	FW
R-1726	chr1	27669055	27670156	27669586	27542173	63	49	5.97728	P-1726-1	1699.81	3	LCL.Dox R-1726|U2OS.nutlin R-2068|MCF7.Nutlin R-2743	0.1478	SYTL1	TSS	1	4	1074	27668512	27541099	R-1726	0.616667	0.95	0.0471199	0.816424		27542153	0	13.22	109.5	ACACAAGCCAGGACCTGCCC	FW	31.655	3	1	0	1	1	27542153	0	13.22	109.5	ACACAAGCCAGGACCTGCCC	FW	27542163	2	8.374	114.7	GGACCTGCCCgcCAAGCTGCCT
R-1740	chr15	74688201	74690083	74689908	72476961	63	43	5.97728	P-1740-3	1672.52	2	LCL.Dox R-1740|U2OS.nutlin R-3840	0.0559	CYP11A1	TSS	1	4	-29827	74660081	72447134	R-1740	0	0.7	0.0666247	0.0150133		72476940	0	10.591	116.5	AAACAGGTCTGGGCCCGCCC	FW	10.591	1	1	0	0	0	72476940	0	10.591	116.5	AAACAGGTCTGGGCCCGCCC	FW
R-1768	chr6	35227178	35227957	35227408	35335386	63	46	5.97728	P-1768-1	1627.81	3	LCL.Dox R-1768|MCF7.Nutlin R-2320|U2OS.nutlin R-3385	0.2147	ZNF76	TSS	1	1	-101	35227509	35335487	R-1768	0.76		0.721902					6	70			0	0	0	0	0	0
R-1797	chr2	29116891	29118794	29118252	28971756	63	46	5.97728	P-1797-4	44.9766	6	LCL.Dox R-1797|U2OS.Eto R-1695|U2OS.nutlin R-1056|MCF7.RITA1um R-991|LCL.nutlin.FDR.relax R-1924|MCF7.5FU R-1049	0.0359	WDR43	TSS	1	1	720	29117532	28971036	R-1797	0.476667	0.75	-0.0524462	-0.0903309		28971728	0	14.394	100	GGACTAGTCTGTACTTGCTT	FW	24.11	2	1	0	1	0	28971728	0	14.394	100	GGACTAGTCTGTACTTGCTT	FW	28971738	2	9.716	90.2	GTACTTGCTTccGGACCTTCCC
R-1938	chr11	82996422	82997260	82996783	82674431	63	43	5.97728	P-1938-1	1371.56	4	LCL.Dox R-1938|U2OS.nutlin R-1218|MCF7.Nutlin R-2113|LCL.nutlin.FDR.relax R-1916	0.1497	CCDC90B	TSS	1	1	594	82997377	82675025	R-1938	0.4	0.25	-0.158381	-0.549012		82674401	3	11.166	116.6	GGGCAAGTCGgggCAGCAGGCAG	FW	11.166	1	0	0	0	1	82674401	3	11.166	116.6	GGGCAAGTCGgggCAGCAGGCAG	FW
R-2152	chr3	44379485	44380455	44380034	44355038	63	48	5.97728	P-2152-1	1137.32	2	LCL.Dox R-2152|U2OS.nutlin R-2225	0.2519	C3orf23	TSS	1	1	91	44379943	44354947	R-2152	0	0	0.0532933	-0.110572		44354998	0	11.281	108.5	CCCCCTGCCCGGGCTTGCCT	FW	21.6	2	2	0	0	0	44354948	0	10.319	109.4	GGGGAAGGCCTGGCACGCTC	FW	44354998	0	11.281	108.5	CCCCCTGCCCGGGCTTGCCT
R-1213	chr1	205091196	205091588	205091405	203358028	62	41	5.9542	P-1213-1	3758.17	3	LCL.Dox R-1213|MCF7.Nutlin R-1205|MCF7.RITA1um R-1053	0.1456	RBBP5	TSS	1	1	-274	205091131	203357754	R-1213	0.68	0.9	-0.273636	0.613849		203358056	1	12.571	110.2	GGAAAGGTTCcGGACAAGTCC	FW	24.236	2	0	1	1	0	203358055	2	11.665	105.8	AGGAAAGGTTccGGACAAGTCC	FW	203358056	1	12.571	110.2	GGAAAGGTTCcGGACAAGTCC
R-1227	chr1	109632964	109633512	109633318	109434841	62	40	5.9542	P-1227-1	114.103	2	LCL.Dox R-1227|Saos2.doxycycline R-2520	0.0937	TMEM167B	TSS	1	1	-84	109633402	109434925	R-1227	0.683333		0.239556					6	70			0	0	0	0	0	0
R-1659	chr14	35761307	35761957	35761630	34831381	62	46	5.9542	P-1659-1	1857.94	1	LCL.Dox R-1659	0.133	PSMA6	TSS	1	1	57	35761573	34831324	R-1659	0.686667	0.6	0.64909	0.738814		34831420	0	8.302	97.4	GTGCTTCTACCAACATGTCC	FW	8.302	1	1	0	0	0	34831420	0	8.302	97.4	GTGCTTCTACCAACATGTCC	FW
R-1945	chr16	30961231	30962195	30961617	30869118	62	49	5.9542	P-1945-1	1363.54	5	LCL.Dox R-1945|MCF7.RITA1um R-1577|LCL.nutlin.FDR.relax R-4029|U2OS.nutlin R-3218|LCL.nutlin.FDR.relax R-1805	0.0821	ORAI3	TSS	1	4	1213	30960404	30867905	R-1945	0.623333	0.8	0.182375	0.341315		30869162	0	12.909	130.6	AGGCATGTCAGAGCAGGTCA	FW	46.8	4	2	1	1	0	30869162	0	12.909	130.6	AGGCATGTCAGAGCAGGTCA	FW	30869188	1	12.342	98.4	AAGGATGGCTcAGACTAGCCT
R-1433	chr5	96270234	96271355	96270918	96296674	61	48	5.93074	P-1433-2	2527.43	1	LCL.Dox R-1433	0.0464	LNPEP	TSS	1	1	-427	96271345	96297101	R-1433	0.526667	0.3	-0.0787607	-1.07843		96296758	2	9.03	98.5	CCGCCAGCCCcgGGACTGGACC	FW	9.03	1	0	0	1	0	96296758	2	9.03	98.5	CCGCCAGCCCcgGGACTGGACC	FW
R-1600	chr20	52523633	52523995	52523890	51957297	61	43	5.93074	P-1600-1	2003.29	1	LCL.Dox R-1600	0.005	SUMO1P1	TSS	1	5	-31642	52492248	51925655	R-1600	0		0.0823601					6	70			0	0	0	0	0	0
R-1673	chr17	57863817	57864255	57864006	55218788	61	45	5.93074	P-1673-1	1820.04	6	LCL.Dox R-1673|LCL.nutlin.FDR.relax R-2132|Saos2.doxycycline R-240|U2OS.nutlin R-422|U2OS.DMSO R-536|LCL.IR.ES487.FDR.relax R-774	0.0754	MIR21	TSS	1	1	79144	57784862	55139644	R-1673	0.846667	0.95	1.5823	1.804		55218851	2	9.247	93.3	GGGCTTGTTAaaGAATTTGTCA	RC	9.247	1	0	0	1	0	55218851	2	9.247	93.3	GGGCTTGTTAaaGAATTTGTCA	RC
R-1794	chr19	13050772	13051674	13051392	12912392	61	42	5.93074	P-1794-1	1592.43	4	LCL.Dox R-1794|U2OS.nutlin R-3600|U2OS.ActD R-1519|LCL.nutlin.FDR.relax R-1398	0.005	CALR	TSS	1	4	1979	13049413	12910413	R-1794	0.726667	0.9	0.515402	1.24754		12912360	0	17.638	113.9	GGACAAGCCCGAGCATATCC	FW	27.055	2	1	1	0	0	12912349	1	9.417	104.8	CCCCAGGACTgGGACAAGCCC	FW	12912360	0	17.638	113.9	GGACAAGCCCGAGCATATCC
R-2504	chr9	139622214	139623055	139622674	138742495	61	46	5.93074	P-2504-1	891.735	1	LCL.Dox R-2504	0.3292	SNHG7	TSS	1	1	-38	139622636	138742457	R-2504	0	0	-0.331673	-0.823806		138742395	3	8.341	87.9	GAACTGGCCGggaGGAGAAGTCA	FW	8.341	1	0	0	0	1	138742395	3	8.341	87.9	GAACTGGCCGggaGGAGAAGTCA	FW
R-1321	chr16	2518171	2519041	2518592	2458593	60	39	5.90689	P-1321-1	3112.57	1	LCL.Dox R-1321	0.1458	NTN3	TSS	1	1	-2907	2521499	2461500	R-1321	0	0.7	-0.167282	0.379694		2458629	0	10.561	118.1	GAACATGTGGTGGCTTGCAG	FW	10.561	1	1	0	0	0	2458629	0	10.561	118.1	GAACATGTGGTGGCTTGCAG	FW
R-1506	chr9	37903864	37904649	37904372	37894372	60	46	5.90689	P-1506-2	2299.96	1	LCL.Dox R-1506	0.4389	MCART1	TSS	1	1	-22	37904350	37894350	R-1506	0.446667		-0.238838					6	70			0	0	0	0	0	0
R-1445	chr19	30158889	30160552	30159752	34851592	59	41	5.88264	P-1445-3	2472.23	7	LCL.Dox R-1445|U2OS.nutlin R-1533|LCL.nutlin.FDR.relax R-833|U2OS.Eto R-2048|U2OS.ActD R-1353|LCL.Dox.ES358 R-626|LCL.IR.ES487.FDR.relax R-755	0.005	PLEKHF1	TSS	1	4	3426	30156326	34848166	R-1445	0	0	-0.145213	-0.527858		34851594	0	13.415	119.5	GAGCATGCCGGGGCAGCTCC	FW	13.415	1	1	0	0	0	34851594	0	13.415	119.5	GAGCATGCCGGGGCAGCTCC	FW
R-1494	chr14	90862997	90863627	90863317	89933070	59	49	5.88264	P-1494-1	95.7864	1	LCL.Dox R-1494	0.1874	CALM1	TSS	1	6	-9	90863326	89933079	R-1494	0.68	0.85	0.283368	0.447982		89933021	0	8.57	103.4	GGGCAAGGCCCGGCTGCCGC	FW	8.57	1	1	0	0	0	89933021	0	8.57	103.4	GGGCAAGGCCCGGCTGCCGC	FW
R-1582	chr7	100769614	100770591	100770234	100556954	59	46	5.88264	P-1582-1	2063.06	3	LCL.Dox R-1582|U2OS.nutlin R-643|LCL.nutlin.FDR.relax R-1575	0.1208	SERPINE1	TSS	1	2	-144	100770378	100557098	R-1582	0.603333	0.9	0.291839	0.0933527		100556945	0	15.678	117.6	ACACATGCCTCAGCAAGTCC	FW	15.678	1	1	0	0	0	100556945	0	15.678	117.6	ACACATGCCTCAGCAAGTCC	FW
R-2053	chr12	56881298	56882150	56881879	55168146	59	46	5.88264	P-2053-1	1228.41	1	LCL.Dox R-2053	0.1751	GLS2	TSS	1	2	302	56882181	55168448	R-2053	0.773333	0.85	0.722697	1.07709		55168164	0	16.199	117.8	GCGCATGCCCCAGCAAGCCT	FW	16.199	1	1	0	0	0	55168164	0	16.199	117.8	GCGCATGCCCCAGCAAGCCT	FW
R-1569	chr9	19408699	19409866	19409544	19399544	58	45	5.85798	P-1569-2	2123.6	3	LCL.Dox R-1569|LCL.nutlin.FDR.relax R-4576|MCF7.Nutlin R-3254	0.0278	ACER2	TSS	1	1	620	19408924	19398924	R-1569	0.68	0.7	0.297709	0.399476		19399520	0	16.161	109.8	GAACCTGCCGGGACAAGTCT	FW	36.433	3	2	1	0	0	19399520	0	16.161	109.8	GAACCTGCCGGGACAAGTCT	FW	19399530	0	8.809	102	GGACAAGTCTCTTCCTCCCC
R-1577	chr19	3180960	3181521	3181404	3132404	58	35	5.85798	P-1577-3	2093.09	1	LCL.Dox R-1577	0.005	S1PR4	TSS	1	1	2639	3178765	3129765	R-1577	0	0	-0.0622195	-0.11791	AluJb	3132397	0	12.802	122	GAGCATGTTGTTGCATGCCT	FW	34.682	3	3	0	0	0	3132326	0	9.178	94.1	AGACCAGCCTGGGCAACATA	RC	3132387	0	12.702	95.9	AAATTAGCCCGAGCATGTTG
R-1605	chr5	76927885	76928578	76928402	76964158	58	47	5.85798	P-1605-1	2003.38	2	LCL.Dox R-1605|LCL.nutlin.FDR.relax R-1451	0.0609	OTP	TSS	1	3	6120	76934522	76970278	R-1605	0.613333	0.65	-0.0853158	-0.342165		76964145	0	15.896	117.1	GTTCATGCCCAGGCAAGCGT	FW	15.896	1	1	0	0	0	76964145	0	15.896	117.1	GTTCATGCCCAGGCAAGCGT	FW
R-1632	chr16	19536206	19536925	19536633	19444134	58	40	5.85798	P-1632-1	1915.51	4	LCL.Dox R-1632|LCL.nutlin.FDR.relax R-536|LCL.Dox.ES358 R-446|LCL.IR.ES487.FDR.relax R-485	0.005	CCP110	TSS	1	1	1455	19535178	19442679	R-1632	0.673333	0.95	0.335633	0.775629		19444141	0	12.688	120.1	CGGCATGTCTGAACCTGCTG	FW	21.071	2	1	0	1	0	19444141	0	12.688	120.1	CGGCATGTCTGAACCTGCTG	FW	19444191	2	8.383	106.6	AGTGATGCCTgaTGGCAAGATA
R-1651	chr17	3749345	3749776	3749558	3696307	58	43	5.85798	P-1651-1	1886.59	1	LCL.Dox R-1651	0.3822	C17orf85	TSS	1	1	-18	3749540	3696289	R-1651	0.803333		0.736688					6	70			0	0	0	0	0	0
R-1819	chr14	68750147	68750497	68750286	67820039	58	43	5.85798	P-1819-1	1548.58	2	LCL.Dox R-1819|LCL.nutlin.FDR.relax R-2172	0.029	RAD51L1	TSS	1	4	463778	68286508	67356261	R-1819	0.64		0.318079					6	70			0	0	0	0	0	0
R-1542	chr19	40931846	40932282	40932035	45623875	57	44	5.83289	P-1542-1	49.3192	9	LCL.Dox R-1542|MCF7.5FU R-705|MCF7.Nutlin R-527|MCF7.RITA1um R-930|U2OS.Eto R-1926|U2OS.nutlin R-846|IMR90.5FU R-340|U2OS.ActD R-1088|LCL.nutlin.FDR.relax R-1913	0.5359	SERTAD1	TSS	1	1	-103	40931932	45623772	R-1542	0	0.85	0.211427	0.465573		45623884	0	11.474	119.6	GCGCATGCCCGGGCAGCTGC	FW	11.474	1	1	0	0	0	45623884	0	11.474	119.6	GCGCATGCCCGGGCAGCTGC	FW
R-1695	chr4	153273438	153274138	153273771	153493221	57	42	5.83289	P-1695-1	1773.39	10	LCL.Dox R-1695|U2OS.nutlin R-725|U2OS.DMSO R-626|Saos2.doxycycline R-830|LCL.Dox.ES358 R-770|LCL.IR.ES487.FDR.relax R-415|MCF7.RITA1um R-805|LCL.nutlin.FDR.relax R-534|U2OS.ActD R-693|U2OS.Eto R-907	0.005	FBXW7	TSS	1	1	339	153274110	153493560	R-1695	0.903333	1	1.9727	2.32954		153493222	0	15.899	127.4	GGACATGCTCAGGCACGTCA	FW	15.899	1	1	0	0	0	153493222	0	15.899	127.4	GGACATGCTCAGGCACGTCA	FW
R-1848	chr6	131949104	131949621	131949383	131991076	57	46	5.83289	P-1848-1	1505.53	1	LCL.Dox R-1848	0.1626	MED23	TSS	1	2	-20	131949363	131991056	R-1848	0		-0.312388					6	70			0	0	0	0	0	0
R-1861	chr1	26868045	26869111	26868905	26741492	57	42	5.83289	P-1861-1	1480.05	1	LCL.Dox R-1861	0.1895	RPS6KA1	TSS	1	4	-3437	26872342	26744929	R-1861	0.59	0.55	0.106742	0.330678		26741541	0	11.69	109.1	GTGCATGTCAGTGCCTGTGC	RC	30.198	3	1	1	1	0	26741492	2	10.13	102.3	GGGGTTGTCTgcGGACAGGGTT	FW	26741541	0	11.69	109.1	GTGCATGTCAGTGCCTGTGC
R-1469	chr16	69599353	69600230	69599775	68157276	56	40	5.80735	P-1469-2	2406.99	1	LCL.Dox R-1469	0.0577	MIR1538	TSS	1	6	-4	69599771	68157272	R-1469	0.833333		0.991885					6	70			0	0	0	0	0	0
R-2199	chr1	28586423	28587322	28586747	28459334	56	41	5.80735	P-2199-2	1100.43	5	LCL.Dox R-2199|IMR90.5FU R-172|U2OS.nutlin R-2227|MCF7.Nutlin R-1905|MCF7.RITA1um R-901	0.005	SESN2	TSS	1	1	742	28586005	28458592	R-2199	0.663333	1	0.40683	1.75215		28459384	0	10.982	112	CTTCAAGTCCAGGCAAATCC	FW	10.982	1	1	0	0	0	28459384	0	10.982	112	CTTCAAGTCCAGGCAAATCC	FW
R-2317	chr20	1099019	1099624	1099155	1047155	56	42	5.80735	P-2317-1	1007.34	1	LCL.Dox R-2317	0.1795	PSMF1	TSS	1	1	-84	1099239	1047239	R-2317	0.513333		-0.238871					6	70			0	0	0	0	0	0
R-2495	chr5	10631800	10632869	10632337	10685337	56	43	5.80735	P-2495-2	898.204	2	LCL.Dox R-2495|LCL.IR.ES487.FDR.relax R-2181	0.0964	ANKRD33B	TSS	1	1	67903	10564434	10617434	R-2495	0		0.0192054					6	70			0	0	0	0	0	0
R-1737	chr3	12598242	12598834	12598484	12573484	55	39	5.78136	P-1737-1	1672.65	3	LCL.Dox R-1737|MCF7.RITA1um R-2051|MCF7.NT R-882	0.1138	MKRN2	TSS	1	1	-109	12598593	12573593	R-1737	0.556667	0.8	0.0444777	0.58007		12573570	2	8.569	102.8	GGGCCGGGCCagGGCCAAGGCC	FW	8.569	1	0	0	1	0	12573570	2	8.569	102.8	GGGCCGGGCCagGGCCAAGGCC	FW
R-2248	chr19	38893640	38895185	38894399	43586239	55	42	5.78136	P-2248-3	1064.18	2	LCL.Dox R-2248|U2OS.nutlin R-3788	0.8506	FAM98C	TSS	1	1	625	38893774	43585614	R-2248	0	0.4	0.0735035	-0.639881		43586311	0	13.973	125.4	GAGCATGTTGGGGCAAGCAG	FW	13.973	1	1	0	0	0	43586311	0	13.973	125.4	GAGCATGTTGGGGCAAGCAG	FW
R-1574	chr11	102187821	102188542	102188341	101693551	54	40	5.75489	P-1574-3	2113.4	2	LCL.Dox R-1574|LCL.nutlin.FDR.relax R-4632	0.0911	BIRC3	TSS	1	1	148	102188193	101693403	R-1574	0	0.4	-0.365822	-0.454215		101693457	0	11.48	110.1	TGAAAAGACTGGGCTTGTCC	FW	47.94	5	3	0	0	2	101693430	3	8.859	101.8	GGAAAAGGCCaggCGACAGGTGT	FW	101693457	0	11.48	110.1	TGAAAAGACTGGGCTTGTCC
R-1629	chr1	212964880	212965489	212965195	211031818	54	39	5.75489	P-1629-2	1915.48	1	LCL.Dox R-1629	0.0722	TATDN3	TSS	1	1	26	212965169	211031792	R-1629	0.576667		0.17055					6	70			0	0	0	0	0	0
R-1667	chr1	6761715	6762167	6761921	6684508	54	39	5.75489	P-1667-1	1829.53	1	LCL.Dox R-1667	0.286	DNAJC11		1	1	45	6761966	6684553	R-1667	0	0.5	0.794203	-0.135972		6684514	0	8.859	89.5	GGGACAGCGCGGGCCAGCCC	RC	8.859	1	1	0	0	0	6684514	0	8.859	89.5	GGGACAGCGCGGGCCAGCCC	RC
R-1802	chr5	122758639	122759324	122758966	122786865	54	43	5.75489	P-1802-1	1574.7	1	LCL.Dox R-1802	0.2544	CEP120	TSS	1	1	320	122759286	122787185	R-1802	0.666667	0.55	0.491405	0.0768304		122786841	0	12.768	107.4	CTGCAAGCAGAGACAAGCCC	FW	12.768	1	1	0	0	0	122786841	0	12.768	107.4	CTGCAAGCAGAGACAAGCCC	FW
R-1850	chr1	9686950	9687534	9687226	9609813	54	38	5.75489	P-1850-1	1497.02	1	LCL.Dox R-1850	0.0896	PIK3CD		1	1	-24563	9711789	9634376	R-1850	0	0	-0.159855	-0.199678		9609814	0	10.343	100	GGCCTTGGCCAGGCATCACC	FW	10.343	1	1	0	0	0	9609814	0	10.343	100	GGCCTTGGCCAGGCATCACC	FW
R-1895	chr12	57915392	57916508	57916115	56202382	54	44	5.75489	P-1895-1	1437.86	4	LCL.Dox R-1895|Saos2.doxycycline R-1220|U2OS.nutlin R-3166|LCL.nutlin.FDR.relax R-2826	0.2367	MBD6	TSS	1	4	-543	57916658	56202925	R-1895	0.89	1	1.03304	1.48182		56202373	0	10.963	114.4	GGTCGTGTTGTGACATGTTG	FW	40.204	4	3	0	1	0	56202350	2	8.654	115.4	GGTCATGTGActTGACAGGCTG	FW	56202373	0	10.963	114.4	GGTCGTGTTGTGACATGTTG
R-2138	chr9	125026584	125027344	125027020	124066841	54	41	5.75489	P-2138-2	1152.29	1	LCL.Dox R-2138	0.1277	RBM18	TSS	1	1	123	125027143	124066964	R-2138	0.65	0.4	0.715152	-0.492873		124066782	0	8.314	100	TGAGGTGCAGGGACATGTCG	FW	26.27	3	1	1	1	0	124066782	0	8.314	100	TGAGGTGCAGGGACATGTCG	FW	124066792	1	8.768	107	GGACATGTCGcGGCCGAACTC
R-2284	chr3	5068099	5068884	5068351	5043351	54	42	5.75489	P-2284-1	1028.53	1	LCL.Dox R-2284	0.0404	BHLHE40	TSS	1	1	47255	5021096	4996096	R-2284	0.723333	0.95	0.60129	0.675309		5043260	0	8.733	106.2	GCCCCTGCCCTGGCAGGCGC	FW	16.999	2	2	0	0	0	5043260	0	8.733	106.2	GCCCCTGCCCTGGCAGGCGC	FW	5043282	0	8.266	109.7	ATGCAAGCGCCGGCTCGCGC
R-2661	chr9	1875781	1876441	1876183	1866183	54	44	5.75489	P-2661-1	801.818	2	LCL.Dox R-2661|LCL.nutlin.FDR.relax R-3119	0.056	SMARCA2	TSS	1	4	-139158	2015341	2005341	R-2661	0		-0.206206					6	70			0	0	0	0	0	0
R-1211	chr12	25207109	25207334	25207222	25098489	53	28	5.72792	P-1211-1	3771.74	6	LCL.Dox R-1211|U2OS.Eto R-729|LCL.nutlin.FDR.relax R-1714|LCL.IR.ES487.FDR.relax R-2399|U2OS.nutlin R-909|Saos2.doxycycline R-1809	0.005	LRMP	TSS	1	1	1982	25205240	25096507	R-1211	0.54	0.55	0.0156636	-0.111893		25098486	0	10.492	113.9	GTTCATGTTGAGACATGAAT	FW	10.492	1	1	0	0	0	25098486	0	10.492	113.9	GTTCATGTTGAGACATGAAT	FW
R-1527	chr22	22336983	22337346	22337223	20667223	53	37	5.72792	P-1527-1	2247.36	1	LCL.Dox R-1527	0.1044	TOP3B	TSS	1	2	-76	22337147	20667147	R-1527	0.49	0.55	-0.0728584	-0.247061		20667143	2	8.732	100	GATCCAGCTCcgGTCCTTGTTC	RC	8.732	1	0	0	1	0	20667143	2	8.732	100	GATCCAGCTCcgGTCCTTGTTC	RC
R-1647	chr6	149351909	149352288	149352043	149393736	53	37	5.72792	P-1647-1	1886.62	2	LCL.Dox R-1647|LCL.nutlin.FDR.relax R-4585	0.005	UST	TSS	1	1	283773	149068270	149109963	R-1647	0	0	-0.0782249	-0.280015	AluSg	149393760	0	13.846	115.2	GGGCATGCTGGCTCATGCCT	FW	37.757	3	2	0	0	1	149393750	0	13.134	109.8	AAGCTGGGCTGGGCATGCTG	FW	149393760	0	13.846	115.2	GGGCATGCTGGCTCATGCCT
R-1697	chr15	91474842	91475954	91475803	89276807	53	36	5.72792	P-1697-1	1764.17	1	LCL.Dox R-1697	0.1597	HDDC3	TSS	1	4	-29	91475774	89276778	R-1697	0		0.391579					6	70			0	0	0	0	0	0
R-1873	chr11	64992869	64993760	64993309	64749885	53	37	5.72792	P-1873-1	1463.13	1	LCL.Dox R-1873	0.1355	SLC22A20		1	1	11963	64981346	64737922	R-1873	0.47	0.2	-0.00310871	-0.211771		64749903	0	11.759	112.9	GCGCACGCCGGGACTTGCCA	FW	11.759	1	1	0	0	0	64749903	0	11.759	112.9	GCGCACGCCGGGACTTGCCA	FW
R-2015	chr17	72868636	72869674	72869072	70380667	53	42	5.72792	P-2015-1	1267.6	3	LCL.Dox R-2015|U2OS.nutlin R-1073|LCL.nutlin.FDR.relax R-3850	1.0768	FDXR	TSS	1	1	84	72869156	70380751	R-2015	0.686667	0.55	0.148933	-0.0156907		70380716	0	13.089	111.2	GGGCAAGCCCGCTCCTGCCC	FW	30.206	3	2	0	0	1	70380703	3	8.732	97.5	CTACTGCTCCgcaGGGCAAGCCC	RC	70380716	0	13.089	111.2	GGGCAAGCCCGCTCCTGCCC
R-2318	chr8	102914553	102915343	102914742	102983918	53	45	5.72792	P-2318-1	1007.25	3	LCL.Dox R-2318|LCL.nutlin.FDR.relax R-1196|LCL.IR.ES487.FDR.relax R-600	0.0787	NCALD	TSS	1	4	221820	103136562	103205738	R-2318	0	0.35	-0.13202	0.273853		102983982	1	8.803	99.3	AGCCAAGGCAgGAACAAGCAG	FW	8.803	1	0	1	0	0	102983982	1	8.803	99.3	AGCCAAGGCAgGAACAAGCAG	FW
R-2329	chr20	277896	279483	279319	227319	53	41	5.72792	P-2329-4	1000.19	1	LCL.Dox R-2329	0.0442	ZCCHC3	TSS	1	1	1116	278203	226203	R-2329	0.923333	0.95	1.60626	2.06623		227218	0	11.048	104.6	GGGCAGCCCAAGACATGCTT	FW	34.946	3	2	1	0	0	227217	1	13.724	98.8	GGGGCAGCCCaAGACATGCTT	FW	227218	0	11.048	104.6	GGGCAGCCCAAGACATGCTT
R-2362	chr9	126691483	126692712	126691788	125731609	53	38	5.72792	P-2362-1	979.455	1	LCL.Dox R-2362	0.193	DENND1A	TSS	1	1	629	126692417	125732238	R-2362	0.626667	0.6	0.250279	0.487		125731625	0	15.006	109.1	AAACATGCCCAAACATGGGG	FW	24.563	2	1	1	0	0	125731614	1	9.557	90.4	AGGGGCGCCCcAAACATGCCC	FW	125731625	0	15.006	109.1	AAACATGCCCAAACATGGGG
R-2477	chr5	72860999	72861650	72861185	72896941	53	37	5.72792	P-2477-1	911.543	3	LCL.Dox R-2477|U2OS.nutlin R-2194|LCL.nutlin.FDR.relax R-3570	0.1318	ANKRA2	TSS	1	1	313	72861498	72897254	R-2477	0	0.75	0.158619	0.355434		72896979	0	13.506	119.5	CTCCAAGCCCGGGCTTGTTT	FW	23.489	2	1	0	1	0	72896959	2	9.983	96.9	AGGCCAGCTTcaGTACAGGCCT	FW	72896979	0	13.506	119.5	CTCCAAGCCCGGGCTTGTTT
R-2990	chr14	105535992	105537446	105536514	104607559	53	43	5.72792	P-2990-1	687.407	1	LCL.Dox R-2990	0.241	GPR132	TSS	1	4	-4760	105531754	104602799	R-2990	0.556667	0.4	-0.133767	-0.289795		104607573	3	8.853	101.7	CTCCTTGTTGccaGCGCATGTTC	RC	8.853	1	0	0	0	1	104607573	3	8.853	101.7	CTCCTTGTTGccaGCGCATGTTC	RC
R-1858	chr12	82751982	82752751	82752234	81276365	52	42	5.70044	P-1858-1	1488.47	1	LCL.Dox R-1858	0.1287	CCDC59	TSS	1	1	-35	82752199	81276330	R-1858	0.693333	0.65	0.109386	-0.137779		81276395	0	9.512	88.1	GAGCCTGCCTGTGCTAATTT	RC	17.774	2	1	1	0	0	81276395	0	9.512	88.1	GAGCCTGCCTGTGCTAATTT	RC	81276472	1	8.262	110.6	CGTCATGGCGgCTTCTTGCCC
R-2017	chr22	39925191	39925495	39925310	38255256	52	39	5.70044	P-2017-1	1259.55	2	LCL.Dox R-2017|MCF7.Nutlin R-2938	0.089	RPS19BP1	TSS	1	4	3550	39928860	38258806	R-2017	0.553333	0.5	-0.191825	-0.108806		38255221	0	8.83	95.2	AGGCCTGCGGAAGCCAGCTC	RC	8.83	1	1	0	0	0	38255221	0	8.83	95.2	AGGCCTGCGGAAGCCAGCTC	RC
R-1499	chr22	31614856	31615267	31615059	29945059	51	36	5.67243	P-1499-1	2321.22	9	LCL.Dox R-1499|MCF7.5FU R-1729|MCF7.Nutlin R-1175|LCL.nutlin.FDR.relax R-720|LCL.IR.ES487.FDR.relax R-564|U2OS.nutlin R-2434|MCF7.RITA1um R-1184|LCL.Dox.ES358 R-651|U2OS.ActD R-1666	0.005	LIMK2	TSS	1	4	6810	31608249	29938249	R-1499	0.52	0.6	0.262646	0.208507	MIRc	29945082	0	16.125	115.6	GAGCAAGTCTCAACTTGTCT	FW	16.125	1	1	0	0	0	29945082	0	16.125	115.6	GAGCAAGTCTCAACTTGTCT	FW
R-1561	chr2	197664229	197664602	197664450	197372695	51	40	5.67243	P-1561-1	2144.01	1	LCL.Dox R-1561	0.1143	GTF3C3	TSS	1	1	-25	197664425	197372670	R-1561	0	0.95	-0.201849	1.48458		197372564	1	9.175	93.9	GGACTGAACCcTGACATGTTT	FW	17.922	2	0	1	0	1	197372564	1	9.175	93.9	GGACTGAACCcTGACATGTTT	FW	197372575	3	8.747	116.6	TGACATGTTTacaGGGTCTGTCT
R-1723	chr2	232526644	232527139	232527000	232235244	51	38	5.67243	P-1723-1	1708.94	1	LCL.Dox R-1723	0.1058	PTMA	TSS	1	1	-46234	232573234	232281478	R-1723	0.63	0.55	0.373528	-0.0135486		232235365	2	8.386	103.4	CGCCAAGCCTggAGTCAAGAGT	FW	8.386	1	0	0	1	0	232235365	2	8.386	103.4	CGCCAAGCCTggAGTCAAGAGT	FW
R-1725	chr6	113953352	113953954	113953780	114060473	51	33	5.67243	P-1725-1	1709.03	3	LCL.Dox R-1725|U2OS.nutlin R-3628|Saos2.doxycycline R-755	0.005	MARCKS	TSS	1	4	-224746	114178526	114285219	R-1725	0.593333	0.95	0.114896	0.856165		114060512	0	11.837	113.3	TGCCATCCCTGGGCTTGTCC	FW	22.255	2	1	1	0	0	114060511	1	10.418	101.9	ATGCCATCCCtGGGCTTGTCC	FW	114060512	0	11.837	113.3	TGCCATCCCTGGGCTTGTCC
R-1886	chr19	6668764	6669187	6668945	6619945	51	38	5.67243	P-1886-1	1446.22	2	LCL.Dox R-1886|LCL.nutlin.FDR.relax R-4340	0.005	TNFSF14	TSS	1	1	1654	6670599	6621599	R-1886	0	0	-0.292089	-0.592734		6619957	0	9.941	112	GGACATGTGGGTACACGCAC	RC	18.68	2	1	0	1	0	6619945	2	8.739	114.3	AGGCGGGTGTgtGGACATGTGG	FW	6619957	0	9.941	112	GGACATGTGGGTACACGCAC
R-1935	chr17	57696523	57697429	57697155	55051937	51	38	5.67243	P-1935-2	1388.12	3	LCL.Dox R-1935|Saos2.doxycycline R-2618|U2OS.nutlin R-4176	0.0954	CLTC	TSS	1	1	106	57697049	55051831	R-1935	0.833333		1.07947					6	70			0	0	0	0	0	0
R-1969	chr14	104387673	104388080	104387918	103457671	51	37	5.67243	P-1969-1	1331.11	2	LCL.Dox R-1969|MCF7.Nutlin R-2643	0.4116	C14orf2	TSS	1	2	-15	104387903	103457656	R-1969	0.586667		-0.0684907					6	70			0	0	0	0	0	0
R-2346	chr11	534055	535275	534756	524756	51	38	5.67243	P-2346-1	993.407	2	LCL.Dox R-2346|MCF7.RITA1um R-1166	0.6245	HRAS	TSS	1	1	794	535550	525550	R-2346	0.706667	1	0.20311	0.524408		524751	0	11.567	118.2	CGGCGTGCCCGGGCAGGCTA	FW	29.494	3	3	0	0	0	524721	0	8.47	112.1	GAACAGGTCTGGCCACGGCG	FW	524751	0	11.567	118.2	CGGCGTGCCCGGGCAGGCTA
R-4396	chr11	72852991	72854238	72853510	72531248	51	32	5.67243	P-4396-2	401.082	1	LCL.Dox R-4396	0.1401	FCHSD2	TSS	1	1	-457	72853143	72530791	R-4396	0.696667	0.95	0.432191	1.1913		72531362	1	9.944	97.5	GAGCCAGCCGgGGGCTTCCCG	FW	9.944	1	0	1	0	0	72531362	1	9.944	97.5	GAGCCAGCCGgGGGCTTCCCG	FW
R-1734	chr3	167812812	167814353	167814029	169296723	50	37	5.64386	P-1734-2	1681.68	3	LCL.Dox R-1734|U2OS.nutlin R-2040|LCL.nutlin.FDR.relax R-2280	0.1419	GOLIM4	TSS	1	1	-612	167813417	169296111	R-1734	0.633333	0.9	-0.0181145	-0.0473843		169296690	0	13.183	115.8	GGACTTGTCCGGGCCTGAGT	FW	21.721	2	1	0	1	0	169296678	2	8.538	94.1	TGGGTGGGCGggGGACTTGTCC	FW	169296690	0	13.183	115.8	GGACTTGTCCGGGCCTGAGT
R-1897	chr1	205180071	205181265	205180840	203447463	50	38	5.64386	P-1897-2	26.2698	4	LCL.Dox R-1897|MCF7.5FU R-721|U2OS.ActD R-1719|MCF7.Nutlin R-668	0.1384	DSTYK	TSS	1	2	-113	205180727	203447350	R-1897	0.623333	0	0.392791	0.600771		203447544	3	9.25	101.5	GGACTTGCAGtccGGGCTGGGAC	FW	9.25	1	0	0	0	1	203447544	3	9.25	101.5	GGACTTGCAGtccGGGCTGGGAC	FW
R-1950	chr1	100435257	100435712	100435512	100208100	50	42	5.64386	P-1950-1	1347.28	1	LCL.Dox R-1950	0.1393	SLC35A3	TSS	1	1	-27	100435539	100208127	R-1950	0.733333		0.485795					6	70			0	0	0	0	0	0
R-1997	chr1	112280916	112282142	112281202	112082725	50	38	5.64386	P-1997-1	1283.18	5	LCL.Dox R-1997|U2OS.nutlin R-1628|MCF7.RITA1um R-1647|MCF7.5FU R-1711|MCF7.Nutlin R-1045	0.1781	C1orf183	TSS	1	2	844	112282046	112083569	R-1997	0.836667	1	0.875743	1.5494		112082738	0	12.245	106.3	AGACAAGCCCAGGCAGACAG	FW	39.753	4	3	0	1	0	112082611	0	9.053	117.1	CCCCAAGCCCAGACCTGACA	RC	112082726	2	8.702	96.1	CTCCCTGCTGgcAGACAAGCCC
R-2195	chr6	26027198	26027654	26027392	26135371	50	38	5.64386	P-2195-1	1107.8	4	LCL.Dox R-2195|MCF7.5FU R-1446|LCL.nutlin.FDR.relax R-2858|U2OS.nutlin R-3739	0.0394	HIST1H4B	TSS	1	1	88	26027480	26135459	R-2195	0.746667		0.57792					6	70			0	0	0	0	0	0
R-2283	chr8	23081845	23082955	23082166	23138111	50	42	5.64386	P-2283-1	1028.36	2	LCL.Dox R-2283|IMR90.5FU R-399	0.005	TNFRSF10A	TSS	1	2	514	23082680	23138625	R-2283	0	0	-0.285557	0.127451		23138086	0	13.83	108.3	CCTCCTGCCCGGACATGCCC	FW	36.367	3	1	0	2	0	23138086	0	13.83	108.3	CCTCCTGCCCGGACATGCCC	FW	23138096	2	13.965	114.7	GGACATGCCCcgCCACAAGTGA
R-2562	chr19	47218984	47219681	47219187	51911027	50	41	5.64386	P-2562-1	852.575	3	LCL.Dox R-2562|LCL.nutlin.FDR.relax R-1596|IMR90.5FU R-598	0.1807	PRKD2	TSS	1	1	1197	47220384	51912224	R-2562	0.63	0.7	0.231851	0.767026		51910989	0	10.012	115.3	CGACATGCAGGGACATGAAA	FW	10.012	1	1	0	0	0	51910989	0	10.012	115.3	CGACATGCAGGGACATGAAA	FW
R-1579	chr12	57024005	57024337	57024184	55310451	49	37	5.61471	P-1579-1	35.6943	1	LCL.Dox R-1579	0.1409	BAZ2A	TSS	1	4	5979	57030163	55316430	R-1579	0.653333		0.661527					6	70			0	0	0	0	0	0
R-1721	chr8	6273666	6273987	6273796	6261204	49	27	5.61471	P-1721-1	1708.9	1	LCL.Dox R-1721	0.005	MCPH1	TSS	1	4	9676	6264120	6251528	R-1721	0	0	-0.0190757	-0.34798		6261196	0	10.303	108.8	CCGCATGTTATGTCATGTCA	RC	56.02	6	6	0	0	0	6261196	0	10.303	108.8	CCGCATGTTATGTCATGTCA	RC	6261206	0	9.128	126	TGTCATGTCATGTCATGTCA
R-1731	chr1	117096328	117096665	117096509	116898032	49	34	5.61471	P-1731-1	1690.72	2	LCL.Dox R-1731|LCL.nutlin.FDR.relax R-4612	0.005	CD58	TSS	1	4	17206	117113715	116915238	R-1731	0	0	0.0713036	0.102073		116898084	0	10.697	111.3	CAACATGTGGAGACTTGACT	FW	20.434	2	2	0	0	0	116898074	0	9.737	106.3	AGACAAGAGTCAACATGTGG	FW	116898084	0	10.697	111.3	CAACATGTGGAGACTTGACT
R-1808	chr1	205718317	205719861	205719059	203985682	49	36	5.61471	P-1808-5	33.5946	3	LCL.Dox R-1808|MCF7.Nutlin R-1253|MCF7.RITA1um R-1260	0.1829	NUCKS1	TSS	1	1	302	205719361	203985984	R-1808	0.753333	0.95	0.816023	1.46691		203985709	0	14.659	119.5	TGACAGGCCGCGACATGTTC	FW	14.659	1	1	0	0	0	203985709	0	14.659	119.5	TGACAGGCCGCGACATGTTC	FW
R-1814	chr16	67906615	67907330	67906938	66464439	49	40	5.61471	P-1814-1	1557.46	1	LCL.Dox R-1814	0.1841	EDC4	TSS	1	1	-60	67906998	66464499	R-1814	0.663333		0.291533					6	70			0	0	0	0	0	0
R-1917	chr2	239017126	239017897	239017729	238682468	49	38	5.61471	P-1917-1	1404.57	1	LCL.Dox R-1917	0.178	ESPNL	TSS	1	4	8779	239008950	238673689	R-1917	0	0	-0.312827	-0.567703		238682536	0	8.99	90.5	TGAGTGGCTCAGGCAGGCCC	FW	24.373	2	1	1	0	0	238682493	1	15.383	130.3	AGGCATGTCCcTGACAGGTGG	FW	238682536	0	8.99	90.5	TGAGTGGCTCAGGCAGGCCC
R-2070	chr3	12705375	12705991	12705675	12680675	49	39	5.61471	P-2070-1	50.2119	1	LCL.Dox R-2070	0.1857	RAF1	TSS	1	1	25	12705700	12680700	R-2070	0.723333	0.85	0.478341	0.344256		12680728	1	8.473	98	TAACTTGGCTcGGGCATCCAT	FW	8.473	1	0	1	0	0	12680728	1	8.473	98	TAACTTGGCTcGGGCATCCAT	FW
R-2299	chr12	132628603	132629176	132628922	131194875	49	33	5.61471	P-2299-1	1021.42	1	LCL.Dox R-2299	0.3343	DDX51	TSS	1	1	-42	132628880	131194833	R-2299	0.486667		0.00625581					6	70			0	0	0	0	0	0
R-2411	chr6	44214543	44214913	44214743	44322721	49	33	5.61471	P-2411-1	952.041	1	LCL.Dox R-2411	0.2611	HSP90AB1	TSS	1	1	-105	44214848	44322826	R-2411	0.653333	0.7	0.105881	-0.241377		44322583	1	10.007	118	AGTCATGTCCtAGACGTGAAA	FW	19.091	2	0	2	0	0	44322572	1	9.084	102.2	GCTCTTGATGgAGTCATGTCC	FW	44322583	1	10.007	118	AGTCATGTCCtAGACGTGAAA
R-2470	chr7	30633994	30634697	30634370	30600895	49	37	5.61471	P-2470-1	911.637	1	LCL.Dox R-2470	0.1068	GARS	TSS	1	1	190	30634180	30600705	R-2470	0		0.124967					6	70			0	0	0	0	0	0
R-2808	chr14	55493595	55494241	55493919	54563669	49	34	5.61471	P-2808-1	746.6	3	LCL.Dox R-2808|MCF7.Nutlin R-2152|U2OS.nutlin R-3427	0.1486	SOCS4	TSS	1	1	76	55493843	54563593	R-2808	0.656667	0.85	0.190956	0.240761		54563584	1	8.869	113	GCCCACGCCCaGCGCAGGTCC	FW	8.869	1	0	1	0	0	54563584	1	8.869	113	GCCCACGCCCaGCGCAGGTCC	FW
R-1902	chr1	206785495	206786070	206785834	204852457	48	39	5.58496	P-1902-1	1421.2	2	LCL.Dox R-1902|MCF7.Nutlin R-2354	0.2576	EIF2D	TSS	1	2	70	206785904	204852527	R-1902	0.553333	0.65	0.264258	-0.126223		204852534	0	8.749	115.3	GGGCAGGGAGGGGCAGGGCC	FW	38.048	4	2	0	1	1	204852313	3	11.296	107.2	AAACATGTCTgctGGGGTGGCCT	FW	204852413	0	8.404	100.2	AGCCATGCTGGGGCCCGGCC
R-1916	chr3	185216130	185216953	185216785	186699479	48	35	5.58496	P-1916-1	1404.64	1	LCL.Dox R-1916	0.1847	TMEM41A	TSS	1	1	60	185216845	186699539	R-1916	0.596667	0.85	0.136366	0.0935541		186699566	3	8.614	112	AGACCCGCCTccgAACCAGGCCC	RC	8.614	1	0	0	0	1	186699566	3	8.614	112	AGACCCGCCTccgAACCAGGCCC	RC
R-1922	chr8	27168873	27170012	27169762	27225679	48	35	5.58496	P-1922-1	1396.48	1	LCL.Dox R-1922	0.005	PTK2B	TSS	1	1	764	27168998	27224915	R-1922	0	0	-0.183999	-0.0717446	LTR40b	27225671	0	11.733	125.7	TGTCATGTTCCTGCATGTCT	FW	11.733	1	1	0	0	0	27225671	0	11.733	125.7	TGTCATGTTCCTGCATGTCT	FW
R-1946	chr15	63796030	63796934	63796730	61583783	48	37	5.58496	P-1946-1	1363.68	2	LCL.Dox R-1946|MCF7.Nutlin R-2642	0.0418	USP3	TSS	1	1	-79	63796809	61583862	R-1946	0.776667		0.626265					6	70			0	0	0	0	0	0
R-2064	chr5	14676402	14676915	14676674	14729674	48	39	5.58496	P-2064-1	1220.78	1	LCL.Dox R-2064	0.005	FAM105B	TSS	1	4	11892	14664782	14717782	R-2064	0.58	0.75	-0.202613	-0.340464		14729717	0	12.519	107.3	GGGCTTGCCCCACCCTGTCC	FW	48.059	5	1	3	0	1	14729640	1	8.381	108.1	GCACTTGGCTgTGGCCTGTGG	FW	14729658	3	8.277	113.2	TGGCTTGATCtctTGGCCTGTGT
R-2077	chr17	73780500	73781781	73781630	71293225	48	36	5.58496	P-2077-4	1213.03	2	LCL.Dox R-2077|U2OS.nutlin R-2462	0.1719	UNK	TSS	1	1	950	73780680	71292275	R-2077	0.506667	0.1	-0.18799	-0.531032		71293200	0	10.497	110.1	AAACGTGTCCGTGCGTGCCC	FW	10.497	1	1	0	0	0	71293200	0	10.497	110.1	AAACGTGTCCGTGCGTGCCC	FW
R-2463	chr7	105221731	105222243	105221996	105009232	48	36	5.58496	P-2463-1	918.344	5	LCL.Dox R-2463|MCF7.RITA1um R-521|MCF7.Nutlin R-349|MCF7.5FU R-1174|LCL.nutlin.FDR.relax R-4445	0.0736	EFCAB10	TSS	1	2	-20	105221976	105009212	R-2463	0	0	-0.362041	-0.935294		105009291	1	18.697	132.3	GGGCAAGCCTgGGGCATGTAG	FW	27.712	2	0	1	1	0	105009279	2	9.015	108.3	GCTCACGGTTcaGGGCAAGCCT	FW	105009291	1	18.697	132.3	GGGCAAGCCTgGGGCATGTAG
R-2526	chr11	67980953	67982099	67981358	67737934	48	35	5.58496	P-2526-1	878.683	1	LCL.Dox R-2526	0.1232	SUV420H1	TSS	1	1	-574	67980784	67737360	R-2526	0	0.55	0.0330295	-0.223107		67737843	3	8.617	115.6	GGGCACGCGCgggGAGCGAGTTC	FW	8.617	1	0	0	0	1	67737843	3	8.617	115.6	GGGCACGCGCgggGAGCGAGTTC	FW
R-2657	chr10	32634941	32635846	32635213	32675219	48	34	5.58496	P-2657-1	801.885	1	LCL.Dox R-2657	0.1283	EPC1	TSS	1	1	900	32636113	32676119	R-2657	0.64	0.7	0.121977	-0.324595		32675113	2	9.72	111.1	CAGCAGGCGAcaTGACATGCCC	FW	19.394	2	0	0	2	0	32675113	2	9.72	111.1	CAGCAGGCGAcaTGACATGCCC	FW	32675288	2	9.674	106.2	GGAGAGGCCTgtAGGCGGGTCC
R-1949	chr17	80023259	80023912	80023701	77616990	47	36	5.55459	P-1949-1	1355.55	1	LCL.Dox R-1949	0.148	DUS1L	TSS	1	1	-21	80023680	77616969	R-1949	0		0.0391639					6	70			0	0	0	0	0	0
R-1951	chr13	31191187	31192115	31191994	30089994	47	36	5.55459	P-1951-2	1347.14	3	LCL.Dox R-1951|MCF7.Nutlin R-1620|Saos2.doxycycline R-2111	0.1154	USPL1	TSS	1	6	165	31191829	30089829	R-1951	0.746667		0.404922					6	70			0	0	0	0	0	0
R-2034	chr15	35280226	35280663	35280525	33067817	47	35	5.55459	P-2034-1	1251.85	1	LCL.Dox R-2034	0.0901	ZNF770	TSS	1	1	-71	35280454	33067746	R-2034	0.57	0.9	0.0383699	1.1686		33067825	1	8.46	87.2	AGTCCGGCTGgAAACAAGCTC	FW	17.751	2	0	1	0	1	33067752	3	9.291	103.4	GCGCACGTCCgcaGGGCCGGCGC	RC	33067825	1	8.46	87.2	AGTCCGGCTGgAAACAAGCTC
R-2041	chr9	140317393	140318047	140317635	139437456	47	33	5.55459	P-2041-1	1236.37	1	LCL.Dox R-2041	0.2181	EXD3	TSS	1	6	79	140317714	139437535	R-2041	0		-0.216447					6	70			0	0	0	0	0	0
R-2125	chr16	12897103	12897936	12897493	12804994	47	35	5.55459	P-2125-1	1167.27	1	LCL.Dox R-2125	0.1615	CPPED1	TSS	1	1	251	12897744	12805245	R-2125	0.57		0.163003					6	70			0	0	0	0	0	0
R-2355	chr14	105281807	105282732	105282444	104353489	47	35	5.55459	P-2355-1	986.442	2	LCL.Dox R-2355|MCF7.Nutlin R-3660	0.3564	MGC23270	TSS	1	1	-5093	105287537	104358582	R-2355	0		-0.0688433					6	70			0	0	0	0	0	0
R-2438	chr17	55927281	55927919	55927509	53282508	47	32	5.55459	P-2438-1	938.594	1	LCL.Dox R-2438	0.2323	MRPS23	TSS	1	2	-110	55927399	53282398	R-2438	0.633333		0.0946295					6	70			0	0	0	0	0	0
R-2545	chr5	135468200	135468968	135468416	135496315	47	35	5.55459	P-2545-1	31.7075	3	LCL.Dox R-2545|MCF7.Nutlin R-2690|U2OS.nutlin R-4253	0.253	SMAD5	TSS	1	1	-119	135468535	135496434	R-2545	0.36		0.267126					6	70			0	0	0	0	0	0
R-2731	chr1	1241863	1242547	1242031	1231894	47	38	5.55459	P-2731-1	770.794	1	LCL.Dox R-2731	0.3276	ACAP3	TSS	1	2	1238	1243269	1233132	R-2731	0	0.8	-0.287526	-0.221543	(CA)n	1231951	0	14.86	107.3	GTTCATGCACAAACATGCCT	FW	57.388	5	4	0	1	0	1231935	0	13.627	118.8	ACACATGTGCAAACATGTTC	FW	1231945	2	9.366	99.1	AAACATGTTCatGCACAAACAT
R-2841	chr11	85955947	85956645	85956267	85633915	47	35	5.55459	P-2841-1	734.487	2	LCL.Dox R-2841|U2OS.nutlin R-3774	0.0838	EED	TSS	1	1	453	85955814	85633462	R-2841	0.89	0.9	1.54615	1.28715		85633834	0	9.438	114.8	CGGCAAGCTCGGGCCGGGCT	FW	48.489	5	2	2	1	0	85633823	1	8.626	108.6	CGGCAACTTTgCGGCAAGCTC	FW	85633834	0	9.438	114.8	CGGCAAGCTCGGGCCGGGCT
R-2949	chr5	122110604	122111348	122110946	122138845	47	35	5.55459	P-2949-1	698.984	1	LCL.Dox R-2949	0.0934	SNX2	TSS	1	1	197	122110749	122138648	R-2949	0.756667	0.95	0.749812	0.223068		122138861	0	10.401	106.5	TCCCCTGCCCCGACTTGTCC	FW	36.778	4	1	1	1	1	122138772	3	8.187	94.9	GGACCTGTTCaccAGCACTGTCT	RC	122138861	0	10.401	106.5	TCCCCTGCCCCGACTTGTCC
R-1541	chr9	3508866	3509339	3509240	3499240	46	31	5.52356	P-1541-1	2205.81	8	LCL.Dox R-1541|LCL.nutlin.FDR.relax R-529|LCL.IR.ES487.FDR.relax R-833|U2OS.nutlin R-1292|U2OS.DMSO R-598|LCL.Dox.ES358 R-711|MCF7.Nutlin R-1371|Saos2.doxycycline R-2539	0.005	RFX3	TSS	1	4	16743	3525983	3515983	R-1541	0.666667	0.95	0.358023	1.2194		3499239	0	14.971	123.4	GGGCAAGTCTCAGCTTGTAC	FW	14.971	1	1	0	0	0	3499239	0	14.971	123.4	GGGCAAGTCTCAGCTTGTAC	FW
R-1578	chr1	10490312	10491216	10490443	10413030	46	34	5.52356	P-1578-1	2083.37	1	LCL.Dox R-1578	0.1845	APITD1	TSS	1	1	285	10490158	10412745	R-1578	0		-0.0968325					6	70			0	0	0	0	0	0
R-1661	chr4	170948409	170948838	170948536	171185111	46	35	5.52356	P-1661-1	1848.5	2	LCL.Dox R-1661|U2OS.nutlin R-3531	0.1438	MFAP3L	TSS	1	3	-1107	170947429	171184004	R-1661	0.573333	0.7	-0.24593	-0.0255842		171185157	0	12.168	117	CAGCCAGACTGGGCATGTTC	FW	20.727	2	1	0	0	1	171185157	0	12.168	117	CAGCCAGACTGGGCATGTTC	FW	171185167	3	8.559	96.2	GGGCATGTTCcgcCGCCGGGTCA
R-1874	chr8	145634384	145635250	145634712	145605520	46	36	5.52356	P-1874-1	1454.72	1	LCL.Dox R-1874	0.2331	CPSF1	TSS	1	1	21	145634733	145605541	R-1874	0		-0.0622528					6	70			0	0	0	0	0	0
R-1931	chr10	38383092	38383922	38383276	38423282	46	32	5.52356	P-1931-1	1388.1	2	LCL.Dox R-1931|U2OS.nutlin R-4600	0.1579	ZNF37A	TSS	1	1	2	38383274	38423280	R-1931	0	0	-0.299692	-0.28389		38423325	1	9.372	107	GGGCATGTCTgCCATATGGCT	FW	19.327	2	0	1	0	1	38423312	3	9.955	110.6	CTTCGGGCCTtctGGGCATGTCT	FW	38423325	1	9.372	107	GGGCATGTCTgCCATATGGCT
R-2176	chr6	32781634	32782614	32782173	32890151	46	39	5.52356	P-2176-1	1122.71	2	LCL.Dox R-2176|LCL.nutlin.FDR.relax R-4059	0.005	HLA-DOB	TSS	1	5	2652	32784825	32892803	R-2176	0.706667	0.75	0.7362	1.17923		32890119	0	15.224	126	AGGCAGGTGTAGACATGTCC	FW	59.073	6	2	2	1	1	32890087	0	8.73	104	AAACAGGGCTCAGCAGGCTG	FW	32890118	1	8.198	92.9	AAGGCAGGTGtAGACATGTCC
R-2387	chr20	49411245	49411788	49411394	48844801	46	32	5.52356	P-2387-1	965.795	6	LCL.Dox R-2387|MCF7.5FU R-1122|MCF7.RITA1um R-1223|MCF7.NT R-626|MCF7.5FU R-1143|MCF7.RITA1um R-1306	0.1032	BCAS4		1	1	-72	49411466	48844873	R-2387	0		0.165359					6	70			0	0	0	0	0	0
R-2390	chr12	122231925	122232429	122232276	120716659	46	31	5.52356	P-2390-1	965.869	1	LCL.Dox R-2390	0.1717	RHOF		1	1	-682	122231594	120715977	R-2390	0.433333		-0.177					6	70			0	0	0	0	0	0
R-2450	chr1	179851296	179852340	179851852	178118475	46	37	5.52356	P-2450-1	925.057	3	LCL.Dox R-2450|MCF7.Nutlin R-2791|MCF7.NT R-540	0.0993	TOR1AIP1	TSS	1	1	433	179851419	178118042	R-2450	0.84		0.815513					6	70			0	0	0	0	0	0
R-2640	chr22	38302027	38302507	38302156	36632102	46	33	5.52356	P-2640-1	808.065	1	LCL.Dox R-2640	0.198	MICALL1	TSS	1	1	-189	38302345	36632291	R-2640	0.67	0.85	0.298172	0.222939		36632180	0	10.417	123.1	GGGCAGGTTAGGGCAGGGCC	FW	10.417	1	1	0	0	0	36632180	0	10.417	123.1	GGGCAGGTTAGGGCAGGGCC	FW
R-3259	chr10	91461002	91461681	91461452	91451432	46	33	5.52356	P-3259-1	20.9086	2	LCL.Dox R-3259|LCL.nutlin.FDR.relax R-3183	0.1756	KIF20B	TSS	1	1	86	91461366	91451346	R-3259	0	0.35	0.0211742	-0.398188		91451509	0	14.168	119.1	GGACATGTTCCGACAGGGCT	FW	14.168	1	1	0	0	0	91451509	0	14.168	119.1	GGACATGTTCCGACAGGGCT	FW
R-1732	chr12	125398792	125399716	125399511	123965464	45	35	5.49185	P-1732-2	1690.74	2	LCL.Dox R-1732|LCL.nutlin.FDR.relax R-3245	0.0339	UBC	TSS	1	1	66	125399577	123965530	R-1732	0		-0.199195					6	70			0	0	0	0	0	0
R-1828	chr17	48784921	48785512	48785282	46140281	45	35	5.49185	P-1828-1	1540.09	1	LCL.Dox R-1828	0.0808	ANKRD40	TSS	1	1	-12	48785270	46140269	R-1828	0.82		0.848738					6	70			0	0	0	0	0	0
R-2007	chr2	219757377	219758019	219757566	219465810	45	35	5.49185	P-2007-1	1267.44	1	LCL.Dox R-2007	0.0811	WNT10A	TSS	1	4	12312	219745254	219453498	R-2007	0.823333	0.9	1.13122	1.5024		219465766	2	8.56	126.2	GTGCAAGTGCcaCGGCACGTCA	FW	8.56	1	0	0	1	0	219465766	2	8.56	126.2	GTGCAAGTGCcaCGGCACGTCA	FW
R-2024	chr7	134871152	134871912	134871748	134522288	45	37	5.49185	P-2024-2	1251.83	1	LCL.Dox R-2024	0.0816	C7orf49	TSS	1	4	24568	134896316	134546856	R-2024	0.726667	0.4	0.776278	-0.0537191		134522140	2	10.392	113.7	AGGCATCTCCacAGCCATGCAG	FW	28.122	3	0	0	2	1	134522140	2	10.392	113.7	AGGCATCTCCacAGCCATGCAG	FW	134522174	3	8.407	97	GGCCTCGCTCagtAGCCATGGCC
R-2050	chr10	104180557	104181323	104180886	104170876	45	33	5.49185	P-2050-1	1228.65	1	LCL.Dox R-2050	0.2994	FBXL15	TSS	1	1	1316	104179570	104169560	R-2050	0.776667		0.73111					6	70			0	0	0	0	0	0
R-2090	chr6	134757250	134757975	134757843	134799536	45	37	5.49185	P-2090-1	1197.9	1	LCL.Dox R-2090	0.0607	LOC154092	TSS	1	2	-118647	134639196	134680889	R-2090	0.546667	0.6	-0.0900911	0.0280986		134799492	0	10.788	101.2	AGCCTTGCCCAGGCAACTGT	FW	42.122	4	3	1	0	0	134799482	0	10.764	100.4	CGTCCTGCTCAGCCTTGCCC	FW	134799492	0	10.788	101.2	AGCCTTGCCCAGGCAACTGT
R-2095	chr3	149470088	149470570	149470317	150953007	45	36	5.49185	P-2095-1	1190.21	4	LCL.Dox R-2095|MCF7.5FU R-1392|U2OS.nutlin R-3482|MCF7.Nutlin R-2925	0.1426	COMMD2	TSS	1	1	-39	149470278	150952968	R-2095	0		-0.0319487					6	70			0	0	0	0	0	0
R-2136	chr13	113862804	113863490	113863019	112911020	45	34	5.49185	P-2136-1	1152.39	1	LCL.Dox R-2136	0.1213	PCID2	TSS	1	1	10	113863029	112911030	R-2136	0		0.0476932					6	70			0	0	0	0	0	0
R-2243	chr9	140633873	140634385	140634132	139753953	45	34	5.49185	P-2243-1	1064.33	3	LCL.Dox R-2243|Saos2.doxycycline R-1639|LCL.nutlin.FDR.relax R-3987	0.005	FLJ40292	TSS	1	4	120689	140513443	139633264	R-2243	0	0	-0.0438395	-0.0616307		139754008	0	9.506	96.6	GGACATGCCCAGAGTGGAGG	FW	18.691	2	1	0	0	1	139753995	3	9.185	94.4	GCTGGTGACCacaGGACATGCCC	FW	139754008	0	9.506	96.6	GGACATGCCCAGAGTGGAGG
R-2353	chr1	111745748	111747315	111746626	111548149	45	38	5.49185	P-2353-1	986.455	1	LCL.Dox R-2353	0.0874	DENND2D	TSS	1	1	-3345	111743281	111544804	R-2353	0.526667	0	0.161206	-0.0636296		111548049	2	8.546	108.8	GGGCGGGGCGgcGGGCACGCCG	FW	8.546	1	0	0	1	0	111548049	2	8.546	108.8	GGGCGGGGCGgcGGGCACGCCG	FW
R-2507	chr5	148205443	148206572	148205721	148185914	45	37	5.49185	P-2507-1	891.796	6	LCL.Dox R-2507|MCF7.Nutlin R-1540|LCL.nutlin.FDR.relax R-587|U2OS.nutlin R-2338|MCF7.RITA1um R-1128|IMR90.5FU R-208	0.005	ADRB2	TSS	1	1	-434	148206155	148186348	R-2507	0.57	0.95	0.11759	0.814836		148185924	0	13.171	111.5	GTATAAGTCTGAGCATGTCT	FW	13.171	1	1	0	0	0	148185924	0	13.171	111.5	GTATAAGTCTGAGCATGTCT	FW
R-2518	chr15	93447272	93447904	93447762	91248766	45	34	5.49185	P-2518-2	885.207	1	LCL.Dox R-2518	0.0946	MIR3175	TSS	1	1	4212	93443550	91244554	R-2518	0.616667	0.65	-0.127122	-0.644291		91248797	0	12.484	101.3	AGTCTTGTCCGCCCTTGCCT	FW	32.161	3	1	1	0	1	91248661	3	10.395	104.8	CGTCTGGCCGcgtGCGCATGTCG	FW	91248674	1	9.282	110.8	GCGCATGTCGgGCGCTTTCTC
R-2531	chr4	106394626	106395380	106395219	106614668	45	33	5.49185	P-2531-1	878.693	1	LCL.Dox R-2531	0.1237	PPA2	TSS	1	1	8	106395227	106614676	R-2531	0.553333		0.147658					6	70			0	0	0	0	0	0
R-2939	chr17	17294989	17295928	17295390	17236115	45	35	5.49185	P-2939-1	705.003	2	LCL.Dox R-2939|LCL.nutlin.FDR.relax R-1438	0.0749	MED9	TSS	1	2	-84909	17380299	17321024	R-2939	0	0	-0.185602	-0.163636	LTR12_	17236132	0	12.622	115.5	GAACAGGTCTGGACGTGCCA	FW	12.622	1	1	0	0	0	17236132	0	12.622	115.5	GAACAGGTCTGGACGTGCCA	FW
R-3033	chr7	141437762	141438393	141438063	141084532	45	35	5.49185	P-3033-1	670.224	3	LCL.Dox R-3033|Saos2.doxycycline R-1698|MCF7.Nutlin R-1103	0.1608	FLJ40852	TSS	1	1	-33	141438030	141084499	R-3033	0		-0.188839					6	70			0	0	0	0	0	0
R-3338	chr6	37484416	37485345	37484678	37592656	45	34	5.49185	P-3338-1	581.877	3	LCL.Dox R-3338|LCL.nutlin.FDR.relax R-3352|LCL.IR.ES487.FDR.relax R-1466	0.172	C6orf129	TSS	1	4	-16978	37467700	37575678	R-3338	0.526667	0.6	0.0543697	0.546361		37592702	0	11.768	113.9	TGCCCGGTCCAGGCATGCCC	FW	29.952	3	1	1	1	0	37592701	1	9.637	108.2	GTGCCCGGTCcAGGCATGCCC	FW	37592702	0	11.768	113.9	TGCCCGGTCCAGGCATGCCC
R-1707	chr21	26979388	26980159	26979830	25901701	44	31	5.45943	P-1707-2	34.2756	1	LCL.Dox R-1707	0.1542	MRPL39	TSS	1	1	-29	26979801	25901672	R-1707	0		-0.0382495					6	70			0	0	0	0	0	0
R-2020	chr11	65686483	65687272	65686824	65443400	44	38	5.45943	P-2020-1	1259.84	1	LCL.Dox R-2020	0.2151	DRAP1		1	1	97	65686727	65443303	R-2020	0.756667		0.386296					6	70			0	0	0	0	0	0
R-2048	chr7	148844182	148845226	148844479	148475412	44	37	5.45943	P-2048-1	1228.55	1	LCL.Dox R-2048	0.14	ZNF398	TSS	1	1	-80	148844559	148475492	R-2048	0.533333		-0.137233					6	70			0	0	0	0	0	0
R-2076	chr5	177026787	177027275	177027048	176959654	44	34	5.45943	P-2076-1	1213.21	1	LCL.Dox R-2076	0.1021	B4GALT7	TSS	1	6	-70	177027118	176959724	R-2076	0.57		0.164313					6	70			0	0	0	0	0	0
R-2088	chr2	178128150	178128512	178128344	177836590	44	33	5.45943	P-2088-1	1197.77	2	LCL.Dox R-2088|MCF7.Nutlin R-2693	0.1525	NFE2L2	TSS	1	1	273	178128617	177836863	R-2088	0.753333	0.8	0.614423	1.18848		177836499	3	9.42	114.4	CAACCTGTCCcttGGCCCTGGCG	RC	9.42	1	0	0	0	1	177836499	3	9.42	114.4	CAACCTGTCCcttGGCCCTGGCG	RC
R-2150	chr17	61677980	61678444	61678199	59031931	44	32	5.45943	P-2150-1	1144.93	4	LCL.Dox R-2150|MCF7.NT R-822|Saos2.doxycycline R-1724|MCF7.Nutlin R-3128	0.0891	TACO1	TSS	1	1	-43	61678242	59031974	R-2150	0.536667	0.65	-0.0875405	-0.239321		59031832	2	8.82	91.1	AGGCAACCGTgaGGGCTTGAGC	RC	17.055	2	0	0	2	0	59031832	2	8.82	91.1	AGGCAACCGTgaGGGCTTGAGC	RC	59031844	2	8.235	92.4	GGGCTTGAGCacTAACTAGATC
R-2157	chr9	139440587	139441660	139440778	138560599	44	34	5.45943	P-2157-1	1137.56	1	LCL.Dox R-2157	0.226	NOTCH1	TSS	1	1	-540	139440238	138560059	R-2157	0.673333		0.075941					6	70			0	0	0	0	0	0
R-2190	chr10	70805159	70806260	70805500	70475506	44	35	5.45943	P-2190-2	1107.89	2	LCL.Dox R-2190|LCL.nutlin.FDR.relax R-1015	0.0562	SRGN	TSS	1	4	-42327	70847827	70517833	R-2190	0.496667	0.2	0.18897	0.0179604		70475516	0	11.559	114.9	AAACATGAATGTGCAAGTCC	FW	32.25	3	1	1	0	1	70475505	1	11.327	95.5	AGACTTGATCtAAACATGAAT	FW	70475516	0	11.559	114.9	AAACATGAATGTGCAAGTCC
R-2213	chr2	191878579	191879130	191879016	191587261	44	33	5.45943	P-2213-2	1093.19	1	LCL.Dox R-2213	0.1535	STAT1	TSS	1	1	-40	191878976	191587221	R-2213	0.503333		-0.215676					6	70			0	0	0	0	0	0
R-2442	chr2	177133997	177134636	177134246	176842492	44	33	5.45943	P-2442-2	931.83	2	LCL.Dox R-2442|LCL.nutlin.FDR.relax R-4317	0.1142	MTX2	TSS	1	1	124	177134122	176842368	R-2442	0.67	0.95	0.20017	0.706285		176842588	2	9.949	104.9	GGGCCTCCCAgcCGACATGTCT	FW	9.949	1	0	0	1	0	176842588	2	9.949	104.9	GGGCCTCCCAgcCGACATGTCT	FW
R-2453	chr10	46089813	46090588	46090315	45410321	44	34	5.45943	P-2453-1	925.201	1	LCL.Dox R-2453	0.1373	2011-03-08	TSS	1	1	39	46090354	45410360	R-2453	0.55	0.4	-0.0701401	-0.0469249		45410269	1	13.791	117.4	GAGCATGCCCgAGACGTGGAC	FW	25.365	2	0	2	0	0	45410258	1	11.574	109.4	TGGCCCGCCTcGAGCATGCCC	FW	45410269	1	13.791	117.4	GAGCATGCCCgAGACGTGGAC
R-2501	chr1	3592964	3594081	3593713	3583573	44	33	5.45943	P-2501-3	891.763	1	LCL.Dox R-2501	0.1444	TP73	TSS	1	4	24585	3569128	3558988	R-2501	0	0	-0.16567	0.0366853		3583508	0	10.123	107.8	GAGCTTGGGCAGGCTGGTTT	FW	10.123	1	1	0	0	0	3583508	0	10.123	107.8	GAGCTTGGGCAGGCTGGTTT	FW
R-2706	chr3	150125925	150127015	150126433	151609123	44	38	5.45943	P-2706-1	783.215	1	LCL.Dox R-2706	0.0971	TSC22D2	TSS	1	1	-354	150126787	151609477	R-2706	0.59	0.8	0.656084	0.851186		151609143	2	10.426	104.6	CGACATGTCCctGGGGCTGAGC	RC	10.426	1	0	0	1	0	151609143	2	10.426	104.6	CGACATGTCCctGGGGCTGAGC	RC
R-2816	chr21	34755221	34755915	34755665	33677535	44	32	5.45943	P-2816-2	746.591	2	LCL.Dox R-2816|LCL.nutlin.FDR.relax R-2970	0.0747	IFNGR2	TSS	1	4	-19536	34775201	33697071	R-2816	0		-0.434685					6	70			0	0	0	0	0	0
R-3391	chr1	169085125	169085662	169085380	167352004	44	36	5.45943	P-3391-2	565.86	1	LCL.Dox R-3391	0.0488	ATP1B1	TSS	1	2	9434	169075946	167342570	R-3391	0.533333	0.65	-0.281753	-0.189476		167351893	0	10.816	115.1	GAGCAGGCACAGGCACGCAC	FW	56.556	5	1	1	3	0	167351893	0	10.816	115.1	GAGCAGGCACAGGCACGCAC	FW	167351907	2	9.242	111.2	ACGCACACCCacGTGCATGCCC
R-1634	chr17	17990936	17991643	17991153	17931878	43	34	5.42626	P-1634-1	1915.65	1	LCL.Dox R-1634	0.1872	DRG2	TSS	1	1	-129	17991282	17932007	R-1634	0	0.3	-0.141339	-0.173928		17931824	1	10.009	108	CAGCATGGCCcGGCCCCGCCC	RC	10.009	1	0	1	0	0	17931824	1	10.009	108	CAGCATGGCCcGGCCCCGCCC	RC
R-1816	chr2	224821869	224822626	224822138	224530382	43	33	5.42626	P-1816-1	1548.91	2	LCL.Dox R-1816|Saos2.doxycycline R-1481	0.0973	MRPL44	TSS	1	1	18	224822120	224530364	R-1816	0.543333		-0.0177666					6	70			0	0	0	0	0	0
R-1947	chr8	23145393	23145905	23145585	23201530	43	31	5.42626	P-1947-1	1355.53	1	LCL.Dox R-1947	0.2781	R3HCC1	TSS	1	2	-26	23145611	23201556	R-1947	0.55		-0.051534					6	70			0	0	0	0	0	0
R-1971	chr16	48278021	48278796	48278196	46835697	43	32	5.42626	P-1971-1	27.5921	1	LCL.Dox R-1971	0.1169	LONP2	TSS	1	1	-14	48278210	46835711	R-1971	0	0.55	-0.0796253	-1.02549		46835735	1	9.201	113.9	GGGCAGGCCGgGGGCAGCTGT	FW	9.201	1	0	1	0	0	46835735	1	9.201	113.9	GGGCAGGCCGgGGGCAGCTGT	FW
R-2269	chr2	105944828	105945345	105945150	105311582	43	33	5.42626	P-2269-2	1049.92	4	LCL.Dox R-2269|LCL.nutlin.FDR.relax R-1200|Saos2.doxycycline R-1995|U2OS.nutlin R-4748	0.0741	TGFBRAP1	TSS	1	4	998	105946148	105312580	R-2269	0.433333	0	-0.315615	-0.247529		105311613	0	8.893	96.3	AACTCTGCTCAGACATGTTT	FW	8.893	1	1	0	0	0	105311613	0	8.893	96.3	AACTCTGCTCAGACATGTTT	FW
R-2281	chr20	34542042	34542758	34542458	34005872	43	33	5.42626	P-2281-1	1028.62	2	LCL.Dox R-2281|IMR90.5FU R-545	0.2377	SCAND1		1	1	-30	34542428	34005842	R-2281	0		-0.224479					6	70			0	0	0	0	0	0
R-2416	chr3	17193031	17193827	17193346	17168350	43	32	5.42626	P-2416-1	945.417	2	LCL.Dox R-2416|LCL.IR.ES487.FDR.relax R-1859	0.2325	MIR3714	TSS	1	4	218765	16974581	16949585	R-2416	0.42	0.35	0.110316	-0.589752		17168390	1	8.618	93.5	GGGTGAGTCAcACACATGCCC	FW	46.233	4	0	1	1	2	17168227	3	8.455	81.4	GAGCTAGTTCtcgGGGCTCCCAC	RC	17168390	1	8.618	93.5	GGGTGAGTCAcACACATGCCC
R-2515	chr14	35872929	35874562	35873861	34943612	43	33	5.42626	P-2515-5	884.925	1	LCL.Dox R-2515	0.1231	NFKBIA	TSS	1	1	99	35873960	34943711	R-2515	0.723333	0.85	0.825872	0.43171		34943596	1	12.131	109.1	GAACATGGCGcGGACGAGCTG	FW	12.131	1	0	1	0	0	34943596	1	12.131	109.1	GAACATGGCGcGGACGAGCTG	FW
R-2554	chr1	6614377	6614839	6614633	6537220	43	34	5.42626	P-2554-2	852.728	1	LCL.Dox R-2554	0.3525	NOL9	TSS	1	1	25	6614658	6537245	R-2554	0.61		0.0590567					6	70			0	0	0	0	0	0
R-2556	chr8	82192337	82192890	82192609	82355164	43	31	5.42626	P-2556-1	852.794	1	LCL.Dox R-2556	0.057	FABP5	TSS	1	2	-175	82192784	82355339	R-2556	0.563333	0.9	-0.00739105	0.329332		82355120	0	8.747	107.8	GGGCGAGTCCCTGCTTGCAG	FW	8.747	1	1	0	0	0	82355120	0	8.747	107.8	GGGCGAGTCCCTGCTTGCAG	FW
R-2650	chr19	46145093	46146002	46145540	50837380	43	32	5.42626	P-2650-2	808.215	1	LCL.Dox R-2650	0.1963	LOC100287177	TSS	1	1	-2871	46142669	50834509	R-2650	0.816667		0.818051					6	70			0	0	0	0	0	0
R-3035	chr7	138794129	138795306	138794951	138445491	43	35	5.42626	P-3035-4	670.061	2	LCL.Dox R-3035|LCL.nutlin.FDR.relax R-1973	0.005	ZC3HAV1	TSS	1	4	-486	138794465	138445005	R-3035	0.456667	0.55	-0.108181	-0.0256631		138445500	0	15.317	113.3	GGACATGCTAAGACATATCC	FW	15.317	1	1	0	0	0	138445500	0	15.317	113.3	GGACATGCTAAGACATATCC	FW
R-3298	chr14	77428026	77428741	77428189	76497942	43	32	5.42626	P-3298-1	20.7132	1	LCL.Dox R-3298	0.1471	IRF2BPL	TSS	1	4	66845	77495034	76564787	R-3298	0		0.414256					6	70			0	0	0	0	0	0
R-1730	chr19	58891903	58892592	58892108	63583920	42	34	5.39232	P-1730-1	1700.01	2	LCL.Dox R-1730|Saos2.doxycycline R-2561	0.4483	ZNF837	TSS	1	1	281	58892389	63584201	R-1730	0.51	0.55	-0.0985209	-0.140216		63583790	2	11.352	104.4	CGGCTAGCAGgtGGGCTTGACT	FW	11.352	1	0	0	1	0	63583790	2	11.352	104.4	CGGCTAGCAGgtGGGCTTGACT	FW
R-1864	chr12	14922553	14923366	14922918	14814185	42	32	5.39232	P-1864-1	1480.15	1	LCL.Dox R-1864	0.037	HIST4H4	TSS	1	1	1147	14924065	14815332	R-1864	0		-0.384343					6	70			0	0	0	0	0	0
R-2061	chr2	202507310	202508231	202507449	202215694	42	29	5.39232	P-2061-1	1220.83	1	LCL.Dox R-2061	0.1349	TMEM237	TSS	1	1	-39	202507410	202215655	R-2061	0.553333	0.65	-0.1914	-0.474686		202215769	0	14.502	106.3	TGGCCAGTCCAGACTAGCCC	FW	14.502	1	1	0	0	0	202215769	0	14.502	106.3	TGGCCAGTCCAGACTAGCCC	FW
R-2089	chr2	170681137	170681542	170681439	170389685	42	32	5.39232	P-2089-1	1197.8	1	LCL.Dox R-2089	0.1034	METTL5	TSS	1	2	-86	170681353	170389599	R-2089	0.396667		-0.503331					6	70			0	0	0	0	0	0
R-2205	chr14	55517943	55518635	55518277	54588030	42	32	5.39232	P-2205-2	1100.61	1	LCL.Dox R-2205	0.1533	MAPK1IP1L	TSS	1	1	-84	55518361	54588114	R-2205	0		0.0307921					6	70			0	0	0	0	0	0
R-2445	chr5	110427662	110428284	110427974	110455873	42	31	5.39232	P-2445-1	931.977	1	LCL.Dox R-2445	0.1438	WDR36	TSS	1	1	105	110427869	110455768	R-2445	0.45		-0.560466					6	70			0	0	0	0	0	0
R-2521	chr10	129862052	129862801	129862190	129752180	42	30	5.39232	P-2521-1	878.82	1	LCL.Dox R-2521	0.0372	PTPRE	TSS	1	4	16378	129845812	129735802	R-2521	0.5	0.5	-0.252125	-0.297943		129752263	0	8.581	105.5	TGTCCTGCCCGGCCCTGCTC	FW	35.625	4	2	1	1	0	129752107	2	8.697	108.2	TGACAGGCAGggAGCCATGCCA	FW	129752221	0	8.243	119.2	TGGCGTGTTCTGGCATGAAG
R-2612	chr17	16311192	16312046	16311850	16252575	42	37	5.39232	P-2612-2	826.971	1	LCL.Dox R-2612	0.0986	TRPV2	TSS	1	4	-7037	16318887	16259612	R-2612	0.536667	0.85	-0.0225903	0.248626		16252596	0	13.146	117.6	GTCCAGGCCCTGGCTTGTCT	FW	42.832	4	1	2	0	1	16252540	3	8.714	106.8	AGCCCTGGCTtggGGCCAAGTTT	FW	16252590	1	8.315	107.9	CTGCAGGTCCaGGCCCTGGCT
R-2646	chr2	131129576	131130404	131130208	130846678	42	34	5.39232	P-2646-1	808.266	1	LCL.Dox R-2646	0.1002	PTPN18	TSS	1	1	16629	131113579	130830049	R-2646	0.446667	0.85	-0.540562	-0.262273		130846632	0	9.635	100.2	CCGCTAGCCTGGCCACGCCC	FW	17.849	2	1	1	0	0	130846632	0	9.635	100.2	CCGCTAGCCTGGCCACGCCC	FW	130846739	1	8.214	103	ATACTTGTCTtGGCCGCGCCC
R-3123	chr17	61774547	61775580	61775392	59129124	42	33	5.39232	P-3123-1	642.095	1	LCL.Dox R-3123	0.1232	LIMD2	TSS	1	4	2127	61777519	59131251	R-3123	0.59	0.7	0.442659	0.328521		59129086	0	15.528	115.4	GGGCAGGCCCTGCCTTGCCC	FW	15.528	1	1	0	0	0	59129086	0	15.528	115.4	GGGCAGGCCCTGCCTTGCCC	FW
R-3211	chr5	115910306	115910832	115910545	115938444	42	35	5.39232	P-3211-1	614.363	1	LCL.Dox R-3211	0.0813	SEMA6A	TSS	1	2	6	115910551	115938450	R-3211	0.85	1	0.903277	1.9669		115938449	1	12.099	111.4	AGCCAAGTCCcGGACTGGATT	FW	12.099	1	0	1	0	0	115938449	1	12.099	111.4	AGCCAAGTCCcGGACTGGATT	FW
R-1722	chr18	67872795	67873362	67872923	66023903	41	32	5.35755	P-1722-1	1708.95	1	LCL.Dox R-1722	0.1414	RTTN	TSS	1	1	39	67872962	66023942	R-1722	0.636667	0.55	0.103903	-0.395696		66023813	3	8.54	105.2	TGCCTTGGGCgagGGGCAAGCTG	FW	8.54	1	0	0	0	1	66023813	3	8.54	105.2	TGCCTTGGGCgagGGGCAAGCTG	FW
R-1774	chr21	46359406	46360013	46359860	45184288	41	33	5.35755	P-1774-1	1619.11	1	LCL.Dox R-1774	0.2172	C21orf67	TSS	1	1	-32	46359828	45184256	R-1774	0		-0.153667					6	70			0	0	0	0	0	0
R-1790	chr7	40174406	40174747	40174543	40141068	41	30	5.35755	P-1790-1	1592.48	1	LCL.Dox R-1790	0.1892	C7orf10	TSS	1	1	-31	40174574	40141099	R-1790	0	0.3	-0.201243	-0.517442		40141015	2	8.617	97	CGACTAGTGCtcAGCCCCGCCC	RC	8.617	1	0	0	1	0	40141015	2	8.617	97	CGACTAGTGCtcAGCCCCGCCC	RC
R-1800	chr9	134604740	134605129	134604983	133594804	41	26	5.35755	P-1800-1	1574.98	1	LCL.Dox R-1800	0.051	RAPGEF1	TSS	1	4	7942	134612925	133602746	R-1800	0.573333	0.65	0.0455365	-0.179734		133594816	0	10.767	93.1	CGGCAAGTCAGCCCTAGACC	RC	10.767	1	1	0	0	0	133594816	0	10.767	93.1	CGGCAAGTCAGCCCTAGACC	RC
R-1907	chr14	103242938	103244242	103243868	102313621	41	32	5.35755	P-1907-2	1421.17	1	LCL.Dox R-1907	0.1068	TRAF3	TSS	1	1	53	103243815	102313568	R-1907	0.836667		0.258454					6	70			0	0	0	0	0	0
R-1960	chr5	77656089	77656604	77656278	77692034	41	32	5.35755	P-1960-1	1347.51	1	LCL.Dox R-1960	0.1554	SCAMP1	TSS	1	1	-60	77656338	77692094	R-1960	0	0.95	0.354742	1.93358		77692100	2	10.643	120.7	GGGCATGCTCagTGGCGCGGCC	FW	10.643	1	0	0	1	0	77692100	2	10.643	120.7	GGGCATGCTCagTGGCGCGGCC	FW
R-1990	chr15	49912977	49913456	49913230	47700522	41	28	5.35755	P-1990-1	1299.21	4	LCL.Dox R-1990|MCF7.5FU R-344|MCF7.Nutlin R-506|MCF7.RITA1um R-591	0.1581	DTWD1	TSS	1	1	5	49913225	47700517	R-1990	0.416667		0.178096					6	70			0	0	0	0	0	0
R-1994	chr14	95731547	95732167	95732015	94801768	41	29	5.35755	P-1994-1	23.7231	6	LCL.Dox R-1994|U2OS.nutlin R-1982|LCL.IR.ES487.FDR.relax R-566|MCF7.RITA1um R-1672|LCL.nutlin.FDR.relax R-2479|U2OS.Eto R-2230	0.0768	CLMN	TSS	1	4	54230	95786245	94855998	R-1994	0.646667		-0.0284641					6	70			0	0	0	0	0	0
R-2068	chr8	143750954	143751535	143751399	143748401	41	31	5.35755	P-2068-1	1213.19	2	LCL.Dox R-2068|U2OS.ActD R-1632	0.232	JRK	TSS	1	1	2	143751401	143748403	R-2068	0		-0.00325211					6	70			0	0	0	0	0	0
R-2091	chr12	104350773	104351170	104350980	102875110	41	31	5.35755	P-2091-1	1197.87	1	LCL.Dox R-2091	0.0712	C12orf73	TSS	1	1	13	104350993	102875123	R-2091	0.566667	0.6	-0.414568	-0.417913		102875058	2	9.552	102.4	AGGGATGCTGggCAACAGGTCT	FW	9.552	1	0	0	1	0	102875058	2	9.552	102.4	AGGGATGCTGggCAACAGGTCT	FW
R-2673	chr3	142720202	142720546	142720358	144203048	41	31	5.35755	P-2673-1	795.671	2	LCL.Dox R-2673|MCF7.Nutlin R-2784	0.2283	U2SURP	TSS	1	1	-13	142720371	144203061	R-2673	0.73		0.47513					6	70			0	0	0	0	0	0
R-2790	chr4	148652949	148653494	148653251	148872701	41	32	5.35755	P-2790-1	752.637	1	LCL.Dox R-2790	0.0557	ARHGAP10	TSS	1	1	-201	148653452	148872902	R-2790	0.506667	0.9	0.213213	0.461424		148872753	1	10.4	118.4	GGACATGTCCgTGCCGCGCTC	FW	10.4	1	0	1	0	0	148872753	1	10.4	118.4	GGACATGTCCgTGCCGCGCTC	FW
R-2800	chr10	96943108	96943960	96943512	96933502	41	35	5.35755	P-2800-1	746.732	1	LCL.Dox R-2800	0.2398	C10orf129	TSS	1	2	-10444	96953956	96943946	R-2800	0		0.0150559					6	70			0	0	0	0	0	0
R-2829	chr19	51320629	51322227	51320871	56012683	41	32	5.35755	P-2829-1	740.524	1	LCL.Dox R-2829	0.385	MGC45922	TSS	1	4	6172	51327043	56018855	R-2829	0.526667	0.7	-0.139767	-0.0951112		56012555	0	9.275	97.2	GAACATGGCCGACTTTGTCT	FW	9.275	1	1	0	0	0	56012555	0	9.275	97.2	GAACATGGCCGACTTTGTCT	FW
R-2929	chr12	124086394	124086925	124086609	122652562	41	33	5.35755	P-2929-1	705.005	1	LCL.Dox R-2929	0.1151	DDX55	TSS	1	1	-62	124086671	122652624	R-2929	0	0.6	-0.119247	-0.537564		122652445	2	10.832	109.3	AGGCCTGCCCcgCCGCCTGCCT	FW	10.832	1	0	0	1	0	122652445	2	10.832	109.3	AGGCCTGCCCcgCCGCCTGCCT	FW
R-3280	chr17	74732331	74734160	74733996	72245591	41	27	5.35755	P-3280-3	597.923	1	LCL.Dox R-3280	0.1834	MFSD11	TSS	1	1	214	74733782	72245377	R-3280	0	0.15	-0.148896	-0.558675		72245579	0	8.486	93.8	GCGCTTGCGCGTGCCAGGCC	RC	8.486	1	1	0	0	0	72245579	0	8.486	93.8	GCGCTTGCGCGTGCCAGGCC	RC
R-1987	chr2	232650879	232651334	232651103	232359347	40	32	5.32193	P-1987-1	34.4703	1	LCL.Dox R-1987	0.0825	COPS7B	TSS	1	1	-58	232651161	232359405	R-1987	0.726667		0.681004					6	70			0	0	0	0	0	0
R-2045	chr15	90437047	90437661	90437239	88238243	40	31	5.32193	P-2045-1	1236.47	1	LCL.Dox R-2045	0.1249	AP3S2	TSS	1	1	378	90437617	88238621	R-2045	0.72	0.8	0.506332	1.50241		88238134	0	10.3	93	GGACTAGCCGTGGCTTCCCA	FW	10.3	1	1	0	0	0	88238134	0	10.3	93	GGACTAGCCGTGGCTTCCCA	FW
R-2196	chr12	64845665	64847010	64846881	63133148	40	33	5.32193	P-2196-2	1107.87	4	LCL.Dox R-2196|Saos2.doxycycline R-1098|U2OS.Eto R-2147|U2OS.nutlin R-2751	0.005	TBK1	TSS	1	1	945	64845936	63132203	R-2196	0.61	0.7	0.142998	0.211604		63133195	0	12.219	119.1	AGTCATGTTTTAACATGTTA	FW	41.976	4	2	0	1	1	63133008	3	9.621	103	AACTTTGTCCataGGCCATGTCG	FW	63133021	2	11.688	116.6	GGCCATGTCGtcAAACCTGTTT
R-2261	chr5	138897357	138897985	138897677	138877861	40	33	5.32193	P-2261-1	1057.18	2	LCL.Dox R-2261|MCF7.Nutlin R-3442	0.1525	TMEM173	TSS	1	1	-35385	138862292	138842476	R-2261	0	0	-0.223794	0.626555		138877806	0	9.961	113.5	GCGCAGTTCCCGGCATGCCT	FW	27.998	3	1	2	0	0	138877805	1	8.329	99.7	GGCGCAGTTCcCGGCATGCCT	FW	138877806	0	9.961	113.5	GCGCAGTTCCCGGCATGCCT
R-2449	chr17	48474723	48475149	48474918	45829917	40	33	5.32193	P-2449-1	931.884	1	LCL.Dox R-2449	0.1247	LRRC59	TSS	1	2	-86	48474832	45829831	R-2449	0.693333	0.85	0.458953	0.278666		45829934	0	10.879	118.1	GAGCGTGTGCGGGCACGCCC	FW	10.879	1	1	0	0	0	45829934	0	10.879	118.1	GAGCGTGTGCGGGCACGCCC	FW
R-2555	chr1	1310166	1310922	1310622	1300485	40	33	5.32193	P-2555-1	852.81	1	LCL.Dox R-2555	0.5384	AURKAIP1	TSS	1	1	-42	1310580	1300443	R-2555	0.373333		-0.289452					6	70			0	0	0	0	0	0
R-2581	chr1	93811147	93811640	93811387	93583975	40	31	5.32193	P-2581-1	839.888	1	LCL.Dox R-2581	0.1249	LOC100131564	TSS	1	1	-90	93811477	93584065	R-2581	0.573333		0.335215					6	70			0	0	0	0	0	0
R-2630	chr17	16120322	16121011	16120489	16061214	40	29	5.32193	P-2630-1	820.913	1	LCL.Dox R-2630	0.0777	PIGL	TSS	1	1	-19	16120508	16061233	R-2630	0.6	0.8	-0.046876	-0.0741652		16061301	2	8.848	97	GGTCTTGGCAtgGGGCTTCCTC	FW	20.532	2	0	0	1	1	16061132	3	11.684	112.7	CCTCAAGCTTccgGAGCATGTCG	FW	16061301	2	8.848	97	GGTCTTGGCAtgGGGCTTCCTC
R-2715	chr17	62915364	62915904	62915601	60346063	40	28	5.32193	P-2715-1	783.363	1	LCL.Dox R-2715	0.1551	LRRC37A3	TSS	1	1	-698	62914903	60345365	R-2715	0.776667		0.243663					6	70			0	0	0	0	0	0
R-2735	chr2	71357564	71357969	71357714	71211222	40	29	5.32193	P-2735-1	770.992	1	LCL.Dox R-2735	0.1073	MPHOSPH10	TSS	1	1	271	71357443	71210951	R-2735	0.623333	0.75	0.0653146	0.509543		71211300	0	9.013	114.1	AGCCATGGCGCCGCAGGTCT	FW	28.577	3	1	1	1	0	71211168	1	11.309	109.5	GGGCGAGTCCgGAACCTGTGC	FW	71211288	2	8.255	90	GGAGTTGCTGacAGCCATGGCG
R-2741	chrX	56839725	56840204	56840045	56856770	40	32	5.32193	P-2741-1	770.975	2	LCL.Dox R-2741|Saos2.doxycycline R-509	0.005	LOC442454	TSS	1	4	84328	56755717	56772442	R-2741	0	0	-0.223712	-0.59917		56856760	0	14.606	117.8	AGACATGTACGCACATGCAC	FW	32.494	3	1	1	1	0	56856760	0	14.606	117.8	AGACATGTACGCACATGCAC	FW	56856770	2	8.38	102.5	GCACATGCACccCCACAGGCAT
R-2833	chr1	114447586	114448458	114447905	114249428	40	29	5.32193	P-2833-1	734.774	4	LCL.Dox R-2833|MCF7.5FU R-974|MCF7.Nutlin R-556|MCF7.NT R-245	0.1982	DCLRE1B	TSS	1	1	-132	114448037	114249560	R-2833	0.666667		0.129465					6	70			0	0	0	0	0	0
R-2923	chr9	115095042	115095950	115095279	114135100	40	31	5.32193	P-2923-1	704.989	1	LCL.Dox R-2923	0.171	ROD1	TSS	1	1	665	115095944	114135765	R-2923	0.693333	0.75	0.634362	0.500934		114135051	3	9.049	108	GACCATGGCTtgcGACCAGGTCG	FW	17.523	2	0	0	0	2	114134996	3	8.474	98.1	GCACAAGTCGggaGACCTCGGCC	RC	114135051	3	9.049	108	GACCATGGCTtgcGACCAGGTCG
R-2951	chr15	79296714	79297219	79296917	77083972	40	32	5.32193	P-2951-2	699.165	3	LCL.Dox R-2951|U2OS.Eto R-1781|U2OS.nutlin R-2992	0.1114	RASGRF1	TSS	1	4	1085	79298002	77085057	R-2951	0	0.6	0.0177608	0.161018		77083944	2	13.961	119.9	AGAGAGGTCCtcAGGCATGTTT	FW	25.268	2	0	0	2	0	77083944	2	13.961	119.9	AGAGAGGTCCtcAGGCATGTTT	FW	77084043	2	11.307	109.5	CCACCTGCTTtgGGGCTTGAGC
R-2972	chr11	27384548	27385086	27384803	27341379	40	31	5.32193	P-2972-1	693.392	1	LCL.Dox R-2972	0.1845	CCDC34	TSS	1	1	-8	27384795	27341371	R-2972	0.626667		0.17264					6	70			0	0	0	0	0	0
R-2981	chr8	41909131	41910055	41909525	42028682	40	30	5.32193	P-2981-1	687.569	2	LCL.Dox R-2981|IMR90.5FU R-625	0.1893	MYST3	TSS	1	6	-20	41909505	42028662	R-2981	0.87	1	0.53846	0.489362		42028609	2	9.773	96.7	GGGCCGGACCgcGGAGATGCCC	FW	9.773	1	0	0	1	0	42028609	2	9.773	96.7	GGGCCGGACCgcGGAGATGCCC	FW
R-3010	chr1	207997132	207997612	207997317	206063940	40	35	5.32193	P-3010-1	675.935	1	LCL.Dox R-3010	0.0735	LOC148696	TSS	1	1	5594	207991723	206058346	R-3010	0.836667	1	1.45421	1.79775		206063903	0	8.419	92	GGTGTTGCTATGACTTGTTT	FW	27.608	3	1	0	1	1	206063903	0	8.419	92	GGTGTTGCTATGACTTGTTT	FW	206063968	3	9.912	101.4	AGACCTATCGacgGAGCTTGCTT
R-3129	chr8	38088944	38089357	38089103	38208260	40	28	5.32193	P-3129-1	636.403	1	LCL.Dox R-3129	0.1601	DDHD2	TSS	1	1	95	38089008	38208165	R-3129	0		-0.0481323					6	70			0	0	0	0	0	0
R-3369	chr19	4059749	4060449	4060121	4011121	40	31	5.32193	P-3369-2	576.725	1	LCL.Dox R-3369	0.2	ZBTB7A	TSS	1	1	6695	4066816	4017816	R-3369	0.47	1	0.244609	1.13678		4011134	0	16.68	123.1	GGGCAGGCCCTGGCAGGCCC	FW	25.483	2	1	1	0	0	4011133	1	8.803	98	GGGGCAGGCCcTGGCAGGCCC	FW	4011134	0	16.68	123.1	GGGCAGGCCCTGGCAGGCCC
R-3551	chr16	30886348	30886926	30886698	30794199	40	29	5.32193	P-3551-1	529.782	1	LCL.Dox R-3551	0.1	MIR762	TSS	1	1	-18525	30905223	30812724	R-3551	0	0	-0.207872	-0.263951		30794063	3	11.105	102.5	AGGCGAGGCCacgCGACATATCC	FW	11.105	1	0	0	0	1	30794063	3	11.105	102.5	AGGCGAGGCCacgCGACATATCC	FW
R-3923	chr2	191207953	191209202	191208906	190917151	40	30	5.32193	P-3923-1	460.892	2	LCL.Dox R-3923|U2OS.nutlin R-4482	0.0585	INPP1	TSS	1	1	711	191208195	190916440	R-3923	0.573333	0.45	-0.0141465	-0.0972324		190917135	0	13.473	114.6	GGGCCCGGCCAGGCATGCCC	FW	22.767	2	2	0	0	0	190917135	0	13.473	114.6	GGGCCCGGCCAGGCATGCCC	FW	190917145	0	9.294	104.1	AGGCATGCCCGGCATCGCCG
R-3958	chr12	109027321	109027838	109027489	107551618	40	27	5.32193	P-3958-1	456.317	1	LCL.Dox R-3958	0.132	SELPLG	TSS	1	4	181	109027670	107551799	R-3958	0	0	0.0583006	-0.708012		107551552	0	8.49	108.2	GGTCCTACCCGGGCCTGCCA	RC	17.566	2	1	0	0	1	107551552	0	8.49	108.2	GGTCCTACCCGGGCCTGCCA	RC	107551581	3	9.076	109.9	AGGCAGGCCCttgGCCCATGGGG
R-5212	chr17	75447841	75448708	75448276	72959871	40	32	5.32193	P-5212-1	329.568	2	LCL.Dox R-5212|LCL.nutlin.FDR.relax R-2818	0.0264	2011-09-09	TSS	1	1	1664	75446612	72958207	R-5212	0	0.7	-0.413385	-0.900242		72959876	0	13.84	126	GGCCATGCAGAGGCATGTCA	FW	24.53	2	1	0	1	0	72959876	0	13.84	126	GGCCATGCAGAGGCATGTCA	FW	72959886	2	10.69	122.3	AGGCATGTCAgtGAGCAGGGGC
R-1937	chr11	116643450	116643890	116643755	116148965	39	29	5.2854	P-1937-1	1371.8	1	LCL.Dox R-1937	0.2012	BUD13	TSS	1	1	-41	116643714	116148924	R-1937	0	0	0.0376927	-1.06974		116149049	1	12.83	103.5	AGGCTAGCCAgGGACGTGCGC	FW	39.525	4	0	2	1	1	116148824	3	8.289	91.7	CGGCATCTGCcccGGACAAGTAA	RC	116148826	1	8.776	107.8	GCATCTGCCCcGGACAAGTAA
R-2058	chr15	38746162	38746491	38746332	36533624	39	31	5.2854	P-2058-1	1228.59	1	LCL.Dox R-2058	0.0906	FAM98B	TSS	1	1	5	38746327	36533619	R-2058	0.556667		0.274435					6	70			0	0	0	0	0	0
R-2103	chr1	149982264	149982946	149982673	148249297	39	31	5.2854	P-2103-1	1182.61	2	LCL.Dox R-2103|MCF7.Nutlin R-2103	0.0826	OTUD7B	TSS	1	1	13	149982686	148249310	R-2103	0.816667		0.959701					6	70			0	0	0	0	0	0
R-2148	chr19	19302743	19303124	19303009	19164009	39	28	5.2854	P-2148-1	1145.02	1	LCL.Dox R-2148	0.4248	RFXANK	TSS	1	1	2	19303007	19164007	R-2148	0		0.00486771					6	70			0	0	0	0	0	0
R-2271	chr12	15942093	15943104	15942418	15833685	39	29	5.2854	P-2271-2	1049.98	1	LCL.Dox R-2271	0.1504	EPS8	TSS	1	2	92	15942510	15833777	R-2271	0.506667	0.6	0.167283	0.801742		15833631	1	9.705	109.2	GCGCATGCCCaGTGCCCGCGC	RC	28.435	3	0	1	1	1	15833552	3	8.49	97.7	GGGCGAGACCgccTCGCTAGCTG	FW	15833631	1	9.705	109.2	GCGCATGCCCaGTGCCCGCGC
R-2276	chr12	57505528	57506381	57506018	55792285	39	29	5.2854	P-2276-1	1042.86	2	LCL.Dox R-2276|Saos2.doxycycline R-2470	0.136	STAT6	TSS	1	1	-857	57505161	55791428	R-2276	0.633333	0.8	0.214467	0.0809055	(CA)n	55792223	0	9.727	105.6	ACACACGTGCAGGCAGGCTC	RC	9.727	1	1	0	0	0	55792223	0	9.727	105.6	ACACACGTGCAGGCAGGCTC	RC
R-2303	chr4	77069412	77070035	77069581	77288605	39	30	5.2854	P-2303-1	1021.64	1	LCL.Dox R-2303	0.1916	NUP54	TSS	1	1	74	77069655	77288679	R-2303	0.68		0.271238					6	70			0	0	0	0	0	0
R-2309	chr11	67195393	67196096	67195932	66952508	39	29	5.2854	P-2309-1	1014.56	1	LCL.Dox R-2309	0.4706	RPS6KB2	TSS	1	1	-2	67195934	66952510	R-2309	0.7		0.390338					6	70			0	0	0	0	0	0
R-2310	chr6	25992564	25993232	25992862	26100841	39	28	5.2854	P-2310-1	1014.61	1	LCL.Dox R-2310	0.1451	HIST1H1A	TSS	1	1	25178	26018040	26126019	R-2310	0	0	-0.463676	-0.358878		26100887	3	9.484	104.9	GCGCCTCCCCgcgAGGCTTGTTT	FW	9.484	1	0	0	0	1	26100887	3	9.484	104.9	GCGCCTCCCCgcgAGGCTTGTTT	FW
R-2537	chr19	56154499	56155139	56154884	60846699	39	32	5.2854	P-2537-2	872.148	1	LCL.Dox R-2537	0.1444	ZNF581	TSS	1	1	-98	56154985	60846797	R-2537	0.613333		0.124664					6	70			0	0	0	0	0	0
R-2597	chr19	18391903	18392785	18392377	18253377	39	31	5.2854	P-2597-1	833.558	1	LCL.Dox R-2597	0.1949	JUND	TSS	1	1	55	18392432	18253432	R-2597	0.753333		0.754535					6	70			0	0	0	0	0	0
R-2622	chr11	9634729	9635167	9634916	9591492	39	34	5.2854	P-2622-1	820.852	2	LCL.Dox R-2622|LCL.nutlin.FDR.relax R-4301	0.0537	WEE1	TSS	1	1	38683	9596233	9552809	R-2622	0.533333	0.7	-0.0364296	-0.172433		9591499	1	10.506	109.4	TGGGAAGCCTgGGGCAGGGCC	FW	10.506	1	0	1	0	0	9591499	1	10.506	109.4	TGGGAAGCCTgGGGCAGGGCC	FW
R-2666	chr1	212781531	212782425	212781771	210848394	39	34	5.2854	P-2666-1	795.751	3	LCL.Dox R-2666|U2OS.nutlin R-4363|MCF7.Nutlin R-3214	0.1821	ATF3	TSS	1	1	-222	212781993	210848616	R-2666	0.793333	0.8	0.864581	0.111532		210848493	0	9.596	100.9	GAACGCGCCTGGGCTGGCTC	FW	35.075	3	1	2	0	0	210848347	1	12.631	116.1	AGTCATGCCGcTGGCTTGGGC	FW	210848374	1	12.848	109.3	GGTCATGCCTgGAACACGCAG
R-2699	chr17	21191816	21192295	21192101	21132694	39	30	5.2854	P-2699-1	789.526	1	LCL.Dox R-2699	0.1237	MAP2K3	TSS	1	4	-2679	21194780	21135373	R-2699	0	0	-0.0914375	-0.311526		21132700	0	12.958	104	AACCCAGCCGAGGCATGCCT	FW	33.709	3	1	1	1	0	21132700	0	12.958	104	AACCCAGCCGAGGCATGCCT	FW	21132710	1	11.568	117.8	AGGCATGCCTcTGTCAGGCAG
R-2717	chr1	28907913	28908625	28908355	28780942	39	29	5.2854	P-2717-1	777.065	2	LCL.Dox R-2717|U2OS.Eto R-2008	0.118	SNHG12	TSS	1	1	11	28908366	28780953	R-2717	0	0	-0.535563	-1.46612		28780915	0	11.196	114.3	AGGCAGGCAGAGGCTTGCAG	FW	11.196	1	1	0	0	0	28780915	0	11.196	114.3	AGGCAGGCAGAGGCTTGCAG	FW
R-2768	chr1	45451927	45452449	45452274	45224861	39	29	5.2854	P-2768-1	758.89	1	LCL.Dox R-2768	0.1636	EIF2B3	TSS	1	2	87	45452361	45224948	R-2768	0.643333	0.9	0.226966	0.13179		45224762	1	8.514	99.3	CAGCTTGTGTgCGGCCTGGCA	RC	8.514	1	0	1	0	0	45224762	1	8.514	99.3	CAGCTTGTGTgCGGCCTGGCA	RC
R-2805	chr2	3622593	3623046	3622737	3600612	39	30	5.2854	P-2805-1	746.67	1	LCL.Dox R-2805	0.278	RPS7	TSS	1	1	-115	3622852	3600727	R-2805	0.523333		-0.27655					6	70			0	0	0	0	0	0
R-2838	chr2	15731780	15732177	15731944	15649395	39	30	5.2854	P-2838-1	734.667	1	LCL.Dox R-2838	0.1476	DDX1	TSS	1	1	175	15731769	15649220	R-2838	0.56		-0.103363					6	70			0	0	0	0	0	0
R-2899	chr1	16693403	16694471	16694217	16566804	39	30	5.2854	P-2899-3	710.883	2	LCL.Dox R-2899|U2OS.nutlin R-3974	0.1311	C1orf144	TSS	1	1	635	16693582	16566169	R-2899	0		0.155613					6	70			0	0	0	0	0	0
R-3018	chr3	156877683	156878189	156878025	158360719	39	34	5.2854	P-3018-2	675.888	2	LCL.Dox R-3018|MCF7.Nutlin R-3444	0.1359	CCNL1	TSS	1	1	457	156878482	158361176	R-3018	0	0.85	0.346194	0.550753		158360583	1	10.23	97.9	TAGCGAGCCGcACGCAAGCCC	FW	10.23	1	0	1	0	0	158360583	1	10.23	97.9	TAGCGAGCCGcACGCAAGCCC	FW
R-3249	chr4	10117434	10118590	10117819	9726917	39	30	5.2854	P-3249-1	603.152	1	LCL.Dox R-3249	0.2084	WDR1	TSS	1	1	754	10118573	9727671	R-3249	0.673333	0.55	0.448123	-0.158924		9726979	0	13.657	131.7	GGGCATGTCAGGGCAGGGCG	FW	23.852	2	1	0	1	0	9726967	2	10.195	112	ACAAATGCGGcgGGGCATGTCA	RC	9726979	0	13.657	131.7	GGGCATGTCAGGGCAGGGCG
R-3541	chr2	105989957	105990713	105990441	105356873	39	35	5.2854	P-3541-2	529.628	4	LCL.Dox R-3541|LCL.nutlin.FDR.relax R-1065|LCL.Dox.ES358 R-657|LCL.IR.ES487.FDR.relax R-799	0.0899	FHL2	TSS	1	4	25134	106015575	105382007	R-3541	0	0	-0.311663	-0.476575		105356845	0	13.997	123.7	GTGCATGTATGCACATGTCT	FW	13.997	1	1	0	0	0	105356845	0	13.997	123.7	GTGCATGTATGCACATGTCT	FW
R-4209	chr11	128627774	128628406	128627930	128133140	39	28	5.2854	P-4209-1	423.84	1	LCL.Dox R-4209	0.1181	FLI1	TSS	1	4	64118	128563812	128069022	R-4209	0.58		0.449697					6	70			0	0	0	0	0	0
R-4604	chr16	14404453	14404925	14404656	14312157	39	31	5.2854	P-4604-2	379.444	1	LCL.Dox R-4604	0.0709	MIR365-1	TSS	1	4	1515	14403141	14310642	R-4604	0	0.85	0.0814066	-0.650399		14312116	3	10.662	105.7	GCACTTGCCTgacAGGCCTCACT	RC	10.662	1	0	0	0	1	14312116	3	10.662	105.7	GCACTTGCCTgacAGGCCTCACT	RC
R-1890	chr20	34824207	34824434	34824322	34287736	38	26	5.24793	P-1890-1	1437.95	1	LCL.Dox R-1890	0.096	C20orf4	TSS	1	1	-124	34824446	34287860	R-1890	0.683333		0.0474966					6	70			0	0	0	0	0	0
R-2172	chr7	20256943	20257245	20257101	20223626	38	29	5.24793	P-2172-1	1122.67	1	LCL.Dox R-2172	0.0339	MACC1	TSS	1	2	-88	20257013	20223538	R-2172	0.543333		0.26199					6	70			0	0	0	0	0	0
R-2173	chr8	95731768	95732166	95732012	95801188	38	29	5.24793	P-2173-1	1122.74	1	LCL.Dox R-2173	0.0976	DPY19L4	TSS	1	1	-90	95732102	95801278	R-2173	0.6	0.4	0.147753	0.144919		95801158	0	8.653	102.1	CTTCCTGCCCGCGCAGGCCC	FW	8.653	1	1	0	0	0	95801158	0	8.653	102.1	CTTCCTGCCCGCGCAGGCCC	FW
R-2304	chr4	26585452	26585862	26585606	26194704	38	29	5.24793	P-2304-1	1021.63	1	LCL.Dox R-2304	0.1604	TBC1D19	TSS	1	2	61	26585545	26194643	R-2304	0.703333		0.325496					6	70			0	0	0	0	0	0
R-2338	chr6	692809	693366	693110	638110	38	27	5.24793	P-2338-1	1000.54	1	LCL.Dox R-2338	0.1503	EXOC2	TSS	1	1	-1	693109	638109	R-2338	0	0	-0.206514	-0.203334		637978	2	8.548	99.1	CCGCTGGCCTtcGGCCAGGCCC	FW	8.548	1	0	0	1	0	637978	2	8.548	99.1	CCGCTGGCCTtcGGCCAGGCCC	FW
R-2339	chr15	75073929	75074814	75074323	72861376	38	30	5.24793	P-2339-1	1000.54	1	LCL.Dox R-2339	0.0639	CSK		1	1	-101	75074424	72861477	R-2339	0.766667	1	0.340214	0.633748		72861334	0	8.217	120.9	CGGCAAGTGGGGGCAGGGCG	FW	16.603	2	1	0	1	0	72861334	0	8.217	120.9	CGGCAAGTGGGGGCAGGGCG	FW	72861496	2	8.386	103	CGCCAGGCCTgcGAGCTTCCTC
R-2397	chr6	144665054	144665670	144665414	144707107	38	30	5.24793	P-2397-1	959.157	3	LCL.Dox R-2397|U2OS.nutlin R-2519|LCL.nutlin.FDR.relax R-1726	0.005	UTRN	TSS	1	1	52542	144612872	144654565	R-2397	0.676667	0.75	0.347994	-0.0101258		144707087	0	11.969	108.2	GGATTTGCCAGGGCATGTAG	FW	20.833	2	1	0	1	0	144707087	0	11.969	108.2	GGATTTGCCAGGGCATGTAG	FW	144707132	2	8.864	96.6	AGGTAAGTTTgtCAACTTGCAC
R-2448	chr15	64436580	64437425	64436823	62223876	38	30	5.24793	P-2448-1	931.806	2	LCL.Dox R-2448|LCL.IR.ES487.FDR.relax R-2000	0.1345	SNX22	TSS	1	4	-7092	64443915	62230968	R-2448	0	0.65	-0.0566122	-0.320522		62223918	0	17.073	104	AGTCTTGCCCAGACAGGCCT	FW	25.459	2	1	0	0	1	62223900	3	8.386	99.8	AAGCCTGCAGgccCCACAAGTCT	FW	62223918	0	17.073	104	AGTCTTGCCCAGACAGGCCT
R-2530	chr16	53088616	53089389	53088862	51646363	38	32	5.24793	P-2530-1	878.859	1	LCL.Dox R-2530	0.1166	CHD9	TSS	1	1	-82	53088944	51646445	R-2530	0.75		0.616381					6	70			0	0	0	0	0	0
R-2547	chr10	103872881	103873418	103873044	103863034	38	32	5.24793	P-2547-1	859.322	1	LCL.Dox R-2547	0.005	LDB1	TSS	1	4	1679	103874723	103864713	R-2547	0.793333	0.9	0.817043	1.52437		103863054	0	11.685	97.5	CAGCTCGCCCTAACATGCCT	FW	38.971	4	3	1	0	0	103862986	0	8.869	103.8	TGCCAAGTCAGAGCCTGTGT	RC	103862996	0	9.354	103.1	GAGCCTGTGTGTGCCTGCAC
R-2601	chr1	27481419	27481804	27481661	27354248	38	30	5.24793	P-2601-1	827.216	2	LCL.Dox R-2601|IMR90.5FU R-702	0.1406	SLC9A1	TSS	1	1	-210	27481451	27354038	R-2601	0.72	0.55	0.50845	-0.0375123		27354155	2	9.062	78	GGTCCAGCTCcaGAACTAACCC	FW	9.062	1	0	0	1	0	27354155	2	9.062	78	GGTCCAGCTCcaGAACTAACCC	FW
R-2760	chr6	160147605	160148321	160147998	160067988	38	28	5.24793	P-2760-1	764.878	1	LCL.Dox R-2760	0.1637	WTAP	TSS	1	1	-153	160148151	160068141	R-2760	0.593333		0.0944276					6	70			0	0	0	0	0	0
R-2827	chr6	117996245	117996656	117996530	118103223	38	31	5.24793	P-2827-1	740.645	1	LCL.Dox R-2827	0.1659	NUS1	TSS	1	6	-86	117996616	118103309	R-2827	0	0.75	0.147742	-1.00129		118103153	0	9.37	110.3	AGACAAGTCCCGGGTCGTTC	FW	20.724	2	1	0	1	0	118103153	0	9.37	110.3	AGACAAGTCCCGGGTCGTTC	FW	118103218	2	11.354	110.5	CGGCTAGTTCgcAGGCGTGCGC
R-2834	chr20	30795317	30795786	30795580	30259241	38	25	5.24793	P-2834-1	734.696	1	LCL.Dox R-2834	0.2397	PLAGL2	TSS	1	1	-34	30795546	30259207	R-2834	0.906667		0.93573					6	70			0	0	0	0	0	0
R-2906	chr3	111851757	111852287	111852161	113334851	38	33	5.24793	P-2906-1	710.823	2	LCL.Dox R-2906|LCL.nutlin.FDR.relax R-3096	0.0371	GCET2	TSS	1	1	-44	111852117	113334807	R-2906	0.59	0.7	-0.0371988	0.0723955		113334864	0	9.447	113.4	TAACATGTCAGTGCCTGAAC	RC	18.542	2	2	0	0	0	113334854	0	9.095	113.1	CAGAATGTCCTAACATGTCA	FW	113334864	0	9.447	113.4	TAACATGTCAGTGCCTGAAC
R-2912	chr17	80376282	80376861	80376491	77969780	38	29	5.24793	P-2912-1	710.96	1	LCL.Dox R-2912	0.2721	C17orf101	TSS	1	1	-29	80376462	77969751	R-2912	0.593333	0.85	0.176571	0.984067		77969785	0	8.3	97.8	GGCCAGGCCCGAGCAATCGG	FW	8.3	1	1	0	0	0	77969785	0	8.3	97.8	GGCCAGGCCCGAGCAATCGG	FW
R-2996	chr1	38455550	38456045	38455734	38228321	38	26	5.24793	P-2996-1	681.792	3	LCL.Dox R-2996|MCF7.Nutlin R-3724|U2OS.ActD R-1367	0.2358	SF3A3	TSS	1	1	27	38455761	38228348	R-2996	0.733333		0.531416					6	70			0	0	0	0	0	0
R-3062	chr1	46153673	46154073	46153796	45926383	38	25	5.24793	P-3062-1	658.809	1	LCL.Dox R-3062	0.0809	TMEM69	TSS	1	1	-50	46153846	45926433	R-3062	0.563333	0.35	0.0210829	-0.0791249		45926365	1	9.421	95.2	CAATTAGCGCaGGTCAAGTCC	RC	9.421	1	0	1	0	0	45926365	1	9.421	95.2	CAATTAGCGCaGGTCAAGTCC	RC
R-3133	chr19	18134190	18135176	18134938	17995938	38	29	5.24793	P-3133-1	636.535	1	LCL.Dox R-3133	0.0423	ARRDC2	TSS	1	2	15962	18118976	17979976	R-3133	0	0	-0.138888	-0.18714		17995851	0	8.231	92.3	AGGCATGTGTGTGTTTGCGT	RC	39.525	4	1	0	2	1	17995851	0	8.231	92.3	AGGCATGTGTGTGTTTGCGT	RC	17995952	3	11.045	119.3	TGGCATTGCCcagAGGCATGTAC
R-3227	chr12	105379913	105380797	105380212	103904342	38	31	5.24793	P-3227-1	608.918	1	LCL.Dox R-3227	0.1272	C12orf45	TSS	1	1	115	105380097	103904227	R-3227	0.583333	0.75	-0.0241684	-0.624339		103904272	1	18.473	118.2	TGGCAAGCCCaAGGCTAGCCC	FW	29.099	2	0	2	0	0	103904261	1	10.626	111.2	ATGGAGGTCCaTGGCAAGCCC	FW	103904272	1	18.473	118.2	TGGCAAGCCCaAGGCTAGCCC
R-3406	chr1	183440647	183441505	183441150	181707773	38	25	5.24793	P-3406-1	560.847	1	LCL.Dox R-3406	0.0904	SMG7	TSS	1	1	-483	183441633	181708256	R-3406	0.7		0.504179					6	70			0	0	0	0	0	0
R-3523	chr6	26103971	26104511	26104239	26212218	38	29	5.24793	P-3523-2	534.871	2	LCL.Dox R-3523|Saos2.doxycycline R-1872	0.087	HIST1H4C	TSS	1	1	64	26104175	26212154	R-3523	0.736667		0.64124					6	70			0	0	0	0	0	0
R-3550	chrX	3630256	3630864	3630562	3640562	38	27	5.24793	P-3550-1	529.891	2	LCL.Dox R-3550|LCL.nutlin.FDR.relax R-1469	0.005	PRKX	TSS	1	1	1099	3631661	3641661	R-3550	0	0	-0.225098	-0.308131		3640567	0	8.428	94.8	GGACATGTTAGGATCCGTCC	RC	8.428	1	1	0	0	0	3640567	0	8.428	94.8	GGACATGTTAGGATCCGTCC	RC
R-3608	chr11	72852436	72852943	72852780	72530428	38	26	5.24793	P-3608-2	519.594	1	LCL.Dox R-3608	0.1401	FCHSD2	TSS	1	1	363	72853143	72530791	R-3608	0.766667	0.85	0.671141	0.930444		72530414	1	15.803	118.9	CGGCAAGTCGgTGACAAGCCC	FW	27.257	2	0	2	0	0	72530414	1	15.803	118.9	CGGCAAGTCGgTGACAAGCCC	FW	72530425	1	11.454	105.2	TGACAAGCCCaAGACGAGGGC
R-4104	chr16	68056860	68057412	68057144	66614645	38	29	5.24793	P-4104-1	437.647	2	LCL.Dox R-4104|MCF7.Nutlin R-3599	0.1112	DUS2L	TSS	1	1	-59	68057203	66614704	R-4104	0.71		0.0993704					6	70			0	0	0	0	0	0
R-2142	chr16	89160001	89160395	89160221	87687722	37	30	5.20945	P-2142-1	1152.51	1	LCL.Dox R-2142	0.2034	ACSF3	TSS	1	1	-32	89160253	87687754	R-2142	0	0	-0.089668	-0.22991		87687575	0	9.725	102.6	GGGCAGCCCTGGGCTAGCGG	FW	19.368	2	1	1	0	0	87687575	0	9.725	102.6	GGGCAGCCCTGGGCTAGCGG	FW	87687604	1	9.643	106.2	CGCCTTGCCTcGGCCACGGCT
R-2422	chr11	47270047	47270911	47270382	47226958	37	29	5.20945	P-2422-1	945.693	2	LCL.Dox R-2422|MCF7.Nutlin R-2860	0.1138	NR1H3	TSS	1	1	-66	47270448	47227024	R-2422	0.736667		0.592357					6	70			0	0	0	0	0	0
R-2468	chr1	67400094	67400366	67400190	67172778	37	33	5.20945	P-2468-1	911.736	4	LCL.Dox R-2468|LCL.nutlin.FDR.relax R-3613|LCL.IR.ES487.FDR.relax R-2141|Saos2.doxycycline R-527	0.005	MIER1	TSS	1	1	4265	67395925	67168513	R-2468	0	0	-0.15271	-0.191316	AluJo	67172821	0	12.414	119.7	AGGCATGTGCCATCATGCCC	FW	30.865	3	1	0	0	2	67172808	3	9.219	108.5	TAGCTGGGACtatAGGCATGTGC	FW	67172821	0	12.414	119.7	AGGCATGTGCCATCATGCCC
R-2491	chr18	48494097	48494878	48494330	46748328	37	29	5.20945	P-2491-1	898.659	1	LCL.Dox R-2491	0.202	ELAC1	TSS	1	1	-56	48494386	46748384	R-2491	0.573333	0.85	0.0587897	0.28666		46748426	2	8.77	99.6	GGGCCAGGGTgcGGGCCTGCGC	RC	17.385	2	0	0	2	0	46748296	2	8.615	105.4	AAGCGCGCCCagAGCCAGGTCC	FW	46748426	2	8.77	99.6	GGGCCAGGGTgcGGGCCTGCGC
R-2516	chr19	342745	343125	342887	293887	37	30	5.20945	P-2516-1	885.371	1	LCL.Dox R-2516	0.0465	MIER2	TSS	1	2	1904	344791	295791	R-2516	0	0	-0.199258	-0.290008		293790	3	12.66	112.3	GTACAAGCCGttgTGGCAGGACC	FW	12.66	1	0	0	0	1	293790	3	12.66	112.3	GTACAAGCCGttgTGGCAGGACC	FW
R-2625	chr16	23160045	23161248	23160845	23068346	37	29	5.20945	P-2625-1	820.651	1	LCL.Dox R-2625	0.1699	USP31	TSS	1	6	-254	23160591	23068092	R-2625	0		0.498513					6	70			0	0	0	0	0	0
R-2652	chr17	29818788	29819142	29819036	26843156	37	30	5.20945	P-2652-1	808.206	1	LCL.Dox R-2652	0.1234	MIR193A	TSS	1	4	100389	29718641	26742767	R-2652	0.513333	0.6	-0.379659	-0.67965		26843160	0	10.254	113.6	ACAGCTGCCTGGGCCTGCCT	RC	27.516	3	2	0	0	1	26843045	0	8.579	114.9	AGACGAGCCTGTCCATGTGA	RC	26843160	0	10.254	113.6	ACAGCTGCCTGGGCCTGCCT
R-2727	chr4	106629713	106630217	106629869	106849318	37	26	5.20945	P-2727-1	777.273	1	LCL.Dox R-2727	0.0672	INTS12	TSS	1	1	12	106629881	106849330	R-2727	0.66		0.29129					6	70			0	0	0	0	0	0
R-2952	chr1	226595186	226596036	226595771	224662394	37	28	5.20945	P-2952-1	693.507	1	LCL.Dox R-2952	0.1599	PARP1	TSS	1	1	30	226595801	224662424	R-2952	0		0.205405					6	70			0	0	0	0	0	0
R-3050	chr7	139044798	139045797	139045631	138696171	37	26	5.20945	P-3050-1	664.617	3	LCL.Dox R-3050|LCL.nutlin.FDR.relax R-4123|MCF7.RITA1um R-2028	0.2394	LUC7L2	TSS	1	1	998	139044633	138695173	R-3050	0.74	0.65	0.614819	0.59621		138696200	0	10.665	125.8	GAACATGTTATGGCCTGTTT	FW	10.665	1	1	0	0	0	138696200	0	10.665	125.8	GAACATGTTATGGCCTGTTT	FW
R-3069	chr10	43950793	43951483	43951223	43271229	37	26	5.20945	P-3069-1	658.952	1	LCL.Dox R-3069	0.1794	ZNF487P	TSS	1	1	18650	43932573	43252579	R-3069	0	0	-0.433125	-0.0396466		43271202	2	8.457	102.1	GGGCGGGGCCgcGGCCTTGGCC	FW	8.457	1	0	0	1	0	43271202	2	8.457	102.1	GGGCGGGGCCgcGGCCTTGGCC	FW
R-3178	chr10	104153613	104154374	104153827	104143817	37	28	5.20945	P-3178-1	619.64	1	LCL.Dox R-3178	0.3811	NFKB2	TSS	1	1	-401	104154228	104144218	R-3178	0		0.164805					6	70			0	0	0	0	0	0
R-3180	chr9	136202774	136203312	136203049	135192870	37	29	5.20945	P-3180-1	619.843	1	LCL.Dox R-3180	0.2236	SURF6	TSS	1	1	-2	136203047	135192868	R-3180	0		-0.0383343					6	70			0	0	0	0	0	0
R-3294	chr2	242041366	242042074	242041758	241690431	37	29	5.20945	P-3294-2	592.63	1	LCL.Dox R-3294	0.0739	MTERFD2	TSS	1	1	-11	242041747	241690420	R-3294	0	0.55	-0.156278	-0.462816		241690310	3	8.395	95.2	GGAGAAGCCCgcgCGCCCAGCTC	FW	8.395	1	0	0	0	1	241690310	3	8.395	95.2	GGAGAAGCCCgcgCGCCCAGCTC	FW
R-3450	chr4	164415243	164416066	164415464	164634914	37	27	5.20945	P-3450-1	555.427	1	LCL.Dox R-3450	0.1015	C4orf43	TSS	1	1	-208	164415672	164635122	R-3450	0	0	-0.55657	-0.302961		164634826	0	9.719	108.2	GTGCAGGAAAGGACTTGCCC	FW	27.632	3	1	2	0	0	164634826	0	9.719	108.2	GTGCAGGAAAGGACTTGCCC	FW	164634880	1	9.068	92.9	GAGCCTGTGCcGTGCAAGAGC
R-3484	chr6	107435258	107435930	107435624	107542317	37	29	5.20945	P-3484-1	545.195	1	LCL.Dox R-3484	0.175	BEND3		1	1	12	107435636	107542329	R-3484	0.696667	0.75	0.639515	0.854745		107542197	1	9.864	105.3	GGCCAGGCCTcGCGCCAGCCC	FW	26.776	3	0	1	2	0	107542196	2	8.476	96.7	CGGCCAGGCCtcGCGCCAGCCC	RC	107542197	1	9.864	105.3	GGCCAGGCCTcGCGCCAGCCC
R-3542	chr2	55646312	55647382	55647106	55500610	37	29	5.20945	P-3542-1	529.922	1	LCL.Dox R-3542	0.0838	CCDC88A	TSS	1	1	-49	55647057	55500561	R-3542	0.693333	0.75	0.844497	0.598938		55500695	2	12.262	105.6	GAGCGCGCCCccGGGCTAGCCT	FW	12.262	1	0	0	1	0	55500695	2	12.262	105.6	GAGCGCGCCCccGGGCTAGCCT	FW
R-3563	chr8	22572853	22574119	22573347	22629292	37	31	5.20945	P-3563-2	524.651	3	LCL.Dox R-3563|LCL.nutlin.FDR.relax R-2636|LCL.IR.ES487.FDR.relax R-1844	0.0977	EGR3	TSS	1	4	212074	22785421	22841366	R-3563	0.686667		0.661223					6	70			0	0	0	0	0	0
R-3623	chr15	72523314	72524307	72523768	70310822	37	30	5.20945	P-3623-2	519.546	1	LCL.Dox R-3623	0.1194	PKM2	TSS	1	1	-84	72523684	70310738	R-3623	0.593333		0.00422092					6	70			0	0	0	0	0	0
R-3829	chr1	8763128	8763616	8763495	8686082	37	27	5.20945	P-3829-1	475.395	1	LCL.Dox R-3829	0.0993	RERE	TSS	1	2	114204	8877699	8800286	R-3829	0.676667	0.85	0.416112	0.849235		8686026	2	11.414	100.3	GGGCCAGCACtgCCACATGCCG	FW	11.414	1	0	0	1	0	8686026	2	11.414	100.3	GGGCCAGCACtgCCACATGCCG	FW
R-3849	chr20	43270739	43271837	43271223	42704637	37	31	5.20945	P-3849-1	470.597	1	LCL.Dox R-3849	0.0649	ADA	TSS	1	4	9153	43280376	42713790	R-3849	0		-0.30729					6	70			0	0	0	0	0	0
R-4052	chr2	64863459	64864014	64863722	64717226	37	25	5.20945	P-4052-1	442.151	2	LCL.Dox R-4052|LCL.nutlin.FDR.relax R-2642	0.1578	SERTAD2	TSS	1	4	17324	64881046	64734550	R-4052	0.82		1.35306					6	70			0	0	0	0	0	0
R-2166	chr10	95462279	95462539	95462389	95452379	36	27	5.16993	P-2166-1	1130.16	3	LCL.Dox R-2166|MCF7.5FU R-1492|MCF7.Nutlin R-2494	0.0801	FRA10AC1	TSS	1	1	-60	95462329	95452319	R-2166	0.65		0.0762229					6	70			0	0	0	0	0	0
R-2289	chr5	172571338	172571694	172571466	172504072	36	29	5.16993	P-2289-1	1028.66	2	LCL.Dox R-2289|MCF7.Nutlin R-3265	0.2816	BNIP1	TSS	1	1	22	172571444	172504050	R-2289	0.623333	0.85	0.252617	-0.110312		172503991	0	9.702	95.9	ACACGTGTCAGGGAAAGTCC	RC	9.702	1	1	0	0	0	172503991	0	9.702	95.9	ACACGTGTCAGGGAAAGTCC	RC
R-2356	chr16	89786955	89787879	89787343	88314844	36	31	5.16993	P-2356-1	986.814	1	LCL.Dox R-2356	0.1064	ZNF276	TSS	1	1	-49	89787392	88314893	R-2356	0.683333		0.0348589					6	70			0	0	0	0	0	0
R-2432	chr11	47429396	47430243	47429997	47386573	36	29	5.16993	P-2432-1	938.591	1	LCL.Dox R-2432	0.2825	SLC39A13	TSS	1	1	-53	47430050	47386626	R-2432	0.69		0.412617					6	70			0	0	0	0	0	0
R-2446	chr5	14810220	14810745	14810554	14863554	36	27	5.16993	P-2446-1	931.996	5	LCL.Dox R-2446|U2OS.nutlin R-1544|LCL.nutlin.FDR.relax R-1306|U2OS.Eto R-2023|LCL.IR.ES487.FDR.relax R-1136	0.005	ANKH	TSS	1	4	61333	14871887	14924887	R-2446	0	0.55	-0.207345	-0.480135		14863602	0	15.512	119.9	GAGCATGTTTGTACATGCCT	FW	23.679	2	2	0	0	0	14863602	0	15.512	119.9	GAGCATGTTTGTACATGCCT	FW	14863612	0	8.167	98.7	GTACATGCCTGCACTGATCA
R-2626	chr16	1755576	1756538	1756114	1696115	36	29	5.16993	P-2626-1	820.902	1	LCL.Dox R-2626	0.3463	MAPK8IP3		1	1	-106	1756220	1696221	R-2626	0		0.0576465					6	70			0	0	0	0	0	0
R-2707	chr12	6875710	6876319	6876097	6746358	36	24	5.16993	P-2707-1	783.48	1	LCL.Dox R-2707	0.1235	PTMS	TSS	1	1	557	6875540	6745801	R-2707	0.73		0.219554					6	70			0	0	0	0	0	0
R-2753	chr7	99036226	99036683	99036472	98874408	36	27	5.16993	P-2753-1	764.99	1	LCL.Dox R-2753	0.3764	PTCD1	TSS	1	1	-53	99036419	98874355	R-2753	0.56	0.75	-0.103254	0.398817		98874415	0	11.311	94.5	CGGCTAGCTGGGACTAGCGG	FW	20.02	2	1	0	1	0	98874415	0	11.311	94.5	CGGCTAGCTGGGACTAGCGG	FW	98874463	2	8.709	110.9	GGACAGGCGCaaGGGCCGGCGC
R-2783	chr2	62115449	62115987	62115774	61969278	36	23	5.16993	P-2783-1	752.764	1	LCL.Dox R-2783	0.0937	CCT4	TSS	1	1	17	62115791	61969295	R-2783	0	0.8	0.28229	1.14615		61969131	0	8.981	109.5	CCACATTCTCGGGCATGGCA	RC	8.981	1	1	0	0	0	61969131	0	8.981	109.5	CCACATTCTCGGGCATGGCA	RC
R-2810	chr19	4369090	4369770	4369402	4320402	36	30	5.16993	P-2810-2	746.673	2	LCL.Dox R-2810|LCL.nutlin.FDR.relax R-2996	0.1756	MPND	TSS	1	4	31069	4400471	4351471	R-2810	0	0	-0.0186693	-0.00315318		4320439	0	13.046	111.7	CGACCTGCCCAGGCAGGACC	FW	21.876	2	1	1	0	0	4320298	1	8.83	102.9	GGGCGTGCTCaGAGCCAGCGG	FW	4320439	0	13.046	111.7	CGACCTGCCCAGGCAGGACC
R-2853	chr10	52383182	52384104	52383726	52053732	36	29	5.16993	P-2853-1	728.793	1	LCL.Dox R-2853	0.1786	SGMS1	TSS	1	1	11	52383737	52053743	R-2853	0.686667	0.55	0.527686	1.09056		52053695	0	8.727	108.7	CGACTTGCCACCGCGAGCCT	RC	26.254	3	1	1	0	1	52053640	1	8.746	104.9	CGACCTGCCCgCCGCCTGCCG	FW	52053695	0	8.727	108.7	CGACTTGCCACCGCGAGCCT
R-2900	chr1	1509832	1510428	1510327	1500190	36	27	5.16993	P-2900-1	710.97	1	LCL.Dox R-2900	0.2566	SSU72	TSS	1	1	-65	1510262	1500125	R-2900	0		-0.287993					6	70			0	0	0	0	0	0
R-2961	chr3	195808627	195809300	195808968	197293365	36	26	5.16993	P-2961-1	693.428	1	LCL.Dox R-2961	0.277	TFRC	TSS	1	1	-7	195808961	197293358	R-2961	0.556667		-0.112703					6	70			0	0	0	0	0	0
R-3080	chr22	29467200	29467927	29467562	27797562	36	31	5.16993	P-3080-1	653.433	1	LCL.Dox R-3080	0.0588	KREMEN1	TSS	1	12	-1503	29469065	27799065	R-3080	0.69	0.85	0.450891	1.14289		27797556	0	8.26	109.4	GCGCAGGTCTGCACTTGCAA	FW	18.582	2	1	0	0	1	27797556	0	8.26	109.4	GCGCAGGTCTGCACTTGCAA	FW	27797603	3	10.322	123.4	CGGCGCGCCGcctGGACCTGCCC
R-3130	chr9	6750680	6751014	6750848	6740848	36	27	5.16993	P-3130-1	636.433	2	LCL.Dox R-3130|LCL.IR.ES487.FDR.relax R-1361	0.0721	KDM4C	TSS	1	4	-6792	6757640	6747640	R-3130	0	0	0.198764	0.165211	MLT1H	6740855	0	13.927	99.5	GGTTTTGCCTGGGCTTGCTC	FW	13.927	1	1	0	0	0	6740855	0	13.927	99.5	GGTTTTGCCTGGGCTTGCTC	FW
R-3132	chr6	36354347	36354998	36354637	36462615	36	28	5.16993	P-3132-1	636.522	1	LCL.Dox R-3132	0.0382	ETV7	TSS	1	1	830	36355467	36463445	R-3132	0	0	-0.0573037	-0.000648252		36462618	1	18.485	107.8	GGACTTGCCTcGGACTTGCCA	FW	45.594	3	0	1	1	1	36462606	2	12.169	105	GCTCAAGGCAcaGGACTTGCCT	FW	36462618	1	18.485	107.8	GGACTTGCCTcGGACTTGCCA
R-3331	chr9	36257779	36258821	36258452	36248452	36	30	5.16993	P-3331-1	20.4328	1	LCL.Dox R-3331	0.1721	GNE	TSS	1	1	38	36258490	36248490	R-3331	0.5	0.9	0.0564619	0.37991		36248445	3	8.465	100.5	CGACTCGTCGctcGACCTTGTCC	FW	8.465	1	0	0	0	1	36248445	3	8.465	100.5	CGACTCGTCGctcGACCTTGTCC	FW
R-3474	chr21	42797712	42798318	42798067	41719937	36	26	5.16993	P-3474-1	550.461	1	LCL.Dox R-3474	0.1336	MX1	TSS	1	1	90	42797977	41719847	R-3474	0		-0.289412					6	70			0	0	0	0	0	0
R-3522	chr14	36295311	36296265	36296051	35365802	36	28	5.16993	P-3522-1	534.886	3	LCL.Dox R-3522|MCF7.Nutlin R-2764|U2OS.nutlin R-3772	0.2724	BRMS1L	TSS	1	1	455	36295596	35365347	R-3522	0.61	0.5	0.388779	0.494695		35365817	0	15.572	117.7	GGGCGGGCCTGGGCTTGTCC	FW	25.65	2	1	1	0	0	35365816	1	10.078	104.8	GGGGCGGGCCtGGGCTTGTCC	FW	35365817	0	15.572	117.7	GGGCGGGCCTGGGCTTGTCC
R-3531	chr1	16766898	16767415	16767142	16639729	36	28	5.16993	P-3531-1	529.974	1	LCL.Dox R-3531	0.2037	NECAP2	TSS	1	1	-24	16767166	16639753	R-3531	0		0.273787					6	70			0	0	0	0	0	0
R-3782	chr13	42534812	42535629	42535304	41433304	36	27	5.16993	P-3782-1	485.15	1	LCL.Dox R-3782	0.1504	KIAA0564	TSS	1	1	-83	42535221	41433221	R-3782	0.486667	0.1	-0.12415	-0.467807		41433430	1	9.358	101.4	GCGCTGGGCTcTGGCAAGCGC	FW	9.358	1	0	1	0	0	41433430	1	9.358	101.4	GCGCTGGGCTcTGGCAAGCGC	FW
R-3803	chr1	184020621	184021287	184020811	182287434	36	28	5.16993	P-3803-1	480.216	1	LCL.Dox R-3803	0.1249	TSEN15	TSS	1	1	1	184020810	182287433	R-3803	0.6		-0.0195249					6	70			0	0	0	0	0	0
R-3906	chr15	42066373	42066907	42066710	39854002	36	26	5.16993	P-3906-1	465.788	1	LCL.Dox R-3906	0.1937	MAPKBP1	TSS	1	1	79	42066631	39853923	R-3906	0.66	0.8	0.787577	0.026356		39853933	1	8.547	100.3	CACCCAGCCCgCGGCTTGGCC	FW	8.547	1	0	1	0	0	39853933	1	8.547	100.3	CACCCAGCCCgCGGCTTGGCC	FW
R-4089	chr9	140473253	140473810	140473435	139593256	36	23	5.16993	P-4089-1	437.667	1	LCL.Dox R-4089	0.3267	WDR85		1	1	-48	140473387	139593208	R-4089	0	0	-0.312683	-0.0409061		139593219	3	8.331	102.6	GGACATCCGGcagGGCCTTGGCC	RC	8.331	1	0	0	0	1	139593219	3	8.331	102.6	GGACATCCGGcagGGCCTTGGCC	RC
R-4776	chr3	49377311	49377766	49377542	49352546	36	29	5.16993	P-4776-1	362.58	1	LCL.Dox R-4776	0.1509	USP4	TSS	1	1	-6	49377536	49352540	R-4776	0.653333		0.34109					6	70			0	0	0	0	0	0
R-5910	chr6	41702304	41703600	41703293	41811271	36	25	5.16993	P-5910-1	286.849	1	LCL.Dox R-5910	0.2062	TFEB	TSS	1	1	-495	41702798	41810776	R-5910	0.806667	0.8	0.872267	0.391808		41811158	1	11.015	115.2	CCACCTGCTCcCGGCCTGCTC	RC	19.808	2	0	1	1	0	41811121	2	8.793	100.1	TCGCAAGTTCggGTGCCTGGCC	RC	41811158	1	11.015	115.2	CCACCTGCTCcCGGCCTGCTC
R-3485	chr12	124118022	124118527	124118323	122684276	35	26	5.12928	R-3485	545.352	1	LCL.Dox R-3485	0.3005	EIF2B1	TSS	1	1		124118247	122684200	R-3485	0		-0.0875465					6	70			0	0	0	0	0	0
R-2127	chr17	78518452	78518810	78518579	76133174	35	26	5.12928	P-2127-1	1167.57	3	LCL.Dox R-2127|MCF7.Nutlin R-2276|Saos2.doxycycline R-1454	0.2418	RPTOR	TSS	1	1	-45	78518624	76133219	R-2127	0.696667		0.215477					6	70			0	0	0	0	0	0
R-2325	chr1	227922854	227923317	227923034	225989657	35	30	5.12928	P-2325-1	1000.64	1	LCL.Dox R-2325	0.2451	JMJD4	TSS	1	1	78	227923112	225989735	R-2325	0	0.7	-0.30185	-0.193262		225989730	1	9.541	116.4	ACGCATGCGCgCGGCTCGCCG	FW	9.541	1	0	1	0	0	225989730	1	9.541	116.4	ACGCATGCGCgCGGCTCGCCG	FW
R-2396	chr14	91885047	91885451	91885284	90955037	35	27	5.12928	P-2396-1	959.164	1	LCL.Dox R-2396	0.0484	CCDC88C		1	1	-1151	91884133	90953886	R-2396	0.49	0.8	0.0109157	0.365944		90954986	1	8.229	113.6	TGGCAAGTATaCAGCAGGCAC	FW	8.229	1	0	1	0	0	90954986	1	8.229	113.6	TGGCAAGTATaCAGCAGGCAC	FW
R-2511	chr3	50283632	50284016	50283763	50258767	35	26	5.12928	P-2511-1	885.374	1	LCL.Dox R-2511	0.1438	GNAI2	TSS	1	4	-562	50284325	50259329	R-2511	0.676667		0.222196					6	70			0	0	0	0	0	0
R-2593	chr1	27648424	27649129	27648552	27521139	35	28	5.12928	P-2593-1	833.538	1	LCL.Dox R-2593	0.284	TMEM222	TSS	1	2	-83	27648635	27521222	R-2593	0		0.203119					6	70			0	0	0	0	0	0
R-2696	chr16	3150102	3150574	3150389	3090390	35	25	5.12928	P-2696-1	789.608	2	LCL.Dox R-2696|MCF7.Nutlin R-3657	0.3087	ZSCAN10	TSS	1	6	-7528	3142861	3082862	R-2696	0	0	-0.0871392	-0.211398		3090418	0	12.453	111.9	GGGCCTGTCTCATCATGCCC	FW	30.178	3	2	1	0	0	3090321	1	9.258	118.3	GGGCGTGTCCgGGGCGGGGCG	FW	3090418	0	12.453	111.9	GGGCCTGTCTCATCATGCCC
R-2743	chr16	12009619	12010235	12009908	11917409	35	26	5.12928	P-2743-1	771.115	1	LCL.Dox R-2743	0.1626	GSPT1	TSS	1	6	-83	12009825	11917326	R-2743	0.74		0.869752					6	70			0	0	0	0	0	0
R-2786	chr19	47104124	47104582	47104317	51796157	35	29	5.12928	P-2786-1	752.736	1	LCL.Dox R-2786	0.2631	LOC100506012	TSS	1	1	-194	47104511	51796351	R-2786	0.673333		0.52781					6	70			0	0	0	0	0	0
R-3058	chr14	102785825	102786333	102786021	101855774	35	26	5.12928	P-3058-1	664.643	2	LCL.Dox R-3058|MCF7.Nutlin R-2955	0.1386	ZNF839	TSS	1	1	-74	102786095	101855848	R-3058	0.453333		0.0772955					6	70			0	0	0	0	0	0
R-3067	chr3	122399251	122400023	122399640	123882330	35	28	5.12928	P-3067-1	659.026	1	LCL.Dox R-3067	0.0365	PARP14	TSS	1	1	-31	122399671	123882361	R-3067	0		0.0803493					6	70			0	0	0	0	0	0
R-3268	chr6	41673569	41674214	41674109	41782087	35	28	5.12928	P-3268-1	597.972	1	LCL.Dox R-3268	0.2234	TFEB	TSS	1	1	28689	41702798	41810776	R-3268	0.686667		0.488614					6	70			0	0	0	0	0	0
R-3306	chr1	113498287	113499120	113498948	113300471	35	26	5.12928	P-3306-1	587.325	1	LCL.Dox R-3306	0.122	SLC16A1	TSS	1	1	27	113498975	113300498	R-3306	0.693333		0.27748					6	70			0	0	0	0	0	0
R-3344	chrX	21857473	21857816	21857664	21767585	35	25	5.12928	P-3344-1	581.875	1	LCL.Dox R-3344	0.0543	MBTPS2	TSS	1	1	9	21857655	21767576	R-3344	0.636667		-0.0719422					6	70			0	0	0	0	0	0
R-3398	chr11	34073577	34074000	34073843	34030419	35	26	5.12928	P-3398-1	566.094	1	LCL.Dox R-3398	0.2066	CAPRIN1	TSS	1	1	614	34073229	34029805	R-3398	0.723333		0.485386					6	70			0	0	0	0	0	0
R-3411	chr7	75544033	75544593	75544373	75382309	35	27	5.12928	P-3411-1	560.862	1	LCL.Dox R-3411	0.2251	POR	TSS	1	1	-46	75544419	75382355	R-3411	0	0	-0.0332559	0.448205		75382225	0	8.403	111.3	GGGCGTGGCCGGGCCGGGCC	FW	8.403	1	1	0	0	0	75382225	0	8.403	111.3	GGGCGTGGCCGGGCCGGGCC	FW
R-3438	chr2	171829955	171830239	171830134	171538380	35	23	5.12928	P-3438-1	555.541	1	LCL.Dox R-3438	0.1458	GORASP2		1	1	44424	171785710	171493956	R-3438	0		0.0967192					6	70			0	0	0	0	0	0
R-3471	chr16	1470610	1471130	1470742	1410743	35	26	5.12928	P-3471-1	550.438	2	LCL.Dox R-3471|MCF7.NT R-854	0.6191	UNKL	TSS	1	1	-6042	1464700	1404701	R-3471	0.656667		0.013418					6	70			0	0	0	0	0	0
R-3713	chr16	23652432	23653213	23652732	23560233	35	28	5.12928	P-3713-1	499.72	1	LCL.Dox R-3713	0.2565	DCTN5	TSS	1	1	-54	23652678	23560179	R-3713	0.626667		0.177089					6	70			0	0	0	0	0	0
R-3721	chr17	27054885	27055825	27055208	24079335	35	28	5.12928	P-3721-1	499.72	1	LCL.Dox R-3721	0.1329	NEK8	TSS	1	1	-623	27055831	24079958	R-3721	0.506667		0.00710993					6	70			0	0	0	0	0	0
R-3802	chr17	38083586	38084050	38083880	35337406	35	27	5.12928	P-3802-1	485.081	1	LCL.Dox R-3802	0.1409	ORMDL3	TSS	1	1	-26	38083854	35337380	R-3802	0.693333		0.565472					6	70			0	0	0	0	0	0
R-3936	chr4	152020330	152020990	152020614	152240064	35	28	5.12928	P-3936-1	461.049	1	LCL.Dox R-3936	0.0985	RPS3A		1	1	-139	152020753	152240203	R-3936	0.58	0.75	0.0453856	-0.476622		152240045	1	9.208	99.5	CAGTGAGCCCgCGGCATGCCG	FW	18.489	2	0	1	1	0	152240045	1	9.208	99.5	CAGTGAGCCCgCGGCATGCCG	FW	152240056	2	9.281	113.7	CGGCATGCCGcgCGGCCTCCCC
R-4177	chr15	67373221	67373878	67373499	65160553	35	28	5.12928	P-4177-1	428.375	1	LCL.Dox R-4177	0.0803	SMAD3	TSS	1	4	15305	67358194	65145248	R-4177	0	0.55	0.152249	0.176994		65160581	0	10.929	119.3	AGACACGCGGAGGCATGTGT	FW	10.929	1	1	0	0	0	65160581	0	10.929	119.3	AGACACGCGGAGGCATGTGT	FW
R-4207	chr2	109228955	109229571	109229326	108595758	35	28	5.12928	P-4207-1	423.986	1	LCL.Dox R-4207	0.1042	LIMS1	TSS	1	4	24560	109204766	108571198	R-4207	0	0	-0.0441269	0.107771		108595798	0	13.988	102.9	GTGCTAGTTCAGACTTGACC	FW	13.988	1	1	0	0	0	108595798	0	13.988	102.9	GTGCTAGTTCAGACTTGACC	FW
R-4298	chr17	35969042	35969832	35969494	33043607	35	29	5.12928	P-4298-1	414.941	1	LCL.Dox R-4298	0.2701	SYNRG	TSS	1	6	-8	35969486	33043599	R-4298	0.576667	0.5	0.594069	0.871227		33043514	1	9.643	97.2	CATCTTGCTCcCGACCTGCCG	FW	18.857	2	0	1	1	0	33043514	1	9.643	97.2	CATCTTGCTCcCGACCTGCCG	FW	33043729	2	9.214	98.9	ATTCTAGCTCtcGGGCTGGTGG
R-4580	chr2	233415026	233415745	233415374	233123618	35	24	5.12928	P-4580-1	379.691	1	LCL.Dox R-4580	0.2873	EIF4E2	TSS	1	1	18	233415356	233123600	R-4580	0.73		0.516035					6	70			0	0	0	0	0	0
R-4877	chr2	20423618	20424658	20424044	20287525	35	26	5.12928	P-4877-2	353.92	1	LCL.Dox R-4877	0.047	SDC1	TSS	1	1	883	20424927	20288408	R-4877	0.736667	0.65	0.159894	0.0551044		20287435	1	8.572	105.8	CGAGCCGCCCaCGGCAAGCCC	RC	39.012	4	0	1	2	1	20287435	1	8.572	105.8	CGAGCCGCCCaCGGCAAGCCC	RC	20287446	3	10.418	114.8	CGGCAAGCCCgagGGCCCTGCAG
R-5647	chr17	27279273	27279675	27279440	24303566	35	26	5.12928	P-5647-1	302.115	1	LCL.Dox R-5647	0.3955	PHF12	TSS	1	1	-932	27278508	24302634	R-5647	0.726667		0.535633					6	70			0	0	0	0	0	0
R-2290	chr17	29233093	29233550	29233282	26257408	34	29	5.08746	P-2290-1	1028.73	1	LCL.Dox R-2290	0.2345	C17orf42	TSS	1	1	4	29233286	26257412	R-2290	0	0.5	-0.27824	-0.753687		26257450	0	8.215	96.1	CGGCGTTCCGGGGCAAGGCC	RC	28.621	3	1	1	1	0	26257450	0	8.215	96.1	CGGCGTTCCGGGGCAAGGCC	RC	26257460	2	11.422	112.4	GGGCAAGGCCcgAGGTGTGTCC
R-2305	chr17	685148	685767	685562	632312	34	27	5.08746	P-2305-1	1021.63	1	LCL.Dox R-2305	0.2408	GLOD4	TSS	1	1	9	685571	632321	R-2305	0.703333		0.404893					6	70			0	0	0	0	0	0
R-2312	chrX	153599892	153601076	153600527	153253721	34	26	5.08746	P-2312-1	1014.59	2	LCL.Dox R-2312|IMR90.5FU R-607	0.1444	FLNA	TSS	1	1	2479	153603006	153256200	R-2312	0.636667	0	-0.129271	-0.2215		153253717	0	11.425	103.5	GAAGGGGTCCGGGCATGCCC	FW	39.552	3	2	0	1	0	153253717	0	11.425	103.5	GAAGGGGTCCGGGCATGCCC	FW	153253727	2	17.484	131.3	GGGCATGCCCacGGGCACGCCA
R-2371	chr1	36929733	36930211	36929968	36702555	34	27	5.08746	P-2371-1	972.959	1	LCL.Dox R-2371	0.2421	MRPS15	TSS	1	1	72	36930040	36702627	R-2371	0.576667		0.153523					6	70			0	0	0	0	0	0
R-2389	chr11	68671218	68671533	68671345	68427921	34	25	5.08746	P-2389-1	965.901	1	LCL.Dox R-2389	0.195	IGHMBP2	TSS	1	1	27	68671318	68427894	R-2389	0.683333	0.8	0.370084	1.2052		68428038	0	9.173	107.8	GGACCTGCTGGAGCTTGAGA	RC	9.173	1	1	0	0	0	68428038	0	9.173	107.8	GGACCTGCTGGAGCTTGAGA	RC
R-2444	chr11	118306169	118307380	118307058	117812268	34	26	5.08746	P-2444-1	931.985	1	LCL.Dox R-2444	0.0929	MLL	TSS	1	6	-146	118307204	117812414	R-2444	0.806667		0.748111					6	70			0	0	0	0	0	0
R-2668	chr1	23345692	23346155	23345846	23218433	34	26	5.08746	P-2668-1	795.731	1	LCL.Dox R-2668	0.1906	KDM1A	TSS	1	1	-94	23345940	23218527	R-2668	0.576667	0.8	0.21585	0.789075		23218408	1	9.073	103.5	GGAGACGCTCtAGGCAAGCTA	FW	9.073	1	0	1	0	0	23218408	1	9.073	103.5	GGAGACGCTCtAGGCAAGCTA	FW
R-2672	chr3	157827585	157828362	157827834	159310528	34	25	5.08746	P-2672-1	795.761	2	LCL.Dox R-2672|MCF7.Nutlin R-3272	0.0823	RSRC1	TSS	1	1	-57	157827891	159310585	R-2672	0.76	0.8	0.529588	0.0995547		159310446	3	8.203	86.3	AAACAGGCACgcaAAACAAACGC	FW	8.203	1	0	0	0	1	159310446	3	8.203	86.3	AAACAGGCACgcaAAACAAACGC	FW
R-2701	chr1	27852403	27852796	27852686	27725273	34	27	5.08746	P-2701-1	783.425	1	LCL.Dox R-2701	0.2239	WASF2	TSS	1	4	-36017	27816669	27689256	R-2701	0.633333	0.95	0.368885	0.821213		27725283	0	9.638	128.2	GGACATGTCAGGGCCCGTGG	FW	19.447	2	1	1	0	0	27725283	0	9.638	128.2	GGACATGTCAGGGCCCGTGG	FW	27725325	1	9.809	118.1	CCACATGTCGgGCTCCTGCCT
R-2713	chr15	57179228	57179934	57179520	54966812	34	26	5.08746	P-2713-1	783.449	1	LCL.Dox R-2713	0.1208	LOC145783	TSS	1	1	31177	57210697	54997989	R-2713	0.633333		0.433825					6	70			0	0	0	0	0	0
R-2785	chr6	157744178	157744812	157744570	157664558	34	30	5.08746	P-2785-1	28.1785	1	LCL.Dox R-2785	0.1594	ZDHHC14	TSS	1	1	-57986	157802556	157722544	R-2785	0.623333		0.0179958					6	70			0	0	0	0	0	0
R-2812	chr16	2041115	2041774	2041335	1981336	34	26	5.08746	P-2812-1	746.888	1	LCL.Dox R-2812	0.3804	SYNGR3	TSS	1	2	1368	2039967	1979968	R-2812	0.44	0	-0.194129	-0.229385		1981317	0	8.259	108	GAAGCTGGGTGGACATGTCT	RC	28.421	3	2	0	0	1	1981314	3	11.926	107	CAGGAAGCTGggtGGACATGTCT	FW	1981317	0	8.259	108	GAAGCTGGGTGGACATGTCT
R-2843	chr6	80254740	80255089	80254929	80311648	34	27	5.08746	P-2843-1	734.698	4	LCL.Dox R-2843|MCF7.RITA1um R-1771|Saos2.doxycycline R-1134|U2OS.nutlin R-1976	0.123	LCA5	TSS	1	1	-7782	80247147	80303866	R-2843	0.56	0.65	0.330047	0.759903		80311684	0	15.118	124.4	AGGCCTGTTTGGGCATGCTT	FW	24.74	2	1	0	1	0	80311523	2	9.622	99.6	CGTCAAGCTTctCAGCTGGCCT	FW	80311684	0	15.118	124.4	AGGCCTGTTTGGGCATGCTT
R-2847	chr17	78965384	78965853	78965609	76580204	34	26	5.08746	P-2847-1	734.789	1	LCL.Dox R-2847	0.2032	CHMP6	TSS	1	1	-31	78965640	76580235	R-2847	0.566667		0.131842					6	70			0	0	0	0	0	0
R-2927	chr14	90849478	90850015	90849764	89919517	34	24	5.08746	P-2927-1	705.158	1	LCL.Dox R-2927	0.3749	CALM1	TSS	1	1	-13562	90863326	89933079	R-2927	0.8	0.7	0.67868	-0.259081		89919620	3	12.299	110.3	AGGCTTGGGCgtgCGGCTTGCTC	FW	12.299	1	0	0	0	1	89919620	3	12.299	110.3	AGGCTTGGGCgtgCGGCTTGCTC	FW
R-3042	chr19	12902067	12902869	12902296	12763296	34	29	5.08746	P-3042-1	670.138	3	LCL.Dox R-3042|MCF7.Nutlin R-2754|U2OS.Eto R-1590	0.1334	JUNB	TSS	1	1	-13	12902309	12763309	R-3042	0.8	0.85	0.909657	0.0383234		12763318	2	8.282	99.2	AGGCCAGCCTcgGAGCCAGCAG	FW	8.282	1	0	0	1	0	12763318	2	8.282	99.2	AGGCCAGCCTcgGAGCCAGCAG	FW
R-3196	chr3	197121437	197121772	197121585	198605982	34	26	5.08746	P-3196-1	614.338	4	LCL.Dox R-3196|LCL.nutlin.FDR.relax R-3729|U2OS.nutlin R-3388|Saos2.doxycycline R-1718	0.1403	DLG1	TSS	1	4	-96138	197025447	198509844	R-3196	0.683333		0.405891					6	70			0	0	0	0	0	0
R-3590	chr1	45987284	45987720	45987417	45760004	34	26	5.08746	P-3590-1	519.644	1	LCL.Dox R-3590	0.1854	PRDX1	TSS	1	1	192	45987609	45760196	R-3590	0.556667	0.45	-0.480556	-0.600578		45759998	1	9.533	104.3	GGGCGGGCCCcGGACAGGAGG	FW	18.705	2	0	1	1	0	45759998	1	9.533	104.3	GGGCGGGCCCcGGACAGGAGG	FW	45760084	2	9.172	100.3	TCACCAGTCCcaACACAAGTCG
R-3629	chr7	5568895	5570397	5569543	5536069	34	29	5.08746	P-3629-2	514.5	1	LCL.Dox R-3629	0.044	ACTB	TSS	1	1	689	5570232	5536758	R-3629	0.683333		0.375351					6	70			0	0	0	0	0	0
R-3865	chr19	15543382	15543812	15543630	15404630	34	26	5.08746	P-3865-1	470.675	1	LCL.Dox R-3865	0.4102	AKAP8L	TSS	1	1	17132	15560762	15421762	R-3865	0.57	0.55	0.267224	0.0688588		15404725	2	9.792	104.8	AAGCTTGTCGcgCGCCCTGGCT	RC	9.792	1	0	0	1	0	15404725	2	9.792	104.8	AAGCTTGTCGcgCGCCCTGGCT	RC
R-3953	chr2	113032805	113033919	113033004	112749475	34	30	5.08746	P-3953-1	456.093	1	LCL.Dox R-3953	0.1593	ZC3H6	TSS	1	1	-173	113033177	112749648	R-3953	0.68		0.240433					6	70			0	0	0	0	0	0
R-4153	chr10	121357346	121357789	121357479	121347469	34	26	5.08746	P-4153-1	428.4	1	LCL.Dox R-4153	0.0335	TIAL1	TSS	1	1	-938	121356541	121346531	R-4153	0	0	-0.160967	-0.290385		121347466	3	13.326	129.7	CGACATGTACtaaGTGCATGTCG	FW	13.326	1	0	0	0	1	121347466	3	13.326	129.7	CGACATGTACtaaGTGCATGTCG	FW
R-4186	chr20	5591310	5591855	5591600	5539600	34	27	5.08746	P-4186-1	423.978	1	LCL.Dox R-4186	0.1973	GPCPD1	TSS	1	1	72	5591672	5539672	R-4186	0.66	0.95	0.534233	1.02527		5539710	3	8.883	104.8	GGGCGGGCCCtgaCGTCACGCCC	FW	8.883	1	0	0	0	1	5539710	3	8.883	104.8	GGGCGGGCCCtgaCGTCACGCCC	FW
R-4201	chr9	135990499	135991489	135991136	134980957	34	27	5.08746	P-4201-2	423.851	1	LCL.Dox R-4201	0.2747	RALGDS	TSS	1	4	5425	135996561	134986382	R-4201	0.32	0.6	-0.383159	-0.167038		134980976	1	14.926	111.8	AAACTTGTCTgAGGCCTGCCT	FW	14.926	1	0	1	0	0	134980976	1	14.926	111.8	AAACTTGTCTgAGGCCTGCCT	FW
R-4309	chr9	137298780	137299472	137299251	136439072	34	24	5.08746	P-4309-1	410.357	1	LCL.Dox R-4309	0.3979	RXRA	TSS	1	4	80936	137218315	136358136	R-4309	0.733333	0.75	0.428785	-0.0330407		136438995	0	9.274	97.2	GGGGCTGCCTGGCCAAGCGC	FW	26.108	3	1	0	1	1	136438995	0	9.274	97.2	GGGGCTGCCTGGCCAAGCGC	FW	136439029	2	8.353	110.1	AGCCAGGCTGgcTGGCAGGCTG
R-4335	chr1	156426270	156426898	156426458	154693082	34	25	5.08746	P-4335-1	405.903	1	LCL.Dox R-4335	0.3687	C1orf61	TSS	1	4	-27274	156399184	154665808	R-4335	0.503333	0.35	-0.286409	-0.431855		154693094	0	13.523	119.1	TGGCAAGACCTGGCAAGACC	FW	22.878	2	2	0	0	0	154693084	0	9.355	106.5	CGGGAAGACCTGGCAAGACC	FW	154693094	0	13.523	119.1	TGGCAAGACCTGGCAAGACC
R-4422	chr11	120206477	120207196	120206799	119712009	34	28	5.08746	P-4422-1	396.892	1	LCL.Dox R-4422	0.2325	ARHGEF12	TSS	1	1	-1146	120207945	119713155	R-4422	0.496667	0.5	-0.0196815	-0.768026		119711946	0	10.928	110.3	GGACTCGAAGGGGCATGTCT	FW	19.907	2	2	0	0	0	119711946	0	10.928	110.3	GGACTCGAAGGGGCATGTCT	FW	119711956	0	8.979	119.1	GGGCATGTCTCGGCACTCAG
R-5093	chr12	92860084	92860753	92860470	91384601	34	27	5.08746	P-5093-1	337.704	1	LCL.Dox R-5093	0.005	CLLU1OS	TSS	1	1	-38546	92821924	91346055	R-5093	0.606667	0.05	0.161689	0.21226		91384630	1	12.31	112.1	AAGCAAGGTCtTTGCATGCCC	FW	23.712	2	0	1	0	1	91384630	1	12.31	112.1	AAGCAAGGTCtTTGCATGCCC	FW	91384641	3	11.402	109.6	TTGCATGCCCtgtTCACTTGGCC
R-5340	chr4	148605215	148605667	148605494	148824944	34	27	5.08746	P-5340-1	321.62	1	LCL.Dox R-5340	0.1822	PRMT10	TSS	1	1	-214	148605280	148824730	R-5340	0	0.3	-0.445087	-1.65438		148824927	0	13.473	112.2	GGACCTGTCCGGTCTTGCGC	FW	13.473	1	1	0	0	0	148824927	0	13.473	112.2	GGACCTGTCCGGTCTTGCGC	FW
R-5631	chr16	89034391	89034985	89034627	87562128	34	27	5.08746	P-5631-1	302.068	1	LCL.Dox R-5631	0.2128	CBFA2T3	TSS	1	4	8774	89043401	87570902	R-5631	0	0	-0.0481887	-0.570083		87562067	3	8.543	101.8	AGGCACGCCCtggTGAGAGGCCG	FW	8.543	1	0	0	0	1	87562067	3	8.543	101.8	AGGCACGCCCtggTGAGAGGCCG	FW
R-5841	chr12	123755548	123756827	123756478	122322431	34	25	5.08746	P-5841-1	290.716	1	LCL.Dox R-5841	0.1222	CDK2AP1		1	1	209	123756687	122322640	R-5841	0.703333		0.450651					6	70			0	0	0	0	0	0
R-6258	chr3	37217496	37218131	37217835	37192839	34	25	5.08746	P-6258-2	268.457	1	LCL.Dox R-6258	0.0921	LRRFIP2	TSS	1	1	16	37217851	37192855	R-6258	0.553333		0.101955					6	70			0	0	0	0	0	0
R-2279	chr17	56708897	56709291	56709083	54064082	33	22	5.04439	P-2279-1	1035.83	7	LCL.Dox R-2279|MCF7.5FU R-166|MCF7.Nutlin R-204|MCF7.RITA1um R-1284|MCF7.NT R-23|LCL.nutlin.FDR.relax R-1804|Saos2.doxycycline R-1442	0.0722	TEX14	TSS	1	1	60333	56769416	54124415	R-2279	0		-0.00695364					6	70			0	0	0	0	0	0
R-2533	chr3	37034785	37035411	37035243	37010247	33	29	5.04439	P-2533-1	872.38	1	LCL.Dox R-2533	0.3397	MLH1	TSS	1	1	-24	37035267	37010271	R-2533	0.59	0	0.129359	-0.349822		37010302	0	9.131	93	GTGCCAGTCAGGCCTTCTCC	RC	25.913	2	1	1	0	0	37010251	1	16.782	129.1	AGGCATGTACaGCGCATGCCC	FW	37010302	0	9.131	93	GTGCCAGTCAGGCCTTCTCC
R-2586	chr16	58767432	58768657	58768272	57325773	33	23	5.04439	P-2586-1	840.104	1	LCL.Dox R-2586	0.1231	GOT2	TSS	1	1	-26	58768246	57325747	R-2586	0.596667	0.85	0.248901	1.14673		57325730	0	8.797	91.7	GGACTTCCCTGGGCCAGAGC	RC	8.797	1	1	0	0	0	57325730	0	8.797	91.7	GGACTTCCCTGGGCCAGAGC	RC
R-2689	chr3	196255464	196256027	196255801	197740198	33	25	5.04439	P-2689-1	789.588	1	LCL.Dox R-2689	0.1452	C3orf43	TSS	1	1	-13564	196242237	197726634	R-2689	0	0	0.118013	-0.03329		197740280	3	8.781	90.4	GGCCGAGCTCagaACACTGGTCC	FW	8.781	1	0	0	0	1	197740280	3	8.781	90.4	GGCCGAGCTCagaACACTGGTCC	FW
R-2718	chr1	2486978	2488104	2487131	2487252	33	25	5.04439	P-2718-2	777.171	1	LCL.Dox R-2718	0.1692	TNFRSF14	TSS	1	1	-639	2487803	2486613	R-2718	0	0	-0.425447	-0.862098		2487317	1	15.983	114	GTGCTTGCCCaGAGCAGGTCC	FW	15.983	1	0	1	0	0	2487317	1	15.983	114	GTGCTTGCCCaGAGCAGGTCC	FW
R-2732	chr7	5820555	5821403	5821291	5787817	33	26	5.04439	P-2732-1	771.088	1	LCL.Dox R-2732	0.3416	RNF216	TSS	1	1	1	5821292	5787818	R-2732	0.686667	0.45	0.285202	-0.0876094		5787703	1	9.585	110.2	ACTCAAGTCGcCGGCTAGCCA	FW	9.585	1	0	1	0	0	5787703	1	9.585	110.2	ACTCAAGTCGcCGGCTAGCCA	FW
R-2756	chr18	55297261	55297709	55297490	53448488	33	25	5.04439	P-2756-1	765.072	1	LCL.Dox R-2756	0.24	NARS	TSS	1	1	-8313	55289177	53440175	R-2756	0		-0.464143					6	70			0	0	0	0	0	0
R-2826	chr14	69618358	69618694	69618496	68688249	33	23	5.04439	P-2826-1	740.642	1	LCL.Dox R-2826	0.1299	DCAF5	TSS	1	1	1418	69619914	68689667	R-2826	0.743333		0.632308					6	70			0	0	0	0	0	0
R-2894	chr5	43017951	43018499	43018116	43053873	33	24	5.04439	P-2894-1	716.871	1	LCL.Dox R-2894	0.0548	LOC648987	TSS	1	1	22331	43040447	43076204	R-2894	0		-0.249894					6	70			0	0	0	0	0	0
R-2994	chr16	27416738	27417591	27417124	27324625	33	28	5.04439	P-2994-1	687.724	1	LCL.Dox R-2994	0.005	IL21R	TSS	1	4	2702	27414422	27321923	R-2994	0.596667		0.167928					6	70			0	0	0	0	0	0
R-3006	chr12	56651788	56652376	56651980	54938247	33	26	5.04439	P-3006-1	681.738	1	LCL.Dox R-3006	0.2766	ANKRD52	TSS	1	1	163	56652143	54938410	R-3006	0.88	1	0.936651	1.24319		54938210	0	8.942	84.3	AGCCTAGGCCGCACATCCCC	FW	26.453	3	3	0	0	0	54938200	0	8.908	99.4	GCTCAGGCCCAGCCTAGGCC	FW	54938210	0	8.942	84.3	AGCCTAGGCCGCACATCCCC
R-3053	chr3	155571845	155572740	155572372	157055066	33	24	5.04439	P-3053-1	664.841	3	LCL.Dox R-3053|MCF7.RITA1um R-1814|MCF7.Nutlin R-886	0.2476	SLC33A1	TSS	1	1	-205	155572167	157054861	R-3053	0.633333		0.203796					6	70			0	0	0	0	0	0
R-3200	chr18	19192078	19192687	19192191	17446189	33	28	5.04439	P-3200-1	614.474	1	LCL.Dox R-3200	0.1435	SNRPD1	TSS	1	1	-68	19192259	17446257	R-3200	0		0.133238					6	70			0	0	0	0	0	0
R-3232	chr17	57287204	57287613	57287356	54642138	33	28	5.04439	P-3232-1	608.931	5	LCL.Dox R-3232|MCF7.Nutlin R-1722|MCF7.NT R-483|U2OS.ActD R-1789|Saos2.doxycycline R-973	0.0962	SMG8	TSS	1	1	-14	57287370	54642152	R-3232	0	0.8	0.473519	1.44369		54642196	3	9.83	107	TGGCTGGTCCcgtGAGCTTGCGA	FW	9.83	1	0	0	0	1	54642196	3	9.83	107	TGGCTGGTCCcgtGAGCTTGCGA	FW
R-3258	chr3	45429889	45430251	45430058	45405062	33	27	5.04439	P-3258-1	598.115	1	LCL.Dox R-3258	0.2849	LARS2	TSS	1	1	-16	45430074	45405078	R-3258	0.633333		0.238227					6	70			0	0	0	0	0	0
R-3273	chr16	28833802	28834199	28833934	28741435	33	28	5.04439	P-3273-1	598.083	1	LCL.Dox R-3273	0.11	ATXN2L	TSS	1	1	-479	28834413	28741914	R-3273	0.676667	0.85	0.429144	-0.100604		28741363	3	10.231	93.6	GGTCCAGTCCcggAGACTTTCTT	FW	10.231	1	0	0	0	1	28741363	3	10.231	93.6	GGTCCAGTCCcggAGACTTTCTT	FW
R-3289	chr3	152879563	152880726	152879940	154362630	33	27	5.04439	P-3289-1	592.717	3	LCL.Dox R-3289|MCF7.5FU R-53|MCF7.Nutlin R-33	0.2895	RAP2B	TSS	1	1	-88	152880028	154362718	R-3289	0.743333	0.85	0.42636	1.01734		154362633	1	9.782	109.5	CGGAACGCACtGGGCATGCTC	RC	19.093	2	0	1	0	1	154362633	1	9.782	109.5	CGGAACGCACtGGGCATGCTC	RC	154362644	3	9.311	110.4	GGGCATGCTCgccGGGGAGGGGC
R-3362	chr2	37882556	37882910	37882721	37736225	33	28	5.04439	P-3362-1	576.647	1	LCL.Dox R-3362	0.005	CDC42EP3	TSS	1	4	16605	37899326	37752830	R-3362	0.71	1	0.117615	0.420784		37736223	0	14.252	117.6	GGGCAAGTCCTCTCATGCCT	FW	35.953	3	1	1	0	1	37736212	1	11.474	121.4	AGGCAGGAGGaGGGCAAGTCC	FW	37736223	0	14.252	117.6	GGGCAAGTCCTCTCATGCCT
R-3509	chr1	156024381	156025084	156024594	154291218	33	28	5.04439	P-3509-1	534.954	1	LCL.Dox R-3509	0.1975	LAMTOR2	TSS	1	1	78	156024516	154291140	R-3509	0.703333	0.95	0.544207	1.77924		154291301	2	8.305	105.6	AGGCATGCTGcgCCCCAAGGCT	FW	8.305	1	0	0	1	0	154291301	2	8.305	105.6	AGGCATGCTGcgCCCCAAGGCT	FW
R-3527	chr16	31519523	31519958	31519742	31427243	33	23	5.04439	P-3527-1	534.947	1	LCL.Dox R-3527	0.1558	C16orf58	TSS	1	1	-36	31519706	31427207	R-3527	0	0	-0.101358	-0.0398799		31427282	3	9.31	98.8	GGACATCTTTcaaGAACAGGCGC	FW	9.31	1	0	0	0	1	31427282	3	9.31	98.8	GGACATCTTTcaaGAACAGGCGC	FW
R-3636	chr12	121124461	121125236	121124600	119608983	33	23	5.04439	P-3636-1	514.729	1	LCL.Dox R-3636	0.2486	MLEC	TSS	1	1	-348	121124948	119609331	R-3636	0.726667	0.9	0.985423	1.49062		119608994	3	10.327	109.2	CGACATGTCAgtgCGCCCTACCC	RC	10.327	1	0	0	0	1	119608994	3	10.327	109.2	CGACATGTCAgtgCGCCCTACCC	RC
R-3765	chr11	117856680	117857439	117857054	117362264	33	26	5.04439	P-3765-1	490.086	1	LCL.Dox R-3765	0.1459	IL10RA	TSS	1	1	-51	117857105	117362315	R-3765	0		-0.0604496					6	70			0	0	0	0	0	0
R-3901	chr16	81865171	81865654	81865529	80423030	33	23	5.04439	P-3901-1	465.834	1	LCL.Dox R-3901	0.0682	PLCG2	TSS	1	4	52600	81812929	80370430	R-3901	0.583333		0.238221					6	70			0	0	0	0	0	0
R-3930	chr6	76311849	76312731	76312060	76368780	33	22	5.04439	P-3930-1	461.035	1	LCL.Dox R-3930	0.0661	SENP6	TSS	1	1	439	76311621	76368341	R-3930	0.7	0.05	0.525104	-0.0576789		76368768	0	13.286	116.9	GGACAGGCCCGGGCGCGCCT	FW	25.386	2	1	0	1	0	76368756	2	12.1	104.5	CCGCCAGCCCgcGGACAGGCCC	FW	76368768	0	13.286	116.9	GGACAGGCCCGGGCGCGCCT
R-3968	chr17	56415173	56415798	56415452	53770451	33	29	5.04439	P-3968-1	456.389	1	LCL.Dox R-3968	0.0604	MIR142	TSS	1	1	-6773	56408679	53763678	R-3968	0.706667	1	0.800721	1.05169		53770540	0	9.371	98.3	AGGCCTGCGGGGGCTGGGCC	RC	18.992	2	1	1	0	0	53770540	0	9.371	98.3	AGGCCTGCGGGGGCTGGGCC	RC	53770569	1	9.621	91.8	GACCCAGCCTgGAGCTGGCCT
R-3979	chr7	121036251	121036652	121036416	120823652	33	25	5.04439	P-3979-1	451.684	1	LCL.Dox R-3979	0.157	FAM3C	TSS	1	1	6	121036422	120823658	R-3979	0.67		0.402669					6	70			0	0	0	0	0	0
R-4023	chr13	22245002	22245334	22245178	21143178	33	26	5.04439	P-4023-1	446.946	1	LCL.Dox R-4023	0.1202	FGF9	TSS	1	2	-36	22245214	21143214	R-4023	0.783333		0.863755					6	70			0	0	0	0	0	0
R-4134	chr19	2089742	2090611	2090441	2041441	33	25	5.04439	P-4134-2	432.894	3	LCL.Dox R-4134|LCL.Dox.ES358 R-334|LCL.nutlin.FDR.relax R-1966	0.0505	MOBKL2A	TSS	1	4	5828	2096269	2047269	R-4134	0		0.00804595					6	70			0	0	0	0	0	0
R-4210	chr11	4115711	4116316	4116004	4072580	33	25	5.04439	P-4210-1	423.884	2	LCL.Dox R-4210|MCF7.Nutlin R-2960	0.1775	RRM1	TSS	1	1	81	4115923	4072499	R-4210	0.646667	0.7	0.0437985	-0.115438		4072436	3	14.322	127	CAGCATTTCCgccGGGCATGTCC	FW	14.322	1	0	0	0	1	4072436	3	14.322	127	CAGCATTTCCgccGGGCATGTCC	FW
R-4240	chr10	112116298	112116815	112116526	112106516	33	27	5.04439	P-4240-2	419.285	2	LCL.Dox R-4240|LCL.nutlin.FDR.relax R-2792	0.1135	SMNDC1	TSS	1	5	-51819	112064707	112054697	R-4240	0.683333	0.4	0.441099	-0.214442		112106419	2	9.705	92	GGACCGGCCCagGGACAACACC	FW	9.705	1	0	0	1	0	112106419	2	9.705	92	GGACCGGCCCagGGACAACACC	FW
R-4323	chr6	30709888	30711002	30710633	30818612	33	28	5.04439	P-4323-3	410.217	2	LCL.Dox R-4323|LCL.nutlin.FDR.relax R-3721	0.1067	FLOT1	TSS	1	1	-180	30710453	30818432	R-4323	0.473333	0.55	-0.038066	-0.128516		30818685	2	9.506	97.2	GGACTTGACCtcCGCCTGGCAC	FW	9.506	1	0	0	1	0	30818685	2	9.506	97.2	GGACTTGACCtcCGCCTGGCAC	FW
R-4377	chr1	16161143	16161559	16161442	16034029	33	24	5.04439	P-4377-1	401.412	1	LCL.Dox R-4377	0.1563	SPEN	TSS	1	1	13200	16174642	16047229	R-4377	0.493333		0.0436829					6	70			0	0	0	0	0	0
R-4572	chr7	43768768	43769453	43769120	43735645	33	28	5.04439	P-4572-1	379.598	1	LCL.Dox R-4572	0.0471	C7orf44	TSS	1	1	-37	43769083	43735608	R-4572	0	0	-0.576246	-0.55988		43735620	2	8.891	116	GTAAATGCCCgcGGTCCTGCGC	RC	8.891	1	0	0	1	0	43735620	2	8.891	116	GTAAATGCCCgcGGTCCTGCGC	RC
R-4754	chr5	179222616	179223621	179223299	179155905	33	25	5.04439	P-4754-1	366.832	1	LCL.Dox R-4754	0.1439	MIR1229	TSS	1	1	2047	179225346	179157952	R-4754	0.663333		0.200487					6	70			0	0	0	0	0	0
R-4821	chr8	56986723	56987460	56987176	57149730	33	24	5.04439	P-4821-3	358.221	1	LCL.Dox R-4821	0.1492	RPS20	TSS	1	1	-36	56987140	57149694	R-4821	0.536667	0.6	-0.226862	-0.32015		57149721	2	8.332	94.1	GGGCGAGCTGgaGCACTAGTGG	FW	8.332	1	0	0	1	0	57149721	2	8.332	94.1	GGGCGAGCTGgaGCACTAGTGG	FW
R-5693	chr6	139695428	139696079	139695636	139737329	33	25	5.04439	P-5693-1	298.182	1	LCL.Dox R-5693	0.1101	CITED2	TSS	1	1	-137	139695499	139737192	R-5693	0.836667		1.13433					6	70			0	0	0	0	0	0
R-6342	chr3	5018625	5019664	5019262	4994262	33	25	5.04439	P-6342-2	264.858	1	LCL.Dox R-6342	0.0675	BHLHE40	TSS	1	1	-1834	5021096	4996096	R-6342	0		0.621261					6	70			0	0	0	0	0	0
R-6577	chr7	149320900	149322260	149321726	148952659	33	27	5.04439	P-6577-3	253.972	2	LCL.Dox R-6577|MCF7.RITA1um R-1194	0.1013	ZNF767	TSS	1	1	155	149321881	148952814	R-6577	0	0.9	0.149923	0.166316		148952684	0	9.203	110.7	GCGCCCGCCCAGCCCTGTCT	RC	9.203	1	1	0	0	0	148952684	0	9.203	110.7	GCGCCCGCCCAGCCCTGTCT	RC
R-7182	chr7	44924531	44925842	44925284	44891809	33	26	5.04439	P-7182-1	230	1	LCL.Dox R-7182	0.1629	PURB	TSS	1	1	-324	44924960	44891485	R-7182	0	0	-0.196477	-0.51011		44891811	3	12.369	96.8	TTTCTAGCCCtggGGACTTGCCA	FW	12.369	1	0	0	0	1	44891811	3	12.369	96.8	TTTCTAGCCCtggGGACTTGCCA	FW
R-2301	chr5	133968420	133968731	133968547	133996446	32	24	5	P-2301-1	1021.62	2	LCL.Dox R-2301|MCF7.Nutlin R-2564	0.1438	SAR1B	TSS	1	1	-20	133968527	133996426	R-2301	0		0.115324					6	70			0	0	0	0	0	0
R-2350	chr15	65184448	65184812	65184573	62971626	32	23	5	P-2350-1	993.634	1	LCL.Dox R-2350	0.005	ANKDD1A	TSS	1	4	-19527	65204100	62991153	R-2350	0		0.185521					6	70			0	0	0	0	0	0
R-2436	chr15	59271553	59271852	59271705	57058997	32	26	5	P-2436-1	938.719	3	LCL.Dox R-2436|LCL.nutlin.FDR.relax R-920|LCL.IR.ES487.FDR.relax R-786	0.0855	RNF111	TSS	1	4	-8159	59279864	57067156	R-2436	0	0.9	0.0827935	0.368727		57059018	0	12.292	133.1	AGGCATGTGTGGGCAGGTGG	FW	12.292	1	1	0	0	0	57059018	0	12.292	133.1	AGGCATGTGTGGGCAGGTGG	FW
R-2437	chr17	73008433	73008941	73008707	70520302	32	23	5	P-2437-1	938.796	1	LCL.Dox R-2437	0.2141	ICT1	TSS	1	1	-72	73008779	70520374	R-2437	0	0.7	0.0521962	0.454681		70520362	1	10.446	114.3	TCGCAAGACCtGAGCATGGCG	FW	19.158	2	0	1	1	0	70520362	1	10.446	114.3	TCGCAAGACCtGAGCATGGCG	FW	70520391	2	8.712	106.2	GTGCCTGCGCtgGGGCCTGAGC
R-2489	chr8	27221104	27221531	27221345	27277262	32	25	5	P-2489-1	898.643	2	LCL.Dox R-2489|LCL.nutlin.FDR.relax R-3311	0.0653	PTK2B	TSS	1	4	38265	27183080	27238997	R-2489	0	0	0.264191	0.0228445		27277221	1	10.807	107.2	TGGCGTTCCTgGGACATGTTC	FW	28.347	3	0	1	2	0	27277221	1	10.807	107.2	TGGCGTTCCTgGGACATGTTC	FW	27277372	2	8.992	106	CCGCCTGTCTtgACACATGCGC
R-2546	chr1	180468982	180469237	180469102	178735725	32	25	5	P-2546-1	859.305	5	LCL.Dox R-2546|MCF7.Nutlin R-1811|MCF7.RITA1um R-1741|U2OS.nutlin R-3515|U2OS.Eto R-2140	0.005	ACBD6	TSS	1	4	2920	180472022	178738645	R-2546	0	0	0.0238109	-0.332706	FRAM	178735728	0	13.036	119.9	GGGCATGCGGGATCATGTCT	FW	13.036	1	1	0	0	0	178735728	0	13.036	119.9	GGGCATGCGGGATCATGTCT	FW
R-2596	chr13	52768299	52768969	52768580	51666581	32	26	5	P-2596-1	833.76	1	LCL.Dox R-2596	0.1124	THSD1P1	TSS	1	1	22	52768602	51666603	R-2596	0		-0.0324419					6	70			0	0	0	0	0	0
R-2619	chr3	53196363	53197217	53196570	53171610	32	24	5	P-2619-1	821.031	2	LCL.Dox R-2619|LCL.nutlin.FDR.relax R-3732	0.1645	PRKCD	TSS	1	4	1348	53195222	53170262	R-2619	0.613333	0.85	0.0745814	0.55425		53171608	0	15.575	114.1	GGACTTGCCTGTGCATGTGT	FW	15.575	1	1	0	0	0	53171608	0	15.575	114.1	GGACTTGCCTGTGCATGTGT	FW
R-2636	chr19	8259279	8259912	8259537	8165537	32	22	5	P-2636-1	814.741	1	LCL.Dox R-2636	0.0532	LASS4	TSS	1	4	-14679	8274216	8180216	R-2636	0	0	-0.105719	-0.0114272		8165490	0	10.112	110.5	TGACATGCCCCAGCCTATCT	FW	29.101	3	2	0	1	0	8165475	0	8.46	105.1	CTAAATGTTCAGACTTGACA	RC	8165490	0	10.112	110.5	TGACATGCCCCAGCCTATCT
R-2674	chr3	142166472	142167052	142166881	143649571	32	25	5	P-2674-1	795.812	1	LCL.Dox R-2674	0.2273	XRN1	TSS	1	1	-28	142166853	143649543	R-2674	0.686667		0.534464					6	70			0	0	0	0	0	0
R-2734	chr9	130213447	130213879	130213736	129253557	32	22	5	P-2734-1	771.154	1	LCL.Dox R-2734	0.201	RPL12	TSS	1	1	-52	130213684	129253505	R-2734	0.75		0.638661					6	70			0	0	0	0	0	0
R-2754	chr8	56684779	56686252	56684913	56847467	32	25	5	P-2754-1	764.607	5	LCL.Dox R-2754|MCF7.Nutlin R-1780|MCF7.RITA1um R-1567|LCL.nutlin.FDR.relax R-1012|U2OS.nutlin R-2948	0.005	TGS1	TSS	1	1	-877	56685790	56848344	R-2754	0	0	-0.159607	-0.101913		56847467	0	12.516	115.9	TTTCAAGTCTGAGCTTGTCT	FW	22.718	2	1	0	1	0	56847467	0	12.516	115.9	TTTCAAGTCTGAGCTTGTCT	FW	56847477	2	10.202	96.9	GAGCTTGTCTctGAAGAAGTTG
R-2780	chr7	1543972	1544397	1544100	1510626	32	24	5	P-2780-1	752.86	1	LCL.Dox R-2780	0.4401	INTS1	TSS	1	2	-82	1544018	1510544	R-2780	0		-0.288008					6	70			0	0	0	0	0	0
R-2904	chr7	5572306	5572835	5572713	5539239	32	21	5	P-2904-1	711.048	1	LCL.Dox R-2904	0.1338	ACTB	TSS	1	1	-2481	5570232	5536758	R-2904	0.51	0.55	0.082849	0.0245514		5539298	3	8.859	102.3	GGAGCTGTCActgGGGCACGCAC	RC	17.129	2	0	0	0	2	5539211	3	8.27	110.1	GTGCCTGGCCaggGGGCGGGCCG	FW	5539298	3	8.859	102.3	GGAGCTGTCActgGGGCACGCAC
R-2985	chr2	73299167	73299667	73299350	73152858	32	25	5	P-2985-1	687.708	2	LCL.Dox R-2985|U2OS.nutlin R-2870	0.41	SFXN5	TSS	1	1	-385	73298965	73152473	R-2985	0.533333		0.0180455					6	70			0	0	0	0	0	0
R-3004	chr2	24583076	24583881	24583396	24436900	32	23	5	P-3004-1	681.788	1	LCL.Dox R-3004	0.0853	ITSN2	TSS	1	1	1	24583397	24436901	R-3004	0.78	0.65	0.838213	0.208053		24437002	0	8.387	112.1	GAAACTGCCCGGGCGTGGCT	RC	8.387	1	1	0	0	0	24437002	0	8.387	112.1	GAAACTGCCCGGGCGTGGCT	RC
R-3007	chr12	49524032	49524332	49524151	47810418	32	25	5	P-3007-1	681.86	1	LCL.Dox R-3007	0.1176	TUBA1B	TSS	1	1	1153	49525304	47811571	R-3007	0.446667	0.55	0.16848	-0.1166		47810347	3	9.491	93.4	AGACCAGCGCagaAGAAATGTCT	FW	9.491	1	0	0	0	1	47810347	3	9.491	93.4	AGACCAGCGCagaAGAAATGTCT	FW
R-3055	chr9	5832405	5833234	5833070	5823070	32	25	5	P-3055-2	664.689	1	LCL.Dox R-3055	0.1057	ERMP1	TSS	1	1	11	5833081	5823081	R-3055	0.72		0.569395					6	70			0	0	0	0	0	0
R-3202	chr2	99953179	99954241	99953718	99320150	32	28	5	P-3202-1	614.531	1	LCL.Dox R-3202	0.1246	EIF5B	TSS	1	1	-115	99953833	99320265	R-3202	0.723333		0.511159					6	70			0	0	0	0	0	0
R-3313	chr19	41815831	41816453	41816288	46508128	32	28	5	P-3313-1	587.245	1	LCL.Dox R-3313	0.1559	CCDC97	TSS	1	1	195	41816093	46507933	R-3313	0.56		0.15651					6	70			0	0	0	0	0	0
R-3339	chr6	29720375	29721180	29721025	29829004	32	24	5	P-3339-1	582.119	1	LCL.Dox R-3339	0.1459	IFITM4P		1	1	-2100	29718925	29826904	R-3339	0		-0.23418					6	70			0	0	0	0	0	0
R-3358	chr13	48612030	48612342	48612210	47510211	32	25	5	P-3358-1	576.622	1	LCL.Dox R-3358	0.1861	NUDT15	TSS	1	1	508	48611702	47509703	R-3358	0.363333		-0.415184					6	70			0	0	0	0	0	0
R-3366	chr6	14109185	14109807	14109588	14217567	32	25	5	P-3366-2	576.573	1	LCL.Dox R-3366	0.1188	CD83	TSS	1	4	-8276	14117864	14225843	R-3366	0	0.95	-0.24727	0.504235		14217578	3	11.034	111.2	GGGCATGCCTtacTCTCATTTCC	FW	11.034	1	0	0	0	1	14217578	3	11.034	111.2	GGGCATGCCTtacTCTCATTTCC	FW
R-3476	chr1	160174359	160174847	160174578	158441202	32	25	5	P-3476-1	545.275	1	LCL.Dox R-3476	0.1576	PEA15	TSS	1	4	-546	160175124	158441748	R-3476	0.723333	0.85	0.512415	0.43366		158441234	0	9.463	115.4	GGGCATGTTTGGGAAAGGTG	FW	21.522	2	1	1	0	0	158441223	1	12.059	126.5	AGGCAGGAGTgGGGCATGTTT	FW	158441234	0	9.463	115.4	GGGCATGTTTGGGAAAGGTG
R-3503	chr4	71705171	71705761	71705465	71924329	32	22	5	P-3503-1	540.269	1	LCL.Dox R-3503	0.0872	GRSF1	TSS	1	1	162	71705627	71924491	R-3503	0.85		0.460209					6	70			0	0	0	0	0	0
R-3515	chr7	150328347	150328856	150328664	149959597	32	25	5	P-3515-1	535.155	1	LCL.Dox R-3515	0.031	GIMAP6	TSS	1	1	1016	150329680	149960613	R-3515	0	0	-0.385292	-0.721327		149959613	0	9.122	109.6	TGGCATGCAGGAACCTGCAC	FW	22.865	2	1	1	0	0	149959602	1	13.743	106.3	GGACTAGGCTgTGGCATGCAG	FW	149959613	0	9.122	109.6	TGGCATGCAGGAACCTGCAC
R-3587	chr17	56735998	56736864	56736545	54091544	32	23	5	P-3587-1	525.055	5	LCL.Dox R-3587|MCF7.5FU R-99|MCF7.Nutlin R-155|MCF7.RITA1um R-616|MCF7.NT R-31	0.1188	TEX14	TSS	1	2	32871	56769416	54124415	R-3587	0		0.124907					6	70			0	0	0	0	0	0
R-3631	chr9	139294447	139295178	139294712	138414533	32	23	5	P-3631-1	514.948	1	LCL.Dox R-3631	0.238	SNAPC4		1	1	-1823	139292889	138412710	R-3631	0	0.4	-0.200978	-0.824938		138414535	0	9.23	104.8	CGGCCTGCCGGGACTAGAGA	RC	9.23	1	1	0	0	0	138414535	0	9.23	104.8	CGGCCTGCCGGGACTAGAGA	RC
R-3767	chr11	809125	810183	809541	799541	32	25	5	P-3767-1	490.005	1	LCL.Dox R-3767	0.3631	RPLP2	TSS	1	1	-394	809935	799935	R-3767	0.556667	0.6	-0.179808	-0.229196		799524	3	8.79	104.8	GGGTAGGCCCgcgGCGCAGGCCA	FW	8.79	1	0	0	0	1	799524	3	8.79	104.8	GGGTAGGCCCgcgGCGCAGGCCA	FW
R-3888	chr9	132359694	132360136	132359979	131399800	32	23	5	P-3888-1	465.803	1	LCL.Dox R-3888	0.0659	C9orf50	TSS	1	1	23076	132383055	131422876	R-3888	0.5	0.9	0.102288	0.0930712		131399738	0	9.093	119.2	GGGCAAGTCCCTGCAGGGCA	FW	19.908	2	1	0	0	1	131399725	3	10.815	107.1	GCGCGTCCCCgctGGGCAAGTCC	FW	131399738	0	9.093	119.2	GGGCAAGTCCCTGCAGGGCA
R-3895	chr14	64969965	64971079	64970728	64040481	32	22	5	P-3895-1	465.93	1	LCL.Dox R-3895	0.0775	ZBTB25	TSS	1	1	-174	64970554	64040307	R-3895	0.74	0.95	0.525843	0.360015		64040459	0	8.83	105.7	GGACAAGCCTGAGCGTCACA	RC	19.948	2	1	0	1	0	64040447	2	11.118	98.8	GCGGAAGCATagGGACAAGCCT	FW	64040459	0	8.83	105.7	GGACAAGCCTGAGCGTCACA
R-3922	chr2	191278115	191278529	191278335	190986580	32	24	5	P-3922-1	461.119	2	LCL.Dox R-3922|LCL.nutlin.FDR.relax R-3044	0.005	MFSD6	TSS	1	4	5255	191273080	190981325	R-3922	0.673333	0.9	0.223435	0.530503		190986606	0	11.247	87.9	GGTGCTGCCTGAACAAGCCC	FW	32.424	3	2	0	0	1	190986606	0	11.247	87.9	GGTGCTGCCTGAACAAGCCC	FW	190986660	0	9.446	104.8	TGGCGAGCCTGGACTGGTAG
R-3926	chr11	62420493	62421036	62420817	62177393	32	27	5	P-3926-1	461.104	1	LCL.Dox R-3926	0.1211	INTS5	TSS	1	1	-43	62420774	62177350	R-3926	0		0.554394					6	70			0	0	0	0	0	0
R-3972	chr1	149223560	149224280	149223812	147490436	32	27	5	P-3972-1	451.623	3	LCL.Dox R-3972|MCF7.5FU R-868|U2OS.ActD R-1720	0.106	LOC388692	TSS	1	1	-55663	149279475	147546099	R-3972	0	0	-0.353677	-0.359806		147490433	0	8.554	101.5	GACCATGGGCAGACAAATCT	FW	8.554	1	1	0	0	0	147490433	0	8.554	101.5	GACCATGGGCAGACAAATCT	FW
R-3983	chr10	74033334	74034741	74033734	73703740	32	25	5	P-3983-1	451.487	1	LCL.Dox R-3983	0.2224	DDIT4	TSS	1	1	58	74033676	73703682	R-3983	0.746667	0.5	0.692063	0.178694		73703862	0	10.003	103.8	GGTCTGGTCTGGTCTGGTCC	FW	10.003	1	1	0	0	0	73703862	0	10.003	103.8	GGTCTGGTCTGGTCTGGTCC	FW
R-4008	chr15	57025247	57026025	57025890	54813182	32	24	5	P-4008-2	451.634	1	LCL.Dox R-4008	0.0581	ZNF280D	TSS	1	1	-103	57025787	54813079	R-4008	0.616667	0.75	0.180824	0.534824		54813180	0	10.333	115.2	AGGCGGGCACCGGCATGTGC	FW	10.333	1	1	0	0	0	54813180	0	10.333	115.2	AGGCGGGCACCGGCATGTGC	FW
R-4021	chr10	99473557	99474985	99473898	99463888	32	25	5	P-4021-1	446.985	1	LCL.Dox R-4021	0.147	MARVELD1	TSS	1	2	418	99473480	99463470	R-4021	0.913333	0.9	1.3063	1.38934		99463866	0	15.077	116.1	GGGCAAGCACGAGCTGGTCC	FW	23.246	2	1	0	1	0	99463854	2	8.169	102.9	CCTCACGCTGctGGGCAAGCAC	RC	99463866	0	15.077	116.1	GGGCAAGCACGAGCTGGTCC
R-4085	chr3	119813743	119814738	119814199	121296889	32	24	5	P-4085-1	437.57	1	LCL.Dox R-4085	0.1722	GSK3B	TSS	1	1	-935	119813264	121295954	R-4085	0.536667		0.135345					6	70			0	0	0	0	0	0
R-4280	chr2	209130607	209131020	209130783	208839028	32	26	5	P-4280-1	414.944	1	LCL.Dox R-4280	0.1753	PIKFYVE	TSS	1	1	-207	209130990	208839235	R-4280	0.57		0.200735					6	70			0	0	0	0	0	0
R-4370	chr15	75339301	75340060	75339739	73126792	32	23	5	P-4370-3	405.725	1	LCL.Dox R-4370	0.0993	PPCDC	TSS	1	4	23813	75315926	73102979	R-4370	0.513333	0.55	0.109907	-0.370879		73126793	3	8.528	95.5	GGACTTGGGGgagGTGCTGGTCC	RC	8.528	1	0	0	0	1	73126793	3	8.528	95.5	GGACTTGGGGgagGTGCTGGTCC	RC
R-4856	chr1	21615902	21616519	21616194	21488781	32	23	5	P-4856-1	354.162	2	LCL.Dox R-4856|U2OS.nutlin R-3325	0.1197	ECE1	TSS	1	2	572	21616766	21489353	R-4856	0.48	0.25	-0.21369	-0.450529		21488812	0	8.713	91.2	GGACATGCACAAACTGTGCC	FW	47.636	4	1	1	2	0	21488788	2	8.976	106.4	GGTAAAGGGCctGGGCAAGTCC	FW	21488789	1	10.11	108.3	GTAAAGGGCCtGGGCAAGTCC
R-5153	chr16	2021560	2022165	2021990	1961991	32	24	5	P-5153-1	333.772	1	LCL.Dox R-5153	0.3913	TBL3	TSS	1	1	-73	2022063	1962064	R-5153	0		-0.325635					6	70			0	0	0	0	0	0
R-5219	chr1	93297356	93298025	93297522	93070110	32	26	5	P-5219-1	325.559	2	LCL.Dox R-5219|Saos2.doxycycline R-2002	0.1957	RPL5	TSS	1	6	-71	93297593	93070181	R-5219	0.586667	0.55	0.143066	-0.861294		93070049	0	8.201	99	GAGCTTGGGCAGGCATTCAC	FW	8.201	1	1	0	0	0	93070049	0	8.201	99	GAGCTTGGGCAGGCATTCAC	FW
R-5240	chr18	60985162	60985755	60985380	59136360	32	22	5	P-5240-1	325.601	1	LCL.Dox R-5240	0.0703	BCL2	TSS	1	1	1233	60986613	59137593	R-5240	0.893333		1.03533					6	70			0	0	0	0	0	0
R-5343	chr15	29561659	29562337	29562050	27349342	32	22	5	P-5343-1	321.612	1	LCL.Dox R-5343	0.0857	NDNL2	TSS	1	1	-33	29562017	27349309	R-5343	0.44		-0.518572					6	70			0	0	0	0	0	0
R-5498	chr19	49122186	49123182	49122446	53814258	32	24	5	P-5498-1	309.704	2	LCL.Dox R-5498|MCF7.Nutlin R-2486	0.3721	RPL18	TSS	1	1	-13	49122433	53814245	R-5498	0.63	1	0.200926	0.38593		53814220	0	8.639	103.3	CCTCCTGCTCGGCCAGGTCC	RC	8.639	1	1	0	0	0	53814220	0	8.639	103.3	CCTCCTGCTCGGCCAGGTCC	RC
R-5532	chr3	142839493	142841112	142840267	144322957	32	23	5	P-5532-1	305.919	1	LCL.Dox R-5532	0.005	CHST2	TSS	1	1	1600	142838667	144321357	R-5532	0.896667	1	1.37993	1.60508		144322989	0	9.587	104.5	GGGCAGCGCGGGACATGCTG	FW	36.276	4	2	1	0	1	144322831	0	8.402	104.3	GGACAAGCGGCAGCTGGTGT	FW	144322927	3	8.577	117.5	CTACGAGCCAgtgTGGCATGTAT
R-5810	chr8	55013860	55014849	55014376	55176929	32	28	5	P-5810-1	290.627	1	LCL.Dox R-5810	0.1885	LYPLA1	TSS	1	1	201	55014577	55177130	R-5810	0.62	0.7	0.512054	0.620656		55177007	0	10.323	101.6	CGGCGAGTCCCGGCCGGCCC	RC	19.053	2	1	1	0	0	55176996	1	8.73	97.2	GGGCGTGCGAgCGGCGAGTCC	RC	55177007	0	10.323	101.6	CGGCGAGTCCCGGCCGGCCC
R-5883	chr7	99063539	99063942	99063783	98901719	32	24	5	P-5883-1	286.943	2	LCL.Dox R-5883|MCF7.Nutlin R-2046	0.2392	ATP5J2	TSS	1	1	25	99063808	98901744	R-5883	0		0.193774					6	70			0	0	0	0	0	0
R-6140	chr4	154388187	154388811	154388507	154607957	32	23	5	P-6140-1	275.859	1	LCL.Dox R-6140	0.1164	KIAA0922	TSS	1	1	1010	154387497	154606947	R-6140	0.83	0.85	0.948398	0.958691		154608083	1	9.382	109.9	AGGCAGGCCGgCCCCAAGTTC	FW	22.005	2	0	1	1	0	154608071	2	12.623	115.2	TGACAGGGCCtgAGGCAGGCCG	FW	154608083	1	9.382	109.9	AGGCAGGCCGgCCCCAAGTTC
R-6417	chr3	193851937	193853017	193852835	195335529	32	29	5	P-6417-2	261.211	1	LCL.Dox R-6417	0.1243	HES1	TSS	1	6	-1098	193853933	195336627	R-6417	0.943333		1.53428					6	70			0	0	0	0	0	0
R-6597	chr2	95872803	95873721	95873160	95236887	32	24	5	P-6597-2	254.175	1	LCL.Dox R-6597	0.2415	ZNF2	TSS	1	1	41978	95831182	95194909	R-6597	0	0	-0.293093	-0.993408		95236880	0	8.363	104.1	GAGCGTGCCGCGGCAAGAAA	RC	8.363	1	1	0	0	0	95236880	0	8.363	104.1	GAGCGTGCCGCGGCAAGAAA	RC
R-2067	chr15	91499745	91500065	91499932	89300936	31	21	4.9542	P-2067-1	1221.02	1	LCL.Dox R-2067	0.162	RCCD1	TSS	1	1	1827	91498105	89299109	R-2067	0.666667	0.85	0.221846	0.434065		89300955	0	8.193	101.3	GGCGCTGCTCGGGCATGGCG	FW	16.682	2	1	0	1	0	89300864	2	8.489	98	CTGGAAGGCCagAGACTTGCCA	FW	89300955	0	8.193	101.3	GGCGCTGCTCGGGCATGGCG
R-2214	chr12	109490138	109490479	109490321	107974704	31	23	4.9542	P-2214-1	1093.45	2	LCL.Dox R-2214|MCF7.Nutlin R-3367	0.14	USP30	TSS	1	2	-58	109490379	107974762	R-2214	0		0.00189017					6	70			0	0	0	0	0	0
R-2222	chr14	61201333	61201555	61201438	60271191	31	26	4.9542	P-2222-1	1086.14	3	LCL.Dox R-2222|MCF7.Nutlin R-2311|U2OS.nutlin R-3248	0.0559	MNAT1	TSS	1	2	-31	61201469	60271222	R-2222	0.636667	0.5	0.142117	-0.152331		60271128	3	12.234	105.8	GACCAAGCCCtagATGCAAGACC	FW	12.234	1	0	0	0	1	60271128	3	12.234	105.8	GACCAAGCCCtagATGCAAGACC	FW
R-2335	chr10	17243499	17243800	17243674	17283680	31	21	4.9542	P-2335-1	1000.6	1	LCL.Dox R-2335	0.0841	TRDMT1	TSS	1	1	7	17243681	17283687	R-2335	0.67		0.180925					6	70			0	0	0	0	0	0
R-2725	chr16	27214656	27214992	27214769	27122270	31	22	4.9542	P-2725-1	777.289	1	LCL.Dox R-2725	0.3349	JMJD5	TSS	1	1	-37	27214806	27122307	R-2725	0.46	0.6	-0.358637	-0.999745		27122222	3	8.822	101.8	AGCCAAGCCTttcTGTCTTCTCC	FW	8.822	1	0	0	0	1	27122222	3	8.822	101.8	AGCCAAGCCTttcTGTCTTCTCC	FW
R-2744	chr4	170947361	170947904	170947585	171184160	31	27	4.9542	P-2744-1	771.183	1	LCL.Dox R-2744	0.1359	MFAP3L	TSS	1	3	-156	170947429	171184004	R-2744	0.516667	0.85	0.186186	1.03393		171184162	0	10.855	102.5	GGCCGGGGCCGAGCATGCCC	FW	19.644	2	1	1	0	0	171184161	1	8.789	108.3	CGGCCGGGGCcGAGCATGCCC	RC	171184162	0	10.855	102.5	GGCCGGGGCCGAGCATGCCC
R-2830	chr5	81147537	81147909	81147781	81183537	31	25	4.9542	P-2830-1	740.783	1	LCL.Dox R-2830	0.1481	SSBP2	TSS	1	4	-100709	81047072	81082828	R-2830	0.976667		1.4908					6	70			0	0	0	0	0	0
R-2832	chr15	41694556	41694900	41694715	39482007	31	24	4.9542	P-2832-1	740.752	1	LCL.Dox R-2832	0.2381	NDUFAF1	TSS	1	1	-73	41694642	39481934	R-2832	0.496667		-0.214601					6	70			0	0	0	0	0	0
R-2837	chr9	140149272	140150247	140149713	139269534	31	21	4.9542	P-2837-1	734.791	1	LCL.Dox R-2837	0.3712	COBRA1	TSS	1	6	-45	140149758	139269579	R-2837	0	0	-0.150974	-0.527257		139269459	3	11.582	119.1	GCGCATGCGCgctGGGCTGGCTG	FW	11.582	1	0	0	0	1	139269459	3	11.582	119.1	GCGCATGCGCgctGGGCTGGCTG	FW
R-2907	chr10	98479545	98480566	98479700	98469690	31	24	4.9542	P-2907-1	711.017	1	LCL.Dox R-2907	0.0798	PIK3AP1	TSS	1	1	579	98480279	98470269	R-2907	0.553333		-0.144777					6	70			0	0	0	0	0	0
R-2936	chr17	79994819	79995767	79995285	77588574	31	23	4.9542	P-2936-1	705.126	1	LCL.Dox R-2936	0.506	DCXR	TSS	1	1	288	79995573	77588862	R-2936	0.486667	0.9	-0.058752	0.391462		77588607	3	10.103	93	GGACCTACCTcgcGGACAAGGCT	FW	10.103	1	0	0	0	1	77588607	3	10.103	93	GGACCTACCTcgcGGACAAGGCT	FW
R-2967	chr9	77642480	77643599	77643216	76833036	31	23	4.9542	P-2967-1	693.559	1	LCL.Dox R-2967	0.2958	C9orf41	TSS	1	1	94	77643310	76833130	R-2967	0.706667	0.85	0.774042	0.705522		76833073	1	13.036	111.5	GGACATGCCCcCAGCTCGCGG	FW	24.768	2	0	2	0	0	76833062	1	11.732	107.2	GCGCCCGCCGcGGACATGCCC	FW	76833073	1	13.036	111.5	GGACATGCCCcCAGCTCGCGG
R-3026	chr16	2583199	2583521	2583357	2523358	31	23	4.9542	P-3026-1	676.133	2	LCL.Dox R-3026|U2OS.nutlin R-4710	0.005	MIR3178	TSS	1	6	-1938	2581419	2521420	R-3026	0	0	-0.0374551	0.11775	AluSx	2523410	0	13.761	112.7	AGGCATGCACCAACACGCCC	FW	23.793	2	1	0	0	1	2523410	0	13.761	112.7	AGGCATGCACCAACACGCCC	FW	2523481	3	10.032	117.8	TACCATGTTAgccAGGCTAGTCT
R-3032	chr22	43539089	43539646	43539448	41869392	31	22	4.9542	P-3032-1	670.53	1	LCL.Dox R-3032	0.2291	MCAT	TSS	1	1	-45	43539403	41869347	R-3032	0.563333	0.7	-0.0776777	-0.303648		41869293	2	8.722	100.7	GCTCATGGTCggACACCTGCCC	FW	8.722	1	0	0	1	0	41869293	2	8.722	100.7	GCTCATGGTCggACACCTGCCC	FW
R-3137	chr15	59225393	59226341	59225817	57013109	31	24	4.9542	P-3137-1	636.613	1	LCL.Dox R-3137	0.1312	SLTM	TSS	1	1	35	59225852	57013144	R-3137	0.816667		0.67526					6	70			0	0	0	0	0	0
R-3154	chr7	74075359	74075648	74075493	73713429	31	23	4.9542	P-3154-1	625.405	1	LCL.Dox R-3154	0.0641	GTF2I	TSS	1	1	3464	74072029	73709965	R-3154	0	0	-0.0644881	0.384035		73713322	0	12.14	104.6	GAACAAGTCTAGAGAAGTTG	FW	30.866	3	1	1	1	0	73713322	0	12.14	104.6	GAACAAGTCTAGAGAAGTTG	FW	73713357	1	9.922	101.5	TTGCTTGCCTaGCACATGAAC
R-3220	chr13	52157932	52158551	52158082	51056083	31	25	4.9542	P-3220-1	609.017	1	LCL.Dox R-3220	0.1489	WDFY2	TSS	1	1	-401	52158483	51056484	R-3220	0.59	0.85	0.0797996	0.730511		51056108	0	11.163	121.5	GCGCATGCCAAGTCACGTCC	FW	28.91	3	1	0	2	0	51056025	2	8.688	106.1	AGCCTGGGCCtgGTGCATGTTG	FW	51056096	2	9.059	93.4	CAGGTAGCCCgcGCGCATGCCA
R-3236	chr20	32890622	32891414	32890825	32354486	31	26	4.9542	P-3236-1	603.478	1	LCL.Dox R-3236	0.2021	AHCY	TSS	1	1	390	32891215	32354876	R-3236	0.513333	0.95	0.0341212	0.751272		32354492	0	16.032	123.4	GGGCATGCTGGGACTTGTAG	FW	36.255	3	2	0	0	1	32354368	3	10.432	112.9	GCGCAGGCCCcccGAGCAGGGTC	FW	32354381	0	9.791	117.8	GAGCAGGGTCCGGCAGGTGC
R-3282	chr17	55037924	55038586	55038437	52393436	31	24	4.9542	P-3282-2	598.07	1	LCL.Dox R-3282	0.1955	COIL	TSS	1	2	-26	55038411	52393410	R-3282	0	0.85	0.508675	0.693947		52393428	3	11.699	110	AGGCGTGCTCgggCGGCTCGCCC	FW	11.699	1	0	0	0	1	52393428	3	11.699	110	AGGCGTGCTCgggCGGCTCGCCC	FW
R-3304	chr1	202895926	202896628	202896173	201162796	31	23	4.9542	P-3304-2	587.305	3	LCL.Dox R-3304|MCF7.5FU R-1725|LCL.nutlin.FDR.relax R-3942	0.2994	KLHL12	TSS	1	1	198	202896371	201162994	R-3304	0		0.0308979					6	70			0	0	0	0	0	0
R-3305	chr1	117112885	117113304	117113048	116914571	31	20	4.9542	P-3305-1	587.396	1	LCL.Dox R-3305	0.0311	CD58	TSS	1	1	667	117113715	116915238	R-3305	0		-0.420696					6	70			0	0	0	0	0	0
R-3415	chr2	71221946	71222244	71222061	71075569	31	25	4.9542	P-3415-1	560.761	1	LCL.Dox R-3415	0.1599	TEX261		1	1	-60	71222001	71075509	R-3415	0	0.7	0.0577245	0.136078		71075561	0	9.987	102	GGCCAGGCTCGCGCTAGCGC	FW	19.632	2	1	1	0	0	71075560	1	9.645	97.4	GGGCCAGGCTcGCGCTAGCGC	FW	71075561	0	9.987	102	GGCCAGGCTCGCGCTAGCGC
R-3464	chr6	53409242	53410022	53409905	53517864	31	25	4.9542	P-3464-2	550.393	1	LCL.Dox R-3464	0.101	GCLC	TSS	1	2	-74	53409831	53517790	R-3464	0	0.85	0.367378	1.18531		53517819	0	10.219	105.2	GAGCATGCCCAGTCTTTGCG	FW	10.219	1	1	0	0	0	53517819	0	10.219	105.2	GAGCATGCCCAGTCTTTGCG	FW
R-3482	chr2	219157037	219157399	219157262	218865506	31	26	4.9542	P-3482-1	545.383	1	LCL.Dox R-3482	0.1194	TMBIM1	TSS	1	1	18	219157280	218865524	R-3482	0.616667	0.9	0.202971	0.273236		218865491	0	9.986	112.8	GGGCAGGGCTAGGCTCGGCT	FW	45.761	5	2	1	1	1	218865364	1	9.504	99.9	GCCCCAGCCCtGGACCAGTCC	FW	218865412	3	8.203	102.7	GGCCCCGGCCcccTGGCTTGCCT
R-3494	chr8	81059054	81059451	81059224	81221779	31	26	4.9542	P-3494-1	540.198	2	LCL.Dox R-3494|LCL.nutlin.FDR.relax R-2419	0.0294	TPD52	TSS	1	4	24612	81083836	81246391	R-3494	0	0.45	-0.16262	-0.202601	MER5A	81221843	0	12.354	97.9	GGTCTTGTTTTAACAAGCTT	FW	32.09	3	2	0	0	1	81221737	3	8.791	90.8	GAACTTGCTAaaaATGCAAATTC	RC	81221843	0	12.354	97.9	GGTCTTGTTTTAACAAGCTT
R-3521	chr11	1873889	1874585	1874265	1830841	31	25	4.9542	P-3521-1	535.115	1	LCL.Dox R-3521	0.3292	LSP1	TSS	1	1	66	1874199	1830775	R-3521	0.646667	0.8	0.239762	-0.0931917		1830784	0	11.821	110	ACCCAAGCCGAGACAGGTTC	FW	11.821	1	1	0	0	0	1830784	0	11.821	110	ACCCAAGCCGAGACAGGTTC	FW
R-3547	chr6	15287884	15288250	15288018	15395997	31	26	4.9542	P-3547-1	529.968	2	LCL.Dox R-3547|LCL.nutlin.FDR.relax R-3194	0.0817	JARID2	TSS	1	4	41492	15246526	15354505	R-3547	0	0	-0.0780875	-0.603763	L2c	15395995	1	8.667	96.8	AAACATGCCCaTAGCTGCACC	FW	8.667	1	0	1	0	0	15395995	1	8.667	96.8	AAACATGCCCaTAGCTGCACC	FW
R-3571	chr11	121333545	121334011	121333742	120838952	31	23	4.9542	P-3571-1	524.967	1	LCL.Dox R-3571	0.005	SORL1	TSS	1	4	10782	121322960	120828170	R-3571	0.593333	0.7	-0.135161	-0.436366		120838971	0	14.045	124.3	GGGCAAGTCCTGGCTTGGGG	FW	33.213	3	1	1	1	0	120838884	1	9.038	99.6	GAAGCTGCAGaGGGCAAGTCT	FW	120838895	2	10.13	114.5	GGGCAAGTCTgtGGTCTGGAAC
R-3592	chr1	33592341	33593063	33592900	33365487	31	22	4.9542	P-3592-1	519.872	1	LCL.Dox R-3592	0.2508	ADC	TSS	1	1	46187	33546713	33319300	R-3592	0.586667		-0.23926					6	70			0	0	0	0	0	0
R-3671	chr3	169490538	169491376	169490846	170973540	31	24	4.9542	P-3671-1	504.858	1	LCL.Dox R-3671	0.0993	MYNN	TSS	1	1	-6	169490852	170973546	R-3671	0.526667	0.8	0.0237451	0.944992		170973508	0	10.637	100.7	AGACAAGCAACTACAAGCCC	FW	10.637	1	1	0	0	0	170973508	0	10.637	100.7	AGACAAGCAACTACAAGCCC	FW
R-3817	chr11	64781033	64782025	64781774	64538350	31	22	4.9542	P-3817-2	480.174	1	LCL.Dox R-3817	0.3002	ARL2	TSS	1	1	189	64781585	64538161	R-3817	0.78		0.917505					6	70			0	0	0	0	0	0
R-3841	chr19	947570	948096	947761	898761	31	21	4.9542	P-3841-1	475.312	1	LCL.Dox R-3841	0.2893	ARID3A	TSS	1	4	21725	926036	877036	R-3841	0.553333	1	-0.0740032	0.65499		898823	0	10.479	106.5	GCAGATGTTCGGCCCTGCCC	RC	18.942	2	2	0	0	0	898627	0	8.463	92.5	GGTCTGGCGTCAGCAAGCTC	FW	898823	0	10.479	106.5	GCAGATGTTCGGCCCTGCCC
R-3879	chr20	62289398	62289789	62289632	61760076	31	23	4.9542	P-3879-1	465.927	1	LCL.Dox R-3879	0.5009	RTEL1	TSS	1	1	-14	62289646	61760090	R-3879	0.51		-0.408307					6	70			0	0	0	0	0	0
R-3976	chr1	14057354	14057814	14057597	13930184	31	25	4.9542	P-3976-1	451.599	1	LCL.Dox R-3976	0.0922	PRDM2	TSS	1	5	26248	14031349	13903936	R-3976	0.703333	0.55	0.483435	-0.577118		13930209	2	9.543	99.4	CCTCCTGTCAcgGAGCAAGTCA	RC	20.27	2	0	0	1	1	13930209	2	9.543	99.4	CCTCCTGTCAcgGAGCAAGTCA	RC	13930255	3	10.727	108	AGGCTTCCTGcagGGGCATGTCA
R-4108	chr17	66243412	66244892	66244783	63756378	31	27	4.9542	P-4108-3	437.506	2	LCL.Dox R-4108|U2OS.nutlin R-3919	0.005	AMZ2	TSS	1	1	639	66244144	63755739	R-4108	0.586667	0.45	-0.113112	0.199983		63756374	0	17.844	120.1	AGCCAGGCCCAGACATGTCC	FW	41.905	3	2	1	0	0	63756373	1	13.975	110.1	CAGCCAGGCCcAGACATGTCC	FW	63756374	0	17.844	120.1	AGCCAGGCCCAGACATGTCC
R-4215	chr6	37400804	37401339	37400995	37508973	31	22	4.9542	P-4215-1	423.927	1	LCL.Dox R-4215	0.215	FTSJD2	TSS	1	1	89	37400906	37508884	R-4215	0.596667		0.394007					6	70			0	0	0	0	0	0
R-4245	chr9	71319710	71320451	71320018	70509838	31	25	4.9542	P-4245-1	419.344	1	LCL.Dox R-4245	0.1071	PIP5K1B	TSS	1	1	-597	71320615	70510435	R-4245	0.71		0.488812					6	70			0	0	0	0	0	0
R-4282	chr11	118922591	118923442	118923039	118428249	31	26	4.9542	P-4282-2	414.788	2	LCL.Dox R-4282|LCL.nutlin.FDR.relax R-3756	0.103	HYOU1	TSS	1	4	4877	118927916	118433126	R-4282	0.636667	0.85	0.410544	1.00828		118428261	0	8.849	93.5	GCACCCGCTCAAACAAGTCT	FW	20.32	2	1	0	1	0	118428261	0	8.849	93.5	GCACCCGCTCAAACAAGTCT	FW	118428271	2	11.471	99.9	AAACAAGTCTgcACACAACTCC
R-4308	chr13	26760250	26760941	26760796	25658751	31	23	4.9542	P-4308-2	410.285	1	LCL.Dox R-4308	0.124	RNF6	TSS	1	1	35089	26795840	25693840	R-4308	0	0	-0.384221	-0.555191		25658631	2	8.508	102.2	GGAGACGCTTcgGAGCAGGTCT	FW	16.959	2	0	0	2	0	25658631	2	8.508	102.2	GGAGACGCTTcgGAGCAGGTCT	FW	25658669	2	8.451	100.3	ACACATGCACgtGCACGAGCGC
R-4545	chr9	19048906	19049621	19049161	19039161	31	23	4.9542	P-4545-1	383.878	1	LCL.Dox R-4545	0.1678	RRAGA	TSS	1	1	-210	19049371	19039371	R-4545	0	0	-0.261077	-0.0800325		19039012	0	9.552	101.6	TCACTGGGCCGGGCAAGCTG	FW	9.552	1	1	0	0	0	19039012	0	9.552	101.6	TCACTGGGCCGGGCAAGCTG	FW
R-4629	chr9	114393185	114394194	114393471	113433292	31	25	4.9542	P-4629-1	375.224	1	LCL.Dox R-4629	0.3836	DNAJC25	TSS	1	2	-160	114393631	113433452	R-4629	0.6		-0.0378945					6	70			0	0	0	0	0	0
R-4771	chr7	4722728	4723288	4723044	4689570	31	22	4.9542	P-4771-1	362.647	1	LCL.Dox R-4771	0.0457	FOXK1	TSS	1	1	1115	4721929	4688455	R-4771	0.53	0.5	-0.383952	-0.0717377		4689613	0	9.417	109.3	CCACAAGCCTGGGCTCGCAG	FW	9.417	1	1	0	0	0	4689613	0	9.417	109.3	CCACAAGCCTGGGCTCGCAG	FW
R-4790	chr14	92506107	92506842	92506388	91576141	31	26	4.9542	P-4790-1	362.555	1	LCL.Dox R-4790	0.1232	TRIP11	TSS	1	1	429	92506817	91576570	R-4790	0	0.45	0.415527	0.629293		91576180	0	8.553	95.8	AGACAGGCCCCGCGAAGCCG	FW	25.735	3	1	0	1	1	91576180	0	8.553	95.8	AGACAGGCCCCGCGAAGCCG	FW	91576190	2	8.842	103.1	CGCGAAGCCGccGGACGTGTCC
R-4832	chr9	66457544	66458659	66458568	66198388	31	24	4.9542	P-4832-4	358.124	2	LCL.Dox R-4832|IMR90.5FU R-327	0.0583	LOC442421	TSS	1	1	-35700	66494268	66234088	R-4832	0		-0.0671195					6	70			0	0	0	0	0	0
R-4990	chr14	23770664	23771478	23770800	22840640	31	26	4.9542	P-4990-1	345.929	1	LCL.Dox R-4990	0.2722	PPP1R3E	TSS	1	8	1257	23772057	22841897	R-4990	0.843333	0.8	1.25157	0.753602		22840608	2	8.38	108.1	GCGCAAGGCGaaGAGCAGGGCG	FW	8.38	1	0	0	1	0	22840608	2	8.38	108.1	GCGCAAGGCGaaGAGCAGGGCG	FW
R-5112	chr17	21191149	21191775	21191356	21131949	31	24	4.9542	P-5112-1	337.725	1	LCL.Dox R-5112	0.1237	MAP2K3	TSS	1	4	3389	21187967	21128560	R-5112	0.726667	0.95	0.736759	0.797238		21132033	2	8.811	98	GGGCATGCCAgcCGGCTGCCTA	RC	17.093	2	0	0	1	1	21132020	3	8.282	97.8	TGACTCACCCgctGGGCATGCCA	FW	21132033	2	8.811	98	GGGCATGCCAgcCGGCTGCCTA
R-5116	chr1	8021296	8022214	8021632	7944219	31	23	4.9542	P-5116-2	333.715	1	LCL.Dox R-5116	0.2673	PARK7	TSS	1	1	-81	8021713	7944300	R-5116	0	0.9	-0.384979	0.405859		7944260	0	8.952	99	AGACTCGGCCGGACGTGACG	FW	8.952	1	1	0	0	0	7944260	0	8.952	99	AGACTCGGCCGGACGTGACG	FW
R-5238	chr18	72920541	72921147	72921024	71050012	31	24	4.9542	P-5238-2	325.679	1	LCL.Dox R-5238	0.1748	ZADH2	TSS	1	1	257	72921281	71050269	R-5238	0.84	0.85	0.57751	0.690442		71049986	0	9.405	98.4	GCACCAGCCGCAGCATGGCC	FW	27.4	3	2	1	0	0	71049943	1	9.156	109.2	TGGCGGGCGTaCGACATGTCC	FW	71049954	0	8.839	102.1	CGACATGTCCACGATGGCCC
R-5418	chr3	156892367	156893174	156892691	158375385	31	24	4.9542	P-5418-1	313.645	2	LCL.Dox R-5418|MCF7.Nutlin R-2476	0.2418	CCNL1	TSS	1	1	-14209	156878482	158361176	R-5418	0.403333	0	-0.272799	-0.530913		158375306	2	9.396	108.6	CGCCAAGCCTcaAGGCATCCAA	RC	29.38	3	0	0	2	1	158375306	2	9.396	108.6	CGCCAAGCCTcaAGGCATCCAA	RC	158375365	3	11.49	116.4	GTGCAAGACCcggCAGCAGGTTC
R-5429	chr18	47013167	47013966	47013685	45267683	31	26	4.9542	P-5429-2	313.854	1	LCL.Dox R-5429	0.1763	C18orf32	TSS	1	1	-57	47013742	45267740	R-5429	0	0.5	-0.23694	-0.381718		45267553	0	8.323	98.5	CCGCTAGCCCGGGCACACTC	FW	8.323	1	1	0	0	0	45267553	0	8.323	98.5	CCGCTAGCCCGGGCACACTC	FW
R-5804	chr7	98477176	98477666	98477372	98315308	31	27	4.9542	P-5804-1	290.787	1	LCL.Dox R-5804	0.1301	TRRAP	TSS	1	1	1260	98476112	98314048	R-5804	0	0	-0.313904	-0.435798		98315312	0	10.809	103.7	GGACACCTGTGGGCATGCTC	RC	29.048	3	1	2	0	0	98315289	1	9.161	87.6	GGGCTTCTGGtGGGCTTGTTG	RC	98315312	0	10.809	103.7	GGACACCTGTGGGCATGCTC
R-6011	chr15	89786824	89787396	89787106	87588110	31	24	4.9542	P-6011-1	283.307	1	LCL.Dox R-6011	0.1791	FANCI	TSS	1	1	-87	89787193	87588197	R-6011	0.546667	0.75	-0.135587	-0.582626		87588061	0	8.284	104.8	GCGCGAGTTCGGACAGGCAG	FW	8.284	1	1	0	0	0	87588061	0	8.284	104.8	GCGCGAGTTCGGACAGGCAG	FW
R-6660	chr13	41635083	41636120	41635565	40533565	31	23	4.9542	P-6660-1	250.787	1	LCL.Dox R-6660	0.1341	WBP4	TSS	1	1	-131	41635696	40533696	R-6660	0.62		0.290746					6	70			0	0	0	0	0	0
R-6897	chr8	48873150	48873725	48873475	49036102	31	22	4.9542	P-6897-1	240.272	1	LCL.Dox R-6897	0.2214	MCM4	TSS	1	1	56	48873493	49036046	R-6897	0.446667	0.6	-0.490113	-0.435819		49036213	0	12.522	106.1	GGCCCGGCCCGAGCTTGTCC	FW	33.847	3	1	1	1	0	49036196	2	9.996	103.9	AGGGAAGCCGggAGGCGGGCCC	FW	49036212	1	11.329	110.3	GGGCCCGGCCcGAGCTTGTCC
R-7456	chr1	182583880	182584496	182584054	180850677	31	23	4.9542	P-7456-1	220.047	1	LCL.Dox R-7456	0.005	LOC284648	TSS	1	1	-10506	182573548	180840171	R-7456	0.616667	0.4	0.425037	0.279355		180850550	0	11.175	99.5	AGACTTGCCCTGACCAGCGA	FW	11.175	1	1	0	0	0	180850550	0	11.175	99.5	AGACTTGCCCTGACCAGCGA	FW
R-8751	chr7	87505430	87506459	87505927	87343765	31	23	4.9542	P-8751-2	185.325	1	LCL.Dox R-8751	0.1394	SLC25A40	TSS	1	6	-161	87505668	87343604	R-8751	0.58	0.7	0.263276	-0.067592	(CGGGG)n	87343646	3	10.894	115	AGGCAGGCACgagGGGCGAGCGC	FW	10.894	1	0	0	0	1	87343646	3	10.894	115	AGGCAGGCACgagGGGCGAGCGC	FW
R-172	chr11	72953710	72954381	72954011	72631659	466	128	8.86419	P-172-1	197268	8	LCL.Dox R-172|MCF7.Nutlin R-3714|U2OS.nutlin R-2246|LCL.Dox.ES358 R-681|U2OS.ActD R-1775|U2OS.Eto R-1289|LCL.nutlin.FDR.relax R-722|LCL.IR.ES487.FDR.relax R-619	0.1421	P2RY6		2	2	-21558	72975569	72653217	R-172	0	0.5	-0.126011	0.140717		72631656	0	15.726	114.4	CAACATGCCCTGACTTGCCA	FW	24.331	2	1	0	0	1	72631648	3	8.605	116	TGACTTGCCAacaTGCCCTGACT	RC	72631656	0	15.726	114.4	CAACATGCCCTGACTTGCCA
R-197	chr12	12199331	12201172	12200180	12091447	461	132	8.84862	P-197-3	169886	11	LCL.Dox R-197|U2OS.ActD R-1729|LCL.Dox.ES358 R-382|U2OS.DXR R-286|U2OS.nutlin R-353|Saos2.doxycycline R-894|LCL.nutlin.FDR.relax R-1667|MCF7.Nutlin R-533|U2OS.Eto R-974|MCF7.5FU R-1817|U2OS.ActD R-1201	0.005	BCL2L14	PF	2	6	-23697	12223877	12115144	R-197	0	0	-0.059149	0.0221805		12091424	0	12.609	106.9	AGACAAGACGAGACAAGACA	FW	39.855	4	4	0	0	0	12091424	0	12.609	106.9	AGACAAGACGAGACAAGACA	FW	12091434	0	10.102	109.2	AGACAAGACAGGACAGGACA
R-326	chr19	52150068	52150814	52150253	56842065	282	92	8.13955	P-326-1	75870	3	LCL.Dox R-326|LCL.nutlin.FDR.relax R-1278|LCL.Dox.ES358 R-567	0.0752	SIGLEC14	PF	2	6	-121	52150132	56841944	R-326	0	0	-0.286311	0.0245779		56842074	0	15.752	119.1	GGGCTTGTCCAGACTTGTAA	FW	15.752	1	1	0	0	0	56842074	0	15.752	119.1	GGGCTTGTCCAGACTTGTAA	FW
R-501	chr12	51321583	51322506	51322322	49608589	181	84	7.49985	P-501-1	26921.5	7	LCL.Dox R-501|LCL.Dox.ES358 R-353|LCL.nutlin.FDR.relax R-746|LCL.IR.ES487.FDR.relax R-780|MCF7.5FU R-1219|MCF7.Nutlin R-1020|U2OS.ActD R-1242	0.005	METTL7A	PF	2	2	3789	51318533	49604800	R-501	0	0	0.053065	0.096506	MER61C	49608592	0	18.775	129.1	AGGCATGTTTAGGCAAGCCC	FW	35.468	2	1	0	1	0	49608592	0	18.775	129.1	AGGCATGTTTAGGCAAGCCC	FW	49608602	2	16.693	123.7	AGGCAAGCCCctGTGCAAGTTC
R-533	chr14	92569739	92570162	92569907	91639660	180	84	7.49185	P-533-1	21443	6	LCL.Dox R-533|MCF7.5FU R-637|MCF7.Nutlin R-319|MCF7.RITA1um R-464|U2OS.nutlin R-1044|LCL.nutlin.FDR.relax R-1249	0.005	ATXN3	PF	2	6	3058	92572965	91642718	R-533	0	0	-0.078702	-0.420705	AluJb	91639666	0	12.218	116.9	AGGCATGTGCTAACACGCCC	FW	43.221	4	3	0	1	0	91639654	2	11.872	123.5	TCCCAAGTCTacAGGCATGTGC	FW	91639666	0	12.218	116.9	AGGCATGTGCTAACACGCCC
R-722	chr2	220548861	220550385	220549508	220257752	169	89	7.40088	P-722-1	10515.9	13	LCL.Dox R-722|U2OS.nutlin R-1021|MCF7.5FU R-1024|U2OS.DMSO R-515|LCL.Dox.ES358 R-535|MCF7.Nutlin R-462|U2OS.DXR R-563|LCL.nutlin.FDR.relax R-1115|MCF7.RITA1um R-1060|Saos2.doxycycline R-890|U2OS.Eto R-822|U2OS.ActD R-625|LCL.IR.ES487.FDR.relax R-866	0.005	SLC4A3	PF	2	7	57217	220492291	220200535	R-722	0	0	0.0429557	0.0894838		220257719	0	15.793	128.7	AGGCATGTCTCTGCATGCCT	FW	33.701	3	1	2	0	0	220257680	1	8.551	96.1	GGGCCAGTTTcCAATATGCCT	RC	220257719	0	15.793	128.7	AGGCATGTCTCTGCATGCCT
R-708	chr13	110775230	110776005	110775409	109573410	142	74	7.14975	P-708-1	10927	12	LCL.Dox R-708|MCF7.RITA1um R-1186|LCL.nutlin.FDR.relax R-486|LCL.IR.ES487.FDR.relax R-680|U2OS.nutlin R-1529|U2OS.DMSO R-527|LCL.Dox.ES358 R-275|MCF7.Nutlin R-2491|U2OS.DXR R-485|U2OS.ActD R-806|IMR90.5FU R-385|U2OS.Eto R-1561	0.005	COL4A1	PF	2	5	184087	110959496	109757497	R-708	0.563333	0.7	-0.277355	-0.460214		109573414	0	18.77	118.6	AGACGTGCCTGGGCATGCCC	FW	48.239	4	1	1	1	1	109573401	3	8.609	107.3	AGCCATGGGGgtgAGACGTGCCT	FW	109573412	2	8.755	113.3	TGAGACGTGCctGGGCATGCCC
R-686	chr6	96604118	96604675	96604493	96711214	121	62	6.91886	P-686-2	11605.8	6	LCL.Dox R-686|MCF7.Nutlin R-2001|U2OS.nutlin R-2600|MCF7.5FU R-854|MCF7.RITA1um R-1269|U2OS.ActD R-721	0.005	FUT9	PF	2	6	140649	96463844	96570565	R-686	0	0	-0.0591852	-0.127368	MER61D	96711213	0	18.757	129.1	GGGCATGTTTAGGCAAGCCT	FW	46.638	3	2	0	0	1	96711203	0	11.744	108.8	AATCTTCTCCGGGCATGTTT	FW	96711213	0	18.757	129.1	GGGCATGTTTAGGCAAGCCT
R-828	chr13	21807015	21807629	21807433	20705433	121	67	6.91886	P-828-1	8056.07	9	LCL.Dox R-828|U2OS.nutlin R-752|U2OS.DMSO R-618|MCF7.RITA1um R-803|LCL.Dox.ES358 R-449|MCF7.Nutlin R-857|U2OS.Eto R-1165|LCL.nutlin.FDR.relax R-576|U2OS.ActD R-663	0.0405	SKA3	PF	2	5	-56692	21750741	20648741	R-828	0.593333	0.7	-0.0346118	-0.103228		20705480	0	11.651	117.8	GGACATGTCAGAACATGAAA	FW	22.994	2	1	1	0	0	20705399	1	11.343	107.3	AGACAAGTCCcCCCCAAGACC	FW	20705480	0	11.651	117.8	GGACATGTCAGAACATGAAA
R-795	chr19	48021360	48021932	48021517	52713329	112	67	6.80735	P-795-1	337.252	4	LCL.Dox R-795|LCL.nutlin.FDR.relax R-2012|Saos2.doxycycline R-788|LCL.IR.ES487.FDR.relax R-702	0.103	NAPA		2	2	-3020	48018497	52710309	R-795	0	0.6	-0.0628451	-0.564909		52713352	0	13.493	107.9	ATACATGAATAGACTTGCCT	FW	21.682	2	2	0	0	0	52713352	0	13.493	107.9	ATACATGAATAGACTTGCCT	FW	52713362	0	8.189	91.1	AGACTTGCCTGGACCACCTA
R-936	chr4	106815112	106815751	106815596	107035045	100	54	6.64386	P-936-1	6094.4	1	LCL.Dox R-936	0.005	NPNT	PF	2	2	-1008	106816604	107036053	R-936	0	0.65	-0.10188	0.191625	L2a	107035059	1	16.532	119.6	GGGCATGCCTgGAACATGCAA	FW	35.944	3	0	2	0	1	107035048	1	9.79	113.7	CCCCAAGGCAgGGGCATGCCT	FW	107035059	1	16.532	119.6	GGGCATGCCTgGAACATGCAA
R-825	chr12	62586347	62587165	62586869	60873136	99	56	6.62936	P-825-2	8115.67	12	LCL.Dox R-825|MCF7.Nutlin R-665|MCF7.RITA1um R-587|Saos2.doxycycline R-177|U2OS.DXR R-446|LCL.nutlin.FDR.relax R-573|U2OS.Eto R-332|U2OS.nutlin R-309|U2OS.DMSO R-549|MCF7.5FU R-1243|LCL.IR.ES487.FDR.relax R-1679|U2OS.ActD R-240	0.005	FAM19A2		2	3	-318	62586551	60872818	R-825	0	0.85	0.00484466	0.380174		60873115	0	14.764	124.1	GGTCATGTCCTTACATGTTT	FW	23.358	2	2	0	0	0	60873115	0	14.764	124.1	GGTCATGTCCTTACATGTTT	FW	60873205	0	8.594	103.4	GATCATGTTTGGAGATGAGC
R-895	chr2	218990249	218990900	218990665	218698910	99	61	6.62936	P-895-1	6820.77	1	LCL.Dox R-895	0.005	CXCR2	PF	2	2	-70	218990735	218698980	R-895	0.573333	0.8	-0.00699966	-0.366587		218698911	0	13.601	110.3	GTGCGAGTTCAGACAAGTCC	FW	22.983	2	1	0	1	0	218698911	0	13.601	110.3	GTGCGAGTTCAGACAAGTCC	FW	218698921	2	9.382	115.9	AGACAAGTCCgtTGGCGGGGGC
R-1030	chr2	172287383	172288001	172287719	171995965	93	54	6.53916	P-1030-1	5120.81	6	LCL.Dox R-1030|Saos2.doxycycline R-1864|U2OS.nutlin R-1999|LCL.nutlin.FDR.relax R-932|U2OS.ActD R-1619|U2OS.Eto R-1676	0.005	DCAF17		2	2	-3041	172290760	171999006	R-1030	0	0	0.0952222	0.179067	MER61D	171995954	0	20.066	107.5	GGGCTTGCCTAAACATGCCC	FW	33.141	2	1	0	0	1	171995941	3	13.075	95.7	GAATTTGCACaggGGGCTTGCCT	FW	171995954	0	20.066	107.5	GGGCTTGCCTAAACATGCCC
R-1183	chr17	27913823	27914662	27914250	24938376	82	55	6.35755	P-1183-1	3922.14	1	LCL.Dox R-1183	0.005	GIT1		2	2	2360	27916610	24940736	R-1183	0	0.75	0.00365898	-0.340128		24938366	0	12.649	115.8	AAACATGCCGCTGCATGCCA	FW	31.846	3	3	0	0	0	24938356	0	10.939	92.5	GACCCAGACCAAACATGCCG	FW	24938366	0	12.649	115.8	AAACATGCCGCTGCATGCCA
R-1219	chr19	41767840	41768664	41768308	46460148	81	48	6.33985	P-1219-3	3717.58	7	LCL.Dox R-1219|MCF7.Nutlin R-1771|LCL.nutlin.FDR.relax R-955|LCL.IR.ES487.FDR.relax R-478|U2OS.nutlin R-1115|Saos2.doxycycline R-1409|MCF7.RITA1um R-1694	0.1832	HNRNPUL1		2	2	-82	41768390	46460230	R-1219	0		0.444796					6	70			0	0	0	0	0	0
R-1364	chr12	22253971	22255239	22254843	22146110	79	60	6.30378	P-1364-2	2859.3	5	LCL.Dox R-1364|U2OS.nutlin R-1705|Saos2.doxycycline R-1602|LCL.IR.ES487.FDR.relax R-861|U2OS.ActD R-1213	0.005	CMAS	PF	2	6	55685	22199158	22090425	R-1364	0	0	0.0437242	-0.0629954	L1PREC2	22146106	0	12.346	110.9	TAACATGTCTCTACAAGCCT	FW	21.347	2	2	0	0	0	22146106	0	12.346	110.9	TAACATGTCTCTACAAGCCT	FW	22146146	0	9.001	107.3	GGATATGTTCAGCCATGGGT
R-1326	chr3	119805284	119805667	119805473	121288163	67	47	6.06609	P-1326-1	3100.09	2	LCL.Dox R-1326|LCL.nutlin.FDR.relax R-2405	0.005	GSK3B	PF	2	2	7791	119813264	121295954	R-1326	0	0	-0.0699006	-0.159663	AluJb	121288189	0	15.752	126.4	AGGCATGTTGGCGCATGCCT	FW	38.173	3	2	0	0	1	121288131	0	13.136	107.4	AGACCAGCCTGGGCAAGATG	FW	121288189	0	15.752	126.4	AGGCATGTTGGCGCATGCCT
R-1261	chr22	31702332	31702844	31702685	30032685	64	45	6	P-1261-1	3453.62	5	LCL.Dox R-1261|U2OS.nutlin R-2684|U2OS.DXR R-706|LCL.nutlin.FDR.relax R-1277|LCL.IR.ES487.FDR.relax R-2387	0.005	PIK3IP1		2	2	-14165	31688520	30018520	R-1261	0	0	0.0182545	0.097668		30032694	0	17.023	119.2	AGACAAGATTGGACATGTTC	FW	38.75	3	2	0	0	1	30032538	0	11.155	120.5	AGACAGGTTTTGCCATGTTG	FW	30032548	3	10.572	120.8	TGCCATGTTGgccAGGCTGGTCT
R-1128	chr2	231081067	231081644	231081372	230789616	63	41	5.97728	P-1128-1	4275.25	4	LCL.Dox R-1128|LCL.nutlin.FDR.relax R-1467|LCL.IR.ES487.FDR.relax R-934|U2OS.nutlin R-3933	0.005	SP110		2	2	3455	231084827	230793071	R-1128	0	0.85	-0.166813	-0.232452		230789619	0	15.748	116.8	GAACATGCCTGGGCTGGGCC	FW	24.698	2	2	0	0	0	230789619	0	15.748	116.8	GAACATGCCTGGGCTGGGCC	FW	230789727	0	8.95	110.5	CAACATGACTCACCATGTAC
R-1198	chr14	99950400	99950783	99950655	99020408	63	39	5.97728	P-1198-1	3812.44	8	LCL.Dox R-1198|U2OS.nutlin R-3259|Saos2.doxycycline R-181|LCL.IR.ES487.FDR.relax R-632|LCL.nutlin.FDR.relax R-381|MCF7.RITA1um R-1767|MCF7.Nutlin R-2246|U2OS.ActD R-1396	0.005	CCNK		2	2	2917	99947738	99017491	R-1198	0	0	0.00586672	-0.0168646		99020420	0	9.787	126.8	GGACATGTTACTGCATGTTA	FW	25.754	2	1	0	1	0	99020378	2	15.967	98.1	AAACTAGCTTgcAGACATGCTG	FW	99020420	0	9.787	126.8	GGACATGTTACTGCATGTTA
R-2227	chr20	1446860	1447888	1447571	1395571	61	47	5.93074	P-2227-1	1078.6	1	LCL.Dox R-2227	0.2189	NSFL1C		2	2	846	1448417	1396417	R-2227	0.726667		0.530151					6	70			0	0	0	0	0	0
R-1995	chr6	149799746	149800284	149799966	149841659	59	42	5.88264	P-1995-1	1291.1	5	LCL.Dox R-1995|U2OS.nutlin R-1460|MCF7.Nutlin R-3569|LCL.nutlin.FDR.relax R-1845|U2OS.Eto R-1689	0.005	ZC3H12D		2	2	6064	149806030	149847723	R-1995	0	0	-0.075949	-0.00152253	L2	149841701	0	13.532	115.9	AAACAAGTCGGATCATGTTC	FW	22.619	2	1	1	0	0	149841701	0	13.532	115.9	AAACAAGTCGGATCATGTTC	FW	149841711	1	9.087	107.6	GATCATGTTCgCCACCTGCTT
R-1670	chr6	32765088	32765976	32765561	32873539	55	36	5.78136	P-1670-1	1829.55	1	LCL.Dox R-1670	0.005	HLA-DOB		2	2	19264	32784825	32892803	R-1670	0	0	-0.0671647	0.0301982		32873522	0	11.934	117.6	AGACAAGTAAGGACTTGTAG	FW	31.441	3	2	1	0	0	32873512	0	8.421	103.5	AGGCCAGCAGAGACAAGTAA	FW	32873522	0	11.934	117.6	AGACAAGTAAGGACTTGTAG
R-1860	chr5	72250775	72251996	72251185	72286941	55	39	5.78136	P-1860-1	1488.43	7	LCL.Dox R-1860|U2OS.nutlin R-915|MCF7.RITA1um R-1049|MCF7.Nutlin R-1663|LCL.nutlin.FDR.relax R-994|U2OS.Eto R-2224|LCL.IR.ES487.FDR.relax R-1893	0.005	FCHO2	PF	2	2	-622	72251807	72287563	R-1860	0.583333	0.9	0.0907095	0.20285		72286862	0	13.789	126.4	TGGCATGTTAAGACTTGTTT	FW	13.789	1	1	0	0	0	72286862	0	13.789	126.4	TGGCATGTTAAGACTTGTTT	FW
R-2126	chr21	36216602	36217189	36216777	35138647	55	44	5.78136	P-2126-1	1167.34	1	LCL.Dox R-2126	0.005	RUNX1		2	2	44210	36260987	35182857	R-2126	0.516667	0.8	-0.421343	-0.126969		35138669	0	14.927	121.6	GAGCATGTTTGGACAGGACC	FW	32.334	3	2	0	0	1	35138500	3	8.877	114.8	AGGCAAGACCtggGGGCCAGGAG	FW	35138549	0	8.53	111.4	CTGCTTGCGTGAGCATGTTA
R-1597	chr1	155085887	155086370	155086247	153352871	51	34	5.67243	P-1597-1	2013.29	1	LCL.Dox R-1597	0.0271	EFNA1	PF	2	6	-14101	155100348	153366972	R-1597	0.506667	0.65	0.0711392	-0.0291069	LTR88b	153352890	0	13.291	104.8	CAGCCAGCCCAAACATGTTT	FW	13.291	1	1	0	0	0	153352890	0	13.291	104.8	CAGCCAGCCCAAACATGTTT	FW
R-1625	chr5	151327506	151328102	151327683	151307876	49	37	5.61471	P-1625-1	1944.65	1	LCL.Dox R-1625	0.005	GLRA1	PF	2	6	-23286	151304397	151284590	R-1625	0	0.85	0.321771	0.339485		151307866	0	9.099	104.8	GAACATGCTAGGGCAAAAGC	FW	9.099	1	1	0	0	0	151307866	0	9.099	104.8	GAACATGCTAGGGCAAAAGC	FW
R-1705	chr2	74004181	74004503	74004394	73857902	48	34	5.58496	P-1705-1	1745.59	6	LCL.Dox R-1705|U2OS.ActD R-836|U2OS.Eto R-379|U2OS.nutlin R-1145|Saos2.doxycycline R-741|MCF7.RITA1um R-1526	0.005	DUSP11		2	2	2890	74007284	73860792	R-1705	0	0	0.0244422	-0.0681764	AluJb	73857888	0	12.121	103	AAACATGATCCAACAGGCCT	FW	33.105	3	3	0	0	0	73857813	0	11.868	97.8	AGTGTTGCCCAGGCTGGTCT	FW	73857888	0	12.121	103	AAACATGATCCAACAGGCCT
R-2559	chr13	48669067	48669554	48669308	47567309	48	36	5.58496	P-2559-1	852.687	1	LCL.Dox R-2559	0.1937	MED4		2	2	-68	48669240	47567241	R-2559	0.626667		0.0239263					6	70			0	0	0	0	0	0
R-2370	chr17	56033608	56034163	56033882	53388881	47	35	5.55459	P-2370-1	979.589	2	LCL.Dox R-2370|Saos2.doxycycline R-1455	0.1924	VEZF1		2	3	31733	56065615	53420614	R-2370	0.463333	0.55	0.189075	0.183916		53388770	0	8.45	92.8	AGCCTTGCTGAGACAGATCG	FW	32.506	3	1	1	0	1	53388770	0	8.45	92.8	AGCCTTGCTGAGACAGATCG	FW	53388867	1	12.991	133.8	TTGCATGTCAaGGGCAAGTTT
R-2839	chr11	130785915	130786614	130786447	130291657	46	33	5.52356	P-2839-1	734.634	1	LCL.Dox R-2839	0.227	SNX19		2	2	-65	130786382	130291592	R-2839	0		-0.202792					6	70			0	0	0	0	0	0
R-1936	chr3	32448416	32448860	32448700	32423704	42	35	5.39232	P-1936-1	1379.91	10	LCL.Dox R-1936|MCF7.5FU R-629|MCF7.Nutlin R-1116|MCF7.RITA1um R-1464|LCL.nutlin.FDR.relax R-1996|LCL.IR.ES487.FDR.relax R-2134|U2OS.nutlin R-1108|Saos2.doxycycline R-2428|U2OS.DMSO R-556|U2OS.ActD R-1265	0.005	CMTM7	PF	2	7	15538	32433162	32408166	R-1936	0	0.7	0.0547086	0.00144881		32423726	0	16.068	110.9	TTTCTTGCCCAGGCATGCCC	FW	27.528	2	1	0	1	0	32423726	0	16.068	110.9	TTTCTTGCCCAGGCATGCCC	FW	32423736	2	11.46	109.9	AGGCATGCCCctGGATCTGCCA
R-1992	chr1	16157211	16157720	16157486	16030073	42	29	5.39232	P-1992-1	1291.29	1	LCL.Dox R-1992	0.005	SPEN		2	2	-16872	16174358	16046945	R-1992	0	0	0.115418	-0.0599086		16030116	0	11.662	115.6	CAGCGTGCCTGGCCATGTTT	FW	32.821	3	2	0	0	1	16030028	3	9.755	111.8	CACCATGTTGgtcAGACTGGTCT	FW	16030106	0	11.404	121.9	AGGCATGTGCCAGCGTGCCT
R-2519	chr1	36615087	36615502	36615251	36387838	42	31	5.39232	P-2519-1	878.655	1	LCL.Dox R-2519	0.3209	TRAPPC3		2	2	-184	36615067	36387654	R-2519	0.526667	0.45	0.215516	-0.595151		36387924	1	8.398	107.1	ACACACGCTTcCTCCTTGTCC	RC	8.398	1	0	1	0	0	36387924	1	8.398	107.1	ACACACGCTTcCTCCTTGTCC	RC
R-2170	chr16	4668730	4669562	4669064	4609065	41	29	5.35755	P-2170-1	1130.1	1	LCL.Dox R-2170	0.005	FAM100A	PF	2	7	-4137	4664927	4604928	R-2170	0.48	0.5	0.0699889	0.475477		4609064	0	14.5	113.6	CTGCCTGCCCAGGCTTGCCC	FW	30.866	3	1	2	0	0	4609064	0	14.5	113.6	CTGCCTGCCCAGGCTTGCCC	FW	4609074	1	8.164	100.1	AGGCTTGCCCaGCTCAGGAGG
R-2277	chr10	72977001	72977591	72977298	72647304	41	30	5.35755	P-2277-2	1035.63	3	LCL.Dox R-2277|IMR90.5FU R-338|U2OS.nutlin R-2076	0.0416	UNC5B		2	3	5001	72972297	72642303	R-2277	0.596667	0.9	-0.0617455	-0.088885		72647332	0	8.693	104.3	AGACAAGCCCGGGCGGAGCG	FW	17.396	2	1	0	0	1	72647196	3	8.703	114.1	ATGCATTTCCctgAGGCAGGATC	FW	72647332	0	8.693	104.3	AGACAAGCCCGGGCGGAGCG
R-2429	chr3	5163710	5164161	5163900	5138900	40	28	5.32193	P-2429-1	938.623	1	LCL.Dox R-2429	0.1367	ARL8B		2	2	-29	5163929	5138929	R-2429	0.616667		0.128397					6	70			0	0	0	0	0	0
R-2540	chr9	100173945	100174656	100174187	99214008	39	32	5.2854	P-2540-1	865.849	1	LCL.Dox R-2540	0.1317	TDRD7		2	2	-114	100174301	99214122	R-2540	0.446667		0.390814					6	70			0	0	0	0	0	0
R-2765	chr16	68403658	68403978	68403873	66961374	39	26	5.2854	P-2765-1	764.77	1	LCL.Dox R-2765	0.1651	PRMT7		2	2	78536	68482409	67039910	R-2765	0.516667	0.75	-0.0521806	-0.272088		66961316	1	15.4	110	AAACCTGCCCtAGGCAGGCCT	FW	15.4	1	0	1	0	0	66961316	1	15.4	110	AAACCTGCCCtAGGCAGGCCT	FW
R-2479	chr17	27944833	27945473	27945146	24969272	38	28	5.24793	P-2479-2	911.832	1	LCL.Dox R-2479	0.2852	CORO6		2	2	3295	27948441	24972567	R-2479	0.806667	0.9	1.14802	1.80404		24969302	0	9.941	102.5	GGGCTTGCTCCTGCTCGCCG	FW	18.66	2	1	0	0	1	24969302	0	9.941	102.5	GGGCTTGCTCCTGCTCGCCG	FW	24969384	3	8.719	106.9	AGACATGCACgcgGCCCACGCAC
R-3691	chr15	93631016	93631950	93631508	91432512	38	28	5.24793	P-3691-2	504.67	3	LCL.Dox R-3691|U2OS.nutlin R-690|U2OS.Eto R-1610	0.1676	RGMA		2	3	244	93631752	91432756	R-3691	0.613333	0.75	0.0546954	-0.404118		91432494	0	12.802	123.5	CCCCATGCCCGGGCTTGTAC	FW	39.659	4	1	1	1	1	91432402	1	8.786	103.2	GAGCAAGTCTaATACAATTAC	FW	91432494	0	12.802	123.5	CCCCATGCCCGGGCTTGTAC
R-2280	chr17	19979502	19979852	19979633	19920225	37	30	5.20945	P-2280-1	1035.7	1	LCL.Dox R-2280	0.005	SPECC1	PF	2	2	-10701	19990334	19930926	R-2280	0	0	-0.0744168	0.049083	AluSx	19920246	0	12.016	109.7	AGGCGTGTGCCAACATGCCC	FW	21.56	2	2	0	0	0	19920246	0	12.016	109.7	AGGCGTGTGCCAACATGCCC	FW	19920256	0	9.544	103.3	CAACATGCCCAGCTAAGTTT
R-2606	chr16	717795	718514	717996	657997	37	29	5.20945	P-2606-1	827.237	1	LCL.Dox R-2606	0.2019	RHOT2		2	2	-136	718132	658133	R-2606	0.486667	0.5	-0.39074	-0.161362		658021	0	8.817	103.3	CAGCCTGTCCGCTCTGGCCC	RC	18.12	2	1	0	0	1	657951	3	9.303	106.7	CGGCCTGCCAgggCGCCAGGACC	RC	658021	0	8.817	103.3	CAGCCTGTCCGCTCTGGCCC
R-2774	chr16	66906963	66907482	66907193	65464694	37	29	5.20945	P-2774-1	758.871	1	LCL.Dox R-2774	0.1594	PDP2		2	2	-7242	66914435	65471936	R-2774	0.513333		-0.352731					6	70			0	0	0	0	0	0
R-2861	chr1	146642138	146642672	146642252	145108876	37	28	5.20945	P-2861-1	722.805	2	LCL.Dox R-2861|Saos2.doxycycline R-2507	0.005	PRKAB2		2	2	1877	146644129	145110753	R-2861	0	0	-0.000487692	-0.231064	AluSx	145108924	0	17.155	122.6	AGGCATGCACCAGCATGCCC	FW	53.217	5	1	0	1	3	145108911	3	8.693	103.6	TAGCTGGGACtacAGGCATGCAC	FW	145108924	0	17.155	122.6	AGGCATGCACCAGCATGCCC
R-3324	chr10	49863767	49864693	49864454	49534460	37	28	5.20945	P-3324-1	581.999	1	LCL.Dox R-3324	0.1212	WDFY4		2	2	-29063	49893517	49563523	R-3324	0	0.6	-0.25311	-0.393445		49534394	0	9.272	110.1	GGGGATGGCCGGGCGAGGCT	FW	9.272	1	1	0	0	0	49534394	0	9.272	110.1	GGGGATGGCCGGGCGAGGCT	FW
R-4339	chr7	149412398	149413280	149413000	149043933	37	28	5.20945	P-4339-1	405.855	1	LCL.Dox R-4339	0.005	KRBA1		2	2	853	149412147	149043080	R-4339	0.54	0.75	0.0111938	0.0281042		149043907	0	11.633	100.8	ACCCTGGTTCAGACATGCCC	FW	39.335	4	2	1	1	0	149043847	0	8.942	112.7	GGGCAGGGACAGTCAAGTGT	FW	149043906	1	9.768	99.6	CACCCTGGTTcAGACATGCCC
R-2005	chr19	4231793	4232451	4232332	4183332	36	30	5.16993	P-2005-1	1275.54	4	LCL.Dox R-2005|LCL.nutlin.FDR.relax R-2363|U2OS.nutlin R-1426|LCL.IR.ES487.FDR.relax R-1103	0.005	EBI3		2	2	2793	4229539	4180539	R-2005	0	0	-0.0840449	-0.163563	AluJo	4183301	0	14.553	117.4	GGGCATGTTGGTACTTGCCT	FW	23.731	2	2	0	0	0	4183301	0	14.553	117.4	GGGCATGTTGGTACTTGCCT	FW	4183378	0	9.178	94.1	AGACCAGCCTGGGCAACATA
R-2503	chr13	101240585	101241233	101241087	100039088	36	27	5.16993	P-2503-1	892.047	1	LCL.Dox R-2503	0.1483	A2LD1		2	2	-55090	101185997	99983998	R-2503	0.533333		-0.222154					6	70			0	0	0	0	0	0
R-2324	chr15	56538234	56538529	56538395	54325687	35	28	5.12928	P-2324-1	1007.51	1	LCL.Dox R-2324	0.1005	RFX7		2	2	-2912	56535483	54322775	R-2324	0.713333		0.286777					6	70			0	0	0	0	0	0
R-2602	chr7	99037944	99038440	99038063	98875999	35	26	5.12928	P-2602-1	827.256	2	LCL.Dox R-2602|U2OS.nutlin R-2485	0.005	CPSF4	PF	2	2	1501	99036562	98874498	R-2602	0	0	-0.0170779	-0.0944296	AluJb	98876049	0	13.258	112	AGGCATGCACCAACACGCCT	FW	21.951	2	1	0	0	1	98876036	3	8.693	103.6	TAGCTGGGACcacAGGCATGCAC	FW	98876049	0	13.258	112	AGGCATGCACCAACACGCCT
R-3166	chr19	4399864	4400823	4400705	4351705	35	29	5.12928	P-3166-2	625.291	1	LCL.Dox R-3166	0.1806	SH3GL1		2	2	-234	4400471	4351471	R-3166	0		0.0620866					6	70			0	0	0	0	0	0
R-5968	chr18	53664371	53664750	53664561	51815559	35	29	5.12928	P-5968-1	283.18	2	LCL.Dox R-5968|LCL.nutlin.FDR.relax R-2169	0.0286	TCF4	PF	2	2	-408701	53255860	51406858	R-5968	0.633333	0.6	0.45709	0.351462		51815613	0	12.325	115.9	TGACGTGTCTGGGCAAGCAT	FW	30.772	3	1	1	0	1	51815600	3	9.321	110.2	AGGCTGGTGCatgTGACGTGTCT	FW	51815613	0	12.325	115.9	TGACGTGTCTGGGCAAGCAT
R-2315	chr1	228688643	228688964	228688808	226755431	34	26	5.08746	P-2315-1	1007.53	1	LCL.Dox R-2315	0.1533	RNF187		2	2	13741	228675067	226741690	R-2315	0	0	-0.0905268	-0.326654	Tigger1	226755319	1	10.49	104.5	CAGCTTGCTCaACGCATGGTT	FW	27.749	3	0	1	0	2	226755319	1	10.49	104.5	CAGCTTGCTCaACGCATGGTT	FW	226755459	3	8.54	97.2	GGGCTTGTTTctcACACCAGCGG
R-2566	chr1	182931759	182932290	182931888	181198511	34	25	5.08746	P-2566-1	846.405	9	LCL.Dox R-2566|MCF7.5FU R-1853|MCF7.Nutlin R-836|MCF7.RITA1um R-696|U2OS.Eto R-1184|U2OS.nutlin R-1752|Saos2.doxycycline R-1357|LCL.nutlin.FDR.relax R-1396|LCL.IR.ES487.FDR.relax R-1415	0.1829	SHCBP1L		2	2	-9335	182922553	181189176	R-2566	0.56	0.6	0.0627097	0.607823		181198562	0	12.55	111.7	GGGCAAGCTCGGACACATTT	FW	30.615	3	1	0	1	1	181198549	3	9.337	93.6	GCACTTTGCTaaaGGGCAAGCTC	FW	181198550	2	8.728	93.9	CACTTTGCTAaaGGGCAAGCTC
R-2945	chr2	31148229	31148786	31148444	31001948	34	24	5.08746	P-2945-1	699.281	2	LCL.Dox R-2945|LCL.nutlin.FDR.relax R-2903	0.0491	CAPN13	PF	2	6	213127	31361571	31215075	R-2945	0.553333	0.65	-0.234786	-0.314528		31001947	0	9.217	118.9	GGACATGTGAAGACATGAAA	FW	21.091	2	1	1	0	0	31001936	1	11.874	116.8	GAGCAAGATGaGGACATGTGA	FW	31001947	0	9.217	118.9	GGACATGTGAAGACATGAAA
R-3051	chr8	143808140	143809260	143808480	143805482	34	28	5.08746	P-3051-1	664.592	1	LCL.Dox R-3051	0.2112	C8orf55		2	2	-140	143808620	143805622	R-3051	0.496667		-0.254753					6	70			0	0	0	0	0	0
R-3171	chr15	43530844	43531321	43531112	41318404	34	29	5.08746	P-3171-1	625.5	1	LCL.Dox R-3171	0.005	EPB42	PF	2	7	27943	43559055	41346347	R-3171	0.84	0.95	0.93497	1.33015		41318427	0	13.109	105	GGACGAGCCAGGACATGCAG	FW	32.315	3	1	1	1	0	41318427	0	13.109	105	GGACGAGCCAGGACATGCAG	FW	41318437	1	9.105	103.3	GGACATGCAGtCAGCATTCAC
R-4923	chr2	160140138	160140684	160140448	159848694	34	23	5.08746	P-4923-1	349.997	1	LCL.Dox R-4923	0.005	WDSUB1	PF	2	6	2615	160143063	159851309	R-4923	0	0	-0.00955432	-0.316976	AluSx	159848713	0	12.801	118.9	AGGCATGTCCCACCACGCCC	FW	23.302	2	1	0	0	1	159848700	3	10.501	109.1	TAGCTGGGATtacAGGCATGTCC	FW	159848713	0	12.801	118.9	AGGCATGTCCCACCACGCCC
R-3161	chr2	220159578	220159932	220159721	219867965	33	20	5.04439	P-3161-1	625.339	1	LCL.Dox R-3161	0.3565	MIR153-1		2	2	-799	220158922	219867166	R-3161	0		1.03945					6	70			0	0	0	0	0	0
R-2425	chr19	11926049	11926321	11926161	11787161	32	26	5	P-2425-1	945.473	1	LCL.Dox R-2425	0.005	ZNF440	PF	2	6	1055	11925106	11786106	R-2425	0	0	-0.00951442	0.100012	LTR10B1	11787199	0	11.355	107.1	AGGCGTATCTGGACTTGTCT	FW	28.262	3	2	0	0	1	11787075	3	8.177	89.3	GAGCGAGACAactGGGCAACTCC	RC	11787199	0	11.355	107.1	AGGCGTATCTGGACTTGTCT
R-3240	chr13	21872099	21872609	21872219	20770219	31	23	4.9542	P-3240-1	603.602	1	LCL.Dox R-3240	0.1588	SKA3		2	2	-121478	21750741	20648741	R-3240	0		0.0169121					6	70			0	0	0	0	0	0
R-11	chr7	155274326	155275916	155275046	154967807	2510	254	11.2935	P-11-1	1750000	5	LCL.Dox R-11|Saos2.doxycycline R-11|LCL.nutlin.FDR.relax R-337|LCL.Dox.ES358 R-372|MCF7.RITA1um R-1846	0.005	EN2	E	3	4	24223	155250823	154943584	R-11	0	0	-0.40921	-0.601078		154967668	1	18.798	113.3	GAACATGCTCaGAACATGCTC	FW	240.408	17	0	17	0	0	154967668	1	18.798	113.3	GAACATGCTCaGAACATGCTC	FW	154967679	1	10.305	97.8	GAACATGCTCaGAACACACTG
R-7	chr4	84091563	84092751	84092315	84311339	2244	252	11.1319	P-7-1	2310000	14	LCL.Dox R-7|LCL.Dox.ES358 R-6|U2OS.nutlin R-85|LCL.nutlin.FDR.relax R-32|Saos2.doxycycline R-37|U2OS.DMSO R-138|U2OS.Eto R-169|U2OS.DXR R-59|MCF7.RITA1um R-141|LCL.NT R-42|U2OS.ActD R-52|LCL.IR.ES487.FDR.relax R-41|MCF7.5FU R-148|MCF7.Nutlin R-247	0.005	PLAC8	E	3	5	-56404	84035911	84254935	R-7	0	0	0.0606953	-0.138355	MER50C	84311364	0	22.528	133.6	GGGCATGCCTGGACATGTCT	FW	63.237	4	2	0	0	2	84311306	0	19.945	120.7	ACACATGCCTGGACATGCCC	FW	84311316	3	11.097	102.3	GGACATGCCCccaGAGAAAGGGC
R-5	chr14	106034097	106035517	106034682	105105727	2101	169	11.0369	P-5-1	2490000	5	LCL.Dox R-5|LCL.Dox.ES358 R-130|Saos2.doxycycline R-1200|LCL.nutlin.FDR.relax R-565|U2OS.nutlin R-1922	0.005	TMEM121	E	3	4	41730	105992952	105063997	R-5	0	0	0.0872523	0.0449074	(TG)n	105105708	0	15.682	133.4	GTGCATGTCTGTGCATGTCT	FW	99.301	10	7	0	3	0	105105634	0	8.346	110.1	GTGTGTGTCTGTGCATGTCC	FW	105105644	0	8.582	100.2	GTGCATGTCCGTGTGTGTCT
R-13	chr19	6577079	6578111	6577597	6528597	1620	221	10.6618	P-13-1	1640000	15	LCL.Dox R-13|U2OS.nutlin R-268|U2OS.DMSO R-170|MCF7.Nutlin R-115|LCL.Dox.ES358 R-13|LCL.nutlin.FDR.relax R-66|MCF7.RITA1um R-82|U2OS.Eto R-99|Saos2.doxycycline R-339|U2OS.DXR R-234|LCL.IR.ES487.FDR.relax R-57|MCF7.5FU R-135|LCL.NT R-50|U2OS.ActD R-142|IMR90.5FU R-193	0.119	CD70	E	3	4	13566	6591163	6542163	R-13	0	0	-0.123995	0.370977		6528605	0	19.953	122.7	GGGCTTGTCTGGGCTTGCCC	FW	47.204	3	3	0	0	0	6528585	0	9.322	102.7	AAGAAAGCTTGGTCTTGTCT	FW	6528595	0	17.929	121	GGTCTTGTCTGGGCTTGTCT
R-43	chr14	106153588	106154687	106154190	105225235	1355	166	10.4041	P-43-4	687185	4	LCL.Dox R-43|LCL.Dox.ES358 R-200|LCL.nutlin.FDR.relax R-723|LCL.IR.ES487.FDR.relax R-523	0.005	TMEM121	E	3	4	161238	105992952	105063997	R-43	0	0	-0.024302	0.0200276	(TG)n	105225195	0	13.478	126.8	GTGCATGTCTGTGCATGACT	FW	86.684	9	6	1	2	0	105225105	0	8.346	110.1	GTGTGTGTCTGTGCATGTCC	FW	105225115	0	8.582	100.2	GTGCATGTCCGTGTGTGTCT
R-27	chr16	81844450	81845382	81844736	80402237	1140	194	10.1548	P-27-1	831131	6	LCL.Dox R-27|LCL.NT R-359|LCL.nutlin.FDR.relax R-96|LCL.Dox.ES358 R-53|LCL.IR.ES487.FDR.relax R-59|U2OS.Eto R-1608	0.005	PLCG2	E	3	4	31807	81812929	80370430	R-27	0	0	-0.0830621	0.334321	MIRb	80402259	0	19.833	116.9	GAACAAGCCTGGGCTTGCCT	FW	19.833	1	1	0	0	0	80402259	0	19.833	116.9	GAACAAGCCTGGGCTTGCCT	FW
R-32	chr1	214612508	214613488	214612954	212679577	1132	167	10.1447	P-32-1	758409	14	LCL.Dox R-32|U2OS.nutlin R-51|LCL.Dox.ES358 R-22|U2OS.DMSO R-49|MCF7.RITA1um R-28|U2OS.Eto R-40|Saos2.doxycycline R-691|MCF7.Nutlin R-59|LCL.IR.ES487.FDR.relax R-94|MCF7.5FU R-40|U2OS.ActD R-58|U2OS.DXR R-58|IMR90.5FU R-233|MCF7.NT R-326	0.0786	PTPN14	E	3	4	111688	214724642	212791265	R-32	0.51	0.8	0.302923	0.423934		212679593	0	15.288	117.6	AAACATGTTGCAACATGTCC	FW	24.571	2	2	0	0	0	212679593	0	15.288	117.6	AAACATGTTGCAACATGTCC	FW	212679603	0	9.283	105.8	CAACATGTCCCGCTATGATT
R-34	chr2	73120761	73122149	73121326	72974834	1104	206	10.1085	P-34-1	750746	8	LCL.Dox R-34|U2OS.nutlin R-1801|LCL.Dox.ES358 R-63|IMR90.5FU R-298|Saos2.doxycycline R-849|LCL.nutlin.FDR.relax R-48|LCL.IR.ES487.FDR.relax R-246|U2OS.ActD R-608	0.0703	SPR	E	3	5	6815	73114511	72968019	R-34	0.603333	0.95	0.299357	0.95512		72974847	0	17.576	113.4	ATACATGCCTGCACATGCCC	FW	38.581	3	1	1	1	0	72974789	1	9.833	115.1	CCGCATGACCtGGCCTTGGCC	FW	72974847	0	17.576	113.4	ATACATGCCTGCACATGCCC
R-57	chr17	38703399	38704544	38703941	35957467	1039	216	10.021	P-57-2	576842	11	LCL.Dox R-57|LCL.Dox.ES358 R-93|LCL.IR.ES487.FDR.relax R-1995|LCL.nutlin.FDR.relax R-151|Saos2.doxycycline R-1637|LCL.IR.ES487.FDR.relax R-117|U2OS.nutlin R-256|U2OS.ActD R-1090|U2OS.DXR R-611|U2OS.DMSO R-437|MCF7.Nutlin R-1123	0.0542	CCR7	E	3	5	17783	38721724	35975250	R-57	0.696667	0.8	0.497182	0.464159		35957460	0	14.137	107.2	GTGCAAGCATCAACATGCCC	FW	23.734	2	1	0	1	0	35957460	0	14.137	107.2	GTGCAAGCATCAACATGCCC	FW	35957470	2	9.597	102.2	CAACATGCCCagAGCCCTACCC
R-44	chr17	49031059	49032310	49031779	46386778	1004	200	9.97154	P-44-2	656460	14	LCL.Dox R-44|U2OS.DMSO R-51|U2OS.ActD R-35|LCL.Dox.ES358 R-256|IMR90.5FU R-9|U2OS.nutlin R-138|U2OS.Eto R-21|LCL.nutlin.FDR.relax R-200|MCF7.RITA1um R-371|MCF7.5FU R-168|MCF7.Nutlin R-240|Saos2.doxycycline R-790|U2OS.DXR R-125|LCL.IR.ES487.FDR.relax R-496	0.0423	TOB1	E	3	6	-90366	48941413	46296412	R-44	0.273333	0.3	-0.205119	0.372594		46386780	0	17.265	115.5	TGACAAGCCCAGACATGCAG	FW	17.265	1	1	0	0	0	46386780	0	17.265	115.5	TGACAAGCCCAGACATGCAG	FW
R-30	chr1	212769569	212770276	212769905	210836528	962	141	9.90989	P-30-1	775791	13	LCL.Dox R-30|MCF7.5FU R-594|MCF7.Nutlin R-466|MCF7.RITA1um R-87|U2OS.Eto R-12|U2OS.nutlin R-56|U2OS.DMSO R-54|Saos2.doxycycline R-79|LCL.Dox.ES358 R-24|LCL.nutlin.FDR.relax R-97|LCL.IR.ES487.FDR.relax R-96|U2OS.ActD R-174|U2OS.DXR R-198	0.0917	ATF3	E	3	4	31209	212738696	210805319	R-30	0	0.9	0.360679	0.398308		210836528	0	10.883	126.8	CTACATGTCAGGACATGTAA	FW	20.485	2	1	0	0	1	210836528	0	10.883	126.8	CTACATGTCAGGACATGTAA	FW	210836538	3	9.602	102.6	GGACATGTAAcagAGCCAAGGCA
R-33	chr12	19584650	19585650	19584954	19476221	962	170	9.90989	P-33-1	40307.4	13	LCL.Dox R-33|MCF7.Nutlin R-281|IMR90.5FU R-28|U2OS.nutlin R-135|U2OS.DMSO R-64|Saos2.doxycycline R-108|LCL.Dox.ES358 R-30|MCF7.RITA1um R-257|MCF7.5FU R-231|U2OS.Eto R-81|LCL.IR.ES487.FDR.relax R-166|U2OS.ActD R-59|U2OS.DXR R-129	0.058	AEBP2	E	3	5	-7653	19592607	19483874	R-33	0.663333	0.95	0.333071	0.864006	LTR88b	19476221	0	20.173	140.1	AAGCATGTCTGGGCATGTCT	FW	42.697	3	1	1	0	1	19476210	1	10.011	104.5	TTGCTGGGCTcAAGCATGTCT	FW	19476221	0	20.173	140.1	AAGCATGTCTGGGCATGTCT
R-36	chr16	4190057	4191024	4190864	4130865	954	147	9.89785	P-36-2	733648	15	LCL.Dox R-36|LCL.IR.ES487.FDR.relax R-122|LCL.Dox.ES358 R-71|U2OS.DMSO R-71|U2OS.Eto R-100|MCF7.Nutlin R-45|U2OS.nutlin R-124|LCL.nutlin.FDR.relax R-120|MCF7.5FU R-41|Saos2.doxycycline R-226|MCF7.RITA1um R-63|MCF7.NT R-125|U2OS.DXR R-170|IMR90.5FU R-309|U2OS.ActD R-68	0.0557	ADCY9	E	3	5	-24678	4166186	4106187	R-36	0	0	0.0657328	-0.442278		4130873	0	19.433	124.3	GAACATGCCCAGGCATGCGG	FW	28.136	2	1	0	0	1	4130860	3	8.703	95.9	GAGCACAGCTaggGAACATGCCC	FW	4130873	0	19.433	124.3	GAACATGCCCAGGCATGCGG
R-79	chr12	123430469	123432323	123431489	121997442	925	198	9.85331	P-79-1	405908	14	LCL.Dox R-79|Saos2.doxycycline R-99|U2OS.nutlin R-108|LCL.Dox.ES358 R-150|LCL.IR.ES487.FDR.relax R-145|MCF7.RITA1um R-366|U2OS.Eto R-45|IMR90.5FU R-60|LCL.nutlin.FDR.relax R-286|U2OS.DMSO R-194|LCL.NT R-82|U2OS.DXR R-282|U2OS.ActD R-109|MCF7.Nutlin R-1865	0.1058	ABCB9	E	3	4	19567	123451056	122017009	R-79	0	0	-0.271016	-0.646341		121997442	0	18.296	132.3	GAGCATGCACTGGCATGTCC	FW	59.853	5	2	1	1	1	121997430	2	8.315	98.2	AGTCCAGGACagGAGCATGCAC	FW	121997442	0	18.296	132.3	GAGCATGCACTGGCATGTCC
R-64	chr6	36634727	36635343	36635025	36743003	911	198	9.83131	P-64-1	12534.9	16	LCL.Dox R-64|MCF7.5FU R-93|MCF7.Nutlin R-83|MCF7.RITA1um R-71|IMR90.5FU R-40|U2OS.Eto R-34|LCL.nutlin.FDR.relax R-266|LCL.IR.ES487.FDR.relax R-78|U2OS.nutlin R-19|U2OS.DMSO R-14|Saos2.doxycycline R-1016|LCL.Dox.ES358 R-77|U2OS.DXR R-311|LCL.NT R-19|U2OS.ActD R-120|MCF7.NT R-735	0.1014	CDKN1A	E	3	4	-11433	36646458	36754436	R-64	0.596667	1	0.462891	1.4835		36743013	0	18.812	119.9	AGACAAGCCCGGGCAAGGCC	FW	28.785	2	2	0	0	0	36742862	0	9.973	105.4	AAGCAAGTAGAAACAGGCTG	FW	36743013	0	18.812	119.9	AGACAAGCCCGGGCAAGGCC
R-80	chr12	68435849	68436452	68436029	66722296	898	155	9.81057	P-80-1	400307	12	LCL.Dox R-80|MCF7.5FU R-784|MCF7.RITA1um R-766|LCL.nutlin.FDR.relax R-138|LCL.IR.ES487.FDR.relax R-111|U2OS.nutlin R-817|Saos2.doxycycline R-38|LCL.Dox.ES358 R-29|U2OS.DMSO R-513|MCF7.Nutlin R-622|U2OS.DXR R-422|U2OS.ActD R-352	0.005	IFNG	E	3	5	117492	68553521	66839788	R-80	0	0	-0.0709988	0.334317	LTR88b	66722305	0	18.592	137.1	AGTCATGTCTGGGCATGTTT	FW	27.656	2	2	0	0	0	66722216	0	9.064	95.9	GGACTAGTTTAGGAATGGTT	FW	66722305	0	18.592	137.1	AGTCATGTCTGGGCATGTTT
R-52	chr5	37847714	37848545	37848158	37883915	887	172	9.79279	P-52-1	619474	14	LCL.Dox R-52|U2OS.Eto R-31|LCL.nutlin.FDR.relax R-47|LCL.IR.ES487.FDR.relax R-66|U2OS.nutlin R-60|U2OS.DMSO R-28|LCL.Dox.ES358 R-28|U2OS.DXR R-50|U2OS.ActD R-29|MCF7.Nutlin R-218|Saos2.doxycycline R-234|MCF7.RITA1um R-182|IMR90.5FU R-35|MCF7.5FU R-239	0.0466	GDNF	E	3	5	-8376	37839782	37875539	R-52	0.67	0.9	0.0344621	0.0517802	MLT1H	37883924	0	19.453	117.8	GAACATGCCTGGGCTAGCCT	FW	55.964	5	2	1	1	1	37883849	2	9.668	87.4	GTGCCAGTTTtgAGCCAAGACT	RC	37883879	0	8.933	98	AAACATGTGTCTGCTTCCTC
R-63	chr1	66866060	66867318	66866507	66639095	869	139	9.76321	P-63-2	483787	7	LCL.Dox R-63|U2OS.nutlin R-1301|Saos2.doxycycline R-1439|LCL.Dox.ES358 R-42|LCL.nutlin.FDR.relax R-209|LCL.IR.ES487.FDR.relax R-274|U2OS.DXR R-647	0.005	PDE4B	E	3	4	68715	66797792	66570380	R-63	0	0.9	-0.0642195	-0.429175	(TCTTG)n	66639106	0	11.121	110.2	TGTCTTGTCTTGTCTTGTCT	FW	94.866	9	9	0	0	0	66639081	0	8.376	98	CCCCATGCCTGGACTAAGCC	RC	66639096	0	9.63	112.1	AAGCCTGTTTTGTCTTGTCT
R-73	chr6	151178273	151178636	151178495	151220188	855	126	9.73978	P-73-1	428698	14	LCL.Dox R-73|MCF7.Nutlin R-625|MCF7.RITA1um R-318|IMR90.5FU R-197|U2OS.ActD R-56|U2OS.Eto R-30|LCL.nutlin.FDR.relax R-116|LCL.IR.ES487.FDR.relax R-144|U2OS.nutlin R-35|U2OS.DXR R-24|U2OS.DMSO R-9|Saos2.doxycycline R-28|LCL.Dox.ES358 R-50|MCF7.5FU R-599	0.005	MTHFD1L	E	3	5	-8195	151186690	151228383	R-73	0	0	0.0655304	0.0636031	LTR10E	151220176	0	22.987	135.9	GGACATGCCTGGGCATGTCC	FW	62.015	4	2	1	1	0	151220166	0	14.749	114.1	CTGCAAGCTGGGACATGCCT	FW	151220176	0	22.987	135.9	GGACATGCCTGGGCATGTCC
R-76	chr3	186193653	186195132	186194176	187676870	848	162	9.72792	P-76-2	412963	10	LCL.Dox R-76|U2OS.nutlin R-788|LCL.Dox.ES358 R-60|LCL.nutlin.FDR.relax R-221|MCF7.Nutlin R-1373|MCF7.5FU R-876|MCF7.RITA1um R-1231|LCL.IR.ES487.FDR.relax R-177|U2OS.Eto R-429|U2OS.ActD R-404	0.005	LOC253573	E	3	7	67991	186262167	187744861	R-76	0	0	-0.0670196	-0.111376		187676901	0	16.063	128.7	TAACATGTCTGGGCATGCAT	FW	39.785	3	3	0	0	0	187676862	0	13.279	109.6	GGACTAGGTCAGGCATGTGA	FW	187676891	0	10.443	99.5	ATGCTGGACTTAACATGTCT
R-83	chr22	30641164	30642917	30641846	28971846	815	185	9.67066	P-83-1	389223	11	LCL.Dox R-83|MCF7.5FU R-155|U2OS.nutlin R-443|MCF7.Nutlin R-82|MCF7.RITA1um R-216|IMR90.5FU R-59|LCL.Dox.ES358 R-128|LCL.nutlin.FDR.relax R-484|Saos2.doxycycline R-2168|U2OS.DMSO R-436|LCL.IR.ES487.FDR.relax R-915	0.0634	LIF	E	3	2	950	30642796	28972796	R-83	0.59	0.85	0.205349	0.690894		28971856	0	13.96	110.7	GGAGCTGTCCCGACATGTCC	FW	35.491	3	2	0	0	1	28971856	0	13.96	110.7	GGAGCTGTCCCGACATGTCC	FW	28971866	0	12.93	114.1	CGACATGTCCTGGTTTGCCC
R-85	chr22	50153809	50154893	50154118	48540122	785	183	9.61655	P-85-1	382374	13	LCL.Dox R-85|U2OS.Eto R-397|LCL.nutlin.FDR.relax R-144|U2OS.nutlin R-204|Saos2.doxycycline R-2262|LCL.Dox.ES358 R-47|U2OS.DMSO R-171|MCF7.Nutlin R-3699|LCL.IR.ES487.FDR.relax R-157|U2OS.ActD R-115|U2OS.DXR R-61|LCL.NT R-26|IMR90.5FU R-374	0.1202	LOC90834	E	3	5	19840	50173958	48559962	R-85	0	0	0.00565723	0.0164769	L1M2a1	48540118	0	20.898	115	GGACATGCCTAAACATGCCT	FW	50.058	4	2	1	0	1	48540072	0	8.818	101.8	CAGCTTGCCCAGCCAGGAAC	FW	48540105	3	10.97	100.2	GTGGGAGTCTcctGGACATGCCT
R-96	chr10	92736811	92737505	92737313	92727293	776	155	9.59991	P-96-3	343850	6	LCL.Dox R-96|LCL.Dox.ES358 R-102|LCL.IR.ES487.FDR.relax R-269|LCL.nutlin.FDR.relax R-262|MCF7.Nutlin R-2095|Saos2.doxycycline R-1986	0.0327	ANKRD1	E	3	4	-56281	92681032	92671012	R-96	0	0	0.0389648	0.347248		92727256	0	8.508	93.3	AGCCTGGCCTAAGCAAGGTG	FW	38.214	3	1	2	0	0	92727256	0	8.508	93.3	AGCCTGGCCTAAGCAAGGTG	FW	92727288	1	20.68	126.5	GAACATGCCTgGGACATGTTT
R-49	chr9	94909360	94910341	94909711	93949532	769	155	9.58684	P-49-2	638714	14	LCL.Dox R-49|MCF7.Nutlin R-34|U2OS.nutlin R-36|U2OS.DMSO R-17|Saos2.doxycycline R-95|U2OS.Eto R-32|U2OS.ActD R-71|LCL.Dox.ES358 R-72|MCF7.RITA1um R-46|MCF7.5FU R-36|LCL.nutlin.FDR.relax R-188|IMR90.5FU R-34|LCL.IR.ES487.FDR.relax R-130|U2OS.DXR R-251	0.0872	C9orf44	E	3	4	5963	94903748	93943569	R-49	0	0	0.0341181	0.0908292		93949549	0	19.38	118.6	AGACTTGCCTGGGCTTGTTC	FW	45.605	4	1	1	2	0	93949537	2	8.478	89.9	AGTCAAACGGtcAGACTTGCCT	FW	93949549	0	19.38	118.6	AGACTTGCCTGGGCTTGTTC
R-77	chr3	58859898	58860881	58860243	58835283	759	145	9.56796	P-77-1	412963	10	LCL.Dox R-77|U2OS.ActD R-105|U2OS.Eto R-170|LCL.nutlin.FDR.relax R-60|U2OS.nutlin R-162|U2OS.DXR R-99|Saos2.doxycycline R-1938|LCL.Dox.ES358 R-59|LCL.IR.ES487.FDR.relax R-99|U2OS.DMSO R-324	0.0513	C3orf67	E	3	4	175472	59035715	59010755	R-77	0.53	0.65	0.0537813	-0.140028	L2b	58835271	0	15.002	129.6	CTGCATGTTCTGACATGTCT	FW	23.984	2	1	0	0	1	58835271	0	15.002	129.6	CTGCATGTTCTGACATGTCT	FW	58835376	3	8.982	108.4	GTTCATGGCAagaAGGCTTTTCC
R-92	chr5	172719069	172720157	172719569	172652175	670	147	9.38802	P-92-1	358223	14	LCL.Dox R-92|Saos2.doxycycline R-417|LCL.Dox.ES358 R-141|U2OS.DMSO R-540|MCF7.RITA1um R-320|U2OS.nutlin R-705|U2OS.Eto R-861|LCL.nutlin.FDR.relax R-339|MCF7.5FU R-301|MCF7.Nutlin R-262|LCL.IR.ES487.FDR.relax R-332|U2OS.DXR R-551|LCL.NT R-77|U2OS.ActD R-588	0.0785	STC2	E	3	5	36937	172756506	172689112	R-92	0	0	0.0781808	-0.136128	5S	172652193	0	19.794	130.9	AGGCAAGACCAGGCATGTCC	FW	19.794	1	1	0	0	0	172652193	0	19.794	130.9	AGGCAAGACCAGGCATGTCC	FW
R-196	chr20	20583929	20584394	20584149	20532149	665	144	9.37721	P-196-1	169885	6	LCL.Dox R-196|LCL.IR.ES487.FDR.relax R-234|Saos2.doxycycline R-1789|LCL.Dox.ES358 R-261|LCL.nutlin.FDR.relax R-316|MCF7.Nutlin R-3179	0.1107	RALGAPA2	E	3	5	109117	20693266	20641266	R-196	0.616667	0.65	0.0802106	-0.103438	MLT1H	20532222	0	17.291	105.2	GAACAAGCCTGAGCTAGCCT	FW	26.691	2	2	0	0	0	20532144	0	9.4	101.2	GAACAAGCAGAGACTTGAAA	FW	20532222	0	17.291	105.2	GAACAAGCCTGAGCTAGCCT
R-168	chr4	41146605	41147998	41146970	40841727	654	155	9.35315	P-168-1	202195	13	LCL.Dox R-168|U2OS.nutlin R-83|U2OS.DMSO R-37|Saos2.doxycycline R-147|LCL.Dox.ES358 R-197|MCF7.RITA1um R-669|LCL.nutlin.FDR.relax R-435|U2OS.DXR R-31|U2OS.Eto R-121|U2OS.ActD R-66|IMR90.5FU R-114|LCL.IR.ES487.FDR.relax R-314|MCF7.5FU R-354	0.005	APBB2	E	3	5	69665	41216635	40911392	R-168	0	0	-0.144465	-0.189362	AluJb	40841751	0	19.172	129	GGGCATGTTGGGACATGCCT	FW	27.594	2	1	0	1	0	40841751	0	19.172	129	GGGCATGTTGGGACATGCCT	FW	40841761	2	8.422	108.6	GGACATGCCTgtGGGCCCAGCT
R-100	chr8	67036116	67037041	67036658	67199212	650	160	9.3443	P-100-3	338698	12	LCL.Dox R-100|U2OS.nutlin R-222|Saos2.doxycycline R-760|LCL.Dox.ES358 R-104|U2OS.Eto R-128|LCL.nutlin.FDR.relax R-323|U2OS.DMSO R-285|LCL.IR.ES487.FDR.relax R-232|MCF7.Nutlin R-712|U2OS.DXR R-279|IMR90.5FU R-39|U2OS.ActD R-90	0.025	TRIM55	E	3	4	-2619	67039277	67201831	R-100	0.45	0.75	-0.0138686	-0.250784		67199228	0	14.648	122.9	CTGCATGCCTGTGCATGCCC	FW	26.947	2	1	1	0	0	67199228	0	14.648	122.9	CTGCATGCCTGTGCATGCCC	FW	67199273	1	12.299	107	TGGAAAGCCCcAGCCATGCCC
R-209	chr1	41947486	41948807	41948085	41720672	624	190	9.2854	P-209-2	164476	12	LCL.Dox R-209|U2OS.DMSO R-281|LCL.nutlin.FDR.relax R-406|U2OS.nutlin R-517|U2OS.ActD R-266|LCL.Dox.ES358 R-173|IMR90.5FU R-46|U2OS.DXR R-632|LCL.IR.ES487.FDR.relax R-414|MCF7.RITA1um R-1161|MCF7.5FU R-582|MCF7.Nutlin R-639	0.0318	EDN2	E	3	7	2259	41950344	41722931	R-209	0.663333	0.7	0.370398	0.106452		41720668	0	19.111	129.4	GGGCATGCCCGGGCTTGCAG	FW	36.327	3	2	0	0	1	41720655	3	8.74	104.6	CACCTGCTCCccaGGGCATGCCC	RC	41720658	0	8.476	108.2	CTGCTCCCCAGGGCATGCCC
R-112	chr2	137132624	137134117	137133332	136849802	616	122	9.26679	P-112-1	306151	11	LCL.Dox R-112|U2OS.nutlin R-299|LCL.Dox.ES358 R-82|LCL.nutlin.FDR.relax R-73|MCF7.RITA1um R-846|LCL.IR.ES487.FDR.relax R-116|MCF7.5FU R-484|U2OS.DMSO R-535|U2OS.DXR R-442|MCF7.Nutlin R-577|Saos2.doxycycline R-1084	0.005	CXCR4	E	3	2	-257607	136875725	136592195	R-112	0	0.85	-0.0364907	0.604194		136849817	0	18.35	117.9	CAACTTGTCCAGGCATGCCC	FW	49.421	4	2	0	0	2	136849804	3	9.039	100.3	TTACTTGTGTcacCAACTTGTCC	FW	136849814	3	8.935	98.4	CACCAACTTGtccAGGCATGCCC
R-93	chr14	64239879	64240559	64240399	63310152	612	106	9.25739	P-93-1	354274	14	LCL.Dox R-93|MCF7.RITA1um R-129|U2OS.nutlin R-184|U2OS.DXR R-149|MCF7.Nutlin R-175|U2OS.DMSO R-173|MCF7.5FU R-171|LCL.Dox.ES358 R-103|LCL.nutlin.FDR.relax R-190|Saos2.doxycycline R-549|LCL.IR.ES487.FDR.relax R-127|U2OS.Eto R-231|U2OS.ActD R-312|IMR90.5FU R-296	0.005	SGPP1	E	3	5	-45643	64194756	63264509	R-93	0	0	-0.0203309	-0.353654	FAM	63310174	0	17.326	116.9	AGGCATGCACCAACATGCCC	FW	26.146	2	1	0	0	1	63310161	3	8.82	99.6	TAACTGGGACtacAGGCATGCAC	FW	63310174	0	17.326	116.9	AGGCATGCACCAACATGCCC
R-68	chr16	20876845	20877826	20877239	20784740	611	97	9.25503	P-68-1	447675	12	LCL.Dox R-68|MCF7.5FU R-255|MCF7.Nutlin R-300|MCF7.RITA1um R-155|LCL.nutlin.FDR.relax R-91|U2OS.DMSO R-133|Saos2.doxycycline R-185|LCL.Dox.ES358 R-35|U2OS.nutlin R-155|LCL.IR.ES487.FDR.relax R-82|IMR90.5FU R-429|U2OS.Eto R-142	0.0662	LYRM1	E	3	4	34322	20911561	20819062	R-68	0.67	0.9	0.100897	0.391279		20784771	0	18.66	117.7	ATACATGTCCAAACATGCCC	FW	27.104	2	2	0	0	0	20784718	0	8.444	115.3	AGTCATATCAAGGCCTGTCC	FW	20784771	0	18.66	117.7	ATACATGTCCAAACATGCCC
R-110	chr12	93367123	93368308	93367589	91891720	609	116	9.2503	P-110-1	314752	14	LCL.Dox R-110|LCL.Dox.ES358 R-190|U2OS.nutlin R-693|U2OS.DMSO R-529|Saos2.doxycycline R-635|U2OS.Eto R-347|U2OS.DXR R-383|LCL.IR.ES487.FDR.relax R-168|LCL.nutlin.FDR.relax R-185|MCF7.Nutlin R-413|MCF7.5FU R-688|MCF7.RITA1um R-594|U2OS.ActD R-899|IMR90.5FU R-438	0.0507	EEA1	E	3	4	-44482	93323107	91847238	R-110	0	0	-0.0446199	0.0164821	L1M4	91891734	0	14.486	113.8	GTGCATGTTGGAACTTGCCT	FW	14.486	1	1	0	0	0	91891734	0	14.486	113.8	GTGCATGTTGGAACTTGCCT	FW
R-123	chr1	215174590	215175391	215175176	213241799	606	122	9.24317	P-123-2	278729	7	LCL.Dox R-123|LCL.nutlin.FDR.relax R-140|LCL.Dox.ES358 R-133|LCL.IR.ES487.FDR.relax R-210|MCF7.5FU R-1420|MCF7.Nutlin R-1118|MCF7.RITA1um R-1645	0.0786	KCNK2	E	3	4	-3708	215178884	213245507	R-123	0.53	0.95	-0.0183795	-0.14115	MLT1H	213241802	0	18.944	119.4	GAACATGCTTGGGCTTGCCT	FW	28.211	2	2	0	0	0	213241802	0	18.944	119.4	GAACATGCTTGGGCTTGCCT	FW	213241812	0	9.267	107.1	GGGCTTGCCTGTGCAAGGAA
R-121	chr1	182612696	182613729	182613037	180879660	603	147	9.23601	P-121-1	279895	10	LCL.Dox R-121|MCF7.5FU R-107|MCF7.Nutlin R-123|MCF7.RITA1um R-102|LCL.nutlin.FDR.relax R-405|LCL.Dox.ES358 R-112|IMR90.5FU R-654|LCL.IR.ES487.FDR.relax R-461|U2OS.Eto R-1877|U2OS.nutlin R-1397	0.005	LOC284648	E	3	5	29030	182642067	180908690	R-121	0.533333	0.2	0.0425679	-0.106973	(CCTTG)n	180879661	0	20.477	107.7	AGACTTGCCTGGACTTGCCC	FW	132.581	11	5	2	2	2	180879576	2	10.412	96.5	ACACCAGCCCccAAACAAGTTA	FW	180879651	0	10.717	91.2	AGCTCTGCCTAGACTTGCCT
R-156	chr1	6474394	6475256	6474753	6397340	584	162	9.18982	P-156-1	223556	11	LCL.Dox R-156|MCF7.Nutlin R-612|MCF7.RITA1um R-395|U2OS.Eto R-1677|U2OS.nutlin R-1061|Saos2.doxycycline R-1096|LCL.Dox.ES358 R-166|LCL.nutlin.FDR.relax R-191|U2OS.ActD R-643|MCF7.5FU R-1131|LCL.IR.ES487.FDR.relax R-152	0.1812	HES2	E	3	2	5226	6479979	6402566	R-156	0.563333	0.9	0.178594	0.427069		6397333	0	11.188	119.8	CTGCATGCCCGGGCAGCTCT	FW	11.188	1	1	0	0	0	6397333	0	11.188	119.8	CTGCATGCCCGGGCAGCTCT	FW
R-198	chr19	38470121	38470789	38470514	43162354	574	169	9.16491	P-198-1	169885	5	LCL.Dox R-198|LCL.Dox.ES358 R-335|LCL.nutlin.FDR.relax R-677|U2OS.nutlin R-2209|LCL.IR.ES487.FDR.relax R-492	0.005	SIPA1L3	E	3	4	72647	38397867	43089707	R-198	0.616667	0.9	-0.0310384	0.717383	L2c	43162457	0	15.293	126.3	GGGCAGGTCTAGGCCTGCCC	FW	60.754	5	2	1	1	1	43162336	1	16.645	123.3	CTGCAAGCCGtGGGCATGCCC	FW	43162347	0	10.317	108.2	GGGCATGCCCAGGTTCGGCT
R-144	chr20	46096980	46097887	46097386	45530793	568	138	9.14975	P-144-2	238392	10	LCL.Dox R-144|MCF7.5FU R-392|MCF7.Nutlin R-472|MCF7.RITA1um R-608|U2OS.Eto R-1909|LCL.nutlin.FDR.relax R-289|LCL.IR.ES487.FDR.relax R-195|U2OS.nutlin R-1430|LCL.Dox.ES358 R-207|U2OS.ActD R-1479	0.0768	NCOA3	E	3	4	-33270	46130656	45564063	R-144	0	0	0.0615928	0.297083		45530801	0	17.451	127.7	GGGCAAGTTCAAGCATGTTT	FW	17.451	1	1	0	0	0	45530801	0	17.451	127.7	GGGCAAGTTCAAGCATGTTT	FW
R-147	chr4	77702918	77703640	77703218	77922242	557	130	9.12153	P-147-1	238392	13	LCL.Dox R-147|MCF7.Nutlin R-1115|MCF7.RITA1um R-1199|U2OS.Eto R-4|LCL.nutlin.FDR.relax R-130|LCL.IR.ES487.FDR.relax R-110|U2OS.nutlin R-5|U2OS.DMSO R-18|Saos2.doxycycline R-24|LCL.Dox.ES358 R-109|IMR90.5FU R-30|U2OS.ActD R-14|U2OS.DXR R-26	0.0439	ANKRD56	E	3	5	346966	77356252	77575276	R-147	0	0.7	-0.0612091	0.151659		77922268	0	12.858	128.2	GGGCATGTCACTACATGTTG	FW	24.79	2	1	0	1	0	77922256	2	11.932	119.4	TGAGAAGTTCctGGGCATGTCA	FW	77922268	0	12.858	128.2	GGGCATGTCACTACATGTTG
R-127	chr5	57757905	57758439	57758078	57793835	556	111	9.11894	P-127-1	270639	14	LCL.Dox R-127|MCF7.5FU R-233|MCF7.Nutlin R-229|MCF7.RITA1um R-205|IMR90.5FU R-520|U2OS.Eto R-22|LCL.nutlin.FDR.relax R-80|LCL.IR.ES487.FDR.relax R-173|U2OS.nutlin R-39|U2OS.DXR R-30|U2OS.DMSO R-22|Saos2.doxycycline R-116|LCL.Dox.ES358 R-49|U2OS.ActD R-346	0.005	PLK2	E	3	5	-2165	57755913	57791670	R-127	0.513333	0.9	-0.0803431	0.984626		57793858	0	20.502	137.7	GGGCAAGTCCAGGCATGTTT	FW	20.502	1	1	0	0	0	57793858	0	20.502	137.7	GGGCAAGTCCAGGCATGTTT	FW
R-117	chr2	178034361	178035331	178035087	177743333	555	140	9.11634	P-117-1	285759	15	LCL.Dox R-117|U2OS.nutlin R-302|U2OS.DMSO R-147|Saos2.doxycycline R-925|LCL.Dox.ES358 R-186|MCF7.Nutlin R-75|LCL.nutlin.FDR.relax R-328|LCL.IR.ES487.FDR.relax R-262|MCF7.5FU R-56|MCF7.RITA1um R-133|U2OS.ActD R-183|U2OS.DXR R-215|IMR90.5FU R-174|U2OS.Eto R-262|MCF7.NT R-166	0.005	HNRNPA3	E	3	4	-42334	178077421	177785667	R-117	0.59	0.8	0.0355462	0.402363	LTR88b	177743313	0	19.897	135.4	AAGCATGCCTGGGCATGTTT	FW	53.422	4	2	1	0	1	177743313	0	19.897	135.4	AAGCATGCCTGGGCATGTTT	FW	177743323	3	11.947	110.2	GGGCATGTTTgtcAAACTGGCAG
R-152	chr9	5565970	5566508	5566145	5556145	551	122	9.10591	P-152-1	6207.57	5	LCL.Dox R-152|LCL.nutlin.FDR.relax R-416|LCL.IR.ES487.FDR.relax R-167|Saos2.doxycycline R-2680|LCL.Dox.ES358 R-137	0.005	PDCD1LG2	E	3	4	55601	5510544	5500544	R-152	0	0	0.116194	0.38023		5556174	0	13.462	94.6	GACTTAGCCTGGACATGTCC	FW	53.708	4	1	3	0	0	5556173	1	15.005	102.8	GGACTTAGCCtGGACATGTCC	FW	5556174	0	13.462	94.6	GACTTAGCCTGGACATGTCC
R-95	chr10	89602792	89603267	89603011	89592991	545	96	9.09011	P-95-1	345145	12	LCL.Dox R-95|MCF7.5FU R-109|MCF7.Nutlin R-161|MCF7.RITA1um R-116|IMR90.5FU R-93|LCL.nutlin.FDR.relax R-193|U2OS.nutlin R-468|LCL.Dox.ES358 R-95|Saos2.doxycycline R-210|U2OS.DMSO R-180|U2OS.Eto R-151|LCL.IR.ES487.FDR.relax R-420	0.005	PTEN	E	3	5	24942	89578069	89568049	R-95	0.59	0.35	-0.018095	0.487623	LTR88b	89593003	0	19.368	122.4	GAACTTGTCTAGGCATGTCT	FW	28.339	2	1	0	0	1	89593003	0	19.368	122.4	GAACTTGTCTAGGCATGTCT	FW	89593013	3	8.971	111.3	AGGCATGTCTagtGAGCAATGGG
R-161	chr6	149400671	149401748	149401128	149442821	535	126	9.0634	P-161-1	215292	9	LCL.Dox R-161|LCL.Dox.ES358 R-85|MCF7.Nutlin R-1274|U2OS.nutlin R-2016|LCL.IR.ES487.FDR.relax R-302|LCL.nutlin.FDR.relax R-338|MCF7.RITA1um R-1770|MCF7.5FU R-757|IMR90.5FU R-176	0.005	TAB2	E	3	4	-237934	149639062	149680755	R-161	0.673333	0.75	0.33666	0.348002		149442799	0	17.312	122.3	AGTCAAGTACAGACATGTCC	FW	29.638	2	1	1	0	0	149442799	0	17.312	122.3	AGTCAAGTACAGACATGTCC	FW	149442809	1	12.326	112.8	AGACATGTCCcAGGAAAGCAG
R-164	chr3	119357450	119358185	119357954	120840644	506	109	8.98299	P-164-1	208189	12	LCL.Dox R-164|LCL.Dox.ES358 R-260|MCF7.RITA1um R-1924|U2OS.Eto R-61|U2OS.nutlin R-197|U2OS.ActD R-360|U2OS.DMSO R-677|LCL.nutlin.FDR.relax R-210|Saos2.doxycycline R-164|MCF7.Nutlin R-1316|LCL.IR.ES487.FDR.relax R-87|U2OS.DXR R-162	0.0875	POPDC2	E	3	4	21450	119379404	120862094	R-164	0	0.6	0.0624524	-0.306591		120840654	0	12.274	126.8	GCACATGTCAGGGCATGAAT	FW	12.274	1	1	0	0	0	120840654	0	12.274	126.8	GCACATGTCAGGGCATGAAT	FW
R-217	chr15	31750795	31751620	31751280	29538572	484	130	8.91886	P-217-2	150477	4	LCL.Dox R-217|LCL.nutlin.FDR.relax R-1084|LCL.Dox.ES358 R-622|LCL.IR.ES487.FDR.relax R-795	0.088	KLF13	E	3	4	132198	31619082	29406374	R-217	0	0	0.00463623	-0.113377	L1MC3	29538557	0	13.156	114.6	CAGCATGCCTTCACTTGTTT	FW	32.39	3	2	0	0	1	29538557	0	13.156	114.6	CAGCATGCCTTCACTTGTTT	FW	29538567	0	10.105	101.4	TCACTTGTTTGTTCAAGCCC
R-234	chr3	5036412	5037061	5036777	5011777	482	141	8.91289	P-234-1	133049	8	LCL.Dox R-234|MCF7.RITA1um R-1052|U2OS.nutlin R-100|Saos2.doxycycline R-758|MCF7.Nutlin R-1015|LCL.Dox.ES358 R-426|U2OS.Eto R-264|LCL.nutlin.FDR.relax R-1963	0.005	BHLHE40	E	3	5	15681	5021096	4996096	R-234	0.723333	0.8	0.481294	0.6832		5011811	0	10.2	113.1	CAGCCAGCCCAGGCCTGTTG	FW	28.768	3	2	1	0	0	5011801	0	9.838	106.8	GCTCAAGTCCCAGCCAGCCC	FW	5011811	0	10.2	113.1	CAGCCAGCCCAGGCCTGTTG
R-184	chr10	115784338	115785320	115784713	115774703	481	125	8.90989	P-184-2	177235	5	LCL.Dox R-184|LCL.nutlin.FDR.relax R-211|LCL.IR.ES487.FDR.relax R-112|LCL.Dox.ES358 R-92|U2OS.Eto R-1547	0.0583	ADRB1	E	3	4	-19092	115803805	115793795	R-184	0.576667	1	0.0845835	0.466552		115774706	0	13.064	117.9	GAACATGTCTGTTCTTGTCT	FW	21.895	2	2	0	0	0	115774679	0	8.831	103.5	CAGCTAGTGCAGCCATGACC	FW	115774706	0	13.064	117.9	GAACATGTCTGTTCTTGTCT
R-188	chr11	57555833	57556237	57556014	57312590	469	132	8.87344	P-188-1	175383	5	LCL.Dox R-188|LCL.IR.ES487.FDR.relax R-411|Saos2.doxycycline R-194|LCL.Dox.ES358 R-450|U2OS.nutlin R-2912	0.0548	CTNND1	E	3	4	26781	57529233	57285809	R-188	0.836667	1	0.818901	1.29977		57312621	0	15.797	111.6	AGGCTAGTCCCCACATGTCT	FW	51.953	4	4	0	0	0	57312545	0	12.598	113	AAACAGGCCCGGGCATTTGT	FW	57312611	0	9.865	93.4	GGCTCAGCCTAGGCTAGTCC
R-208	chr10	125297971	125298777	125298574	125288564	465	115	8.86109	P-208-1	165371	9	LCL.Dox R-208|U2OS.Eto R-683|U2OS.nutlin R-1553|MCF7.RITA1um R-770|MCF7.5FU R-919|LCL.nutlin.FDR.relax R-1778|MCF7.Nutlin R-979|U2OS.DMSO R-607|U2OS.ActD R-681	0.005	GPR26	E	3	5	-127296	125425870	125415860	R-208	0	0	-0.257765	-0.137152		125288551	0	17.489	124.6	AAACATGCCCAGGCAAGTAG	FW	17.489	1	1	0	0	0	125288551	0	17.489	124.6	AAACATGCCCAGGCAAGTAG	FW
R-211	chr12	6438422	6439921	6439537	6309798	450	122	8.81378	P-211-1	162692	4	LCL.Dox R-211|LCL.Dox.ES358 R-504|LCL.nutlin.FDR.relax R-586|LCL.IR.ES487.FDR.relax R-572	0.0766	TNFRSF1A	E	3	5	11724	6451261	6321522	R-211	0.62	0.95	0.219634	1.12926		6309800	0	14.424	109.6	GGACTTGTGGTGACATGCCT	FW	33.106	3	1	0	1	1	6309787	3	8.204	99.7	CAGCTGGCAGtggGGACTTGTGG	FW	6309800	0	14.424	109.6	GGACTTGTGGTGACATGCCT
R-190	chr12	11982898	11983898	11983687	11874954	446	97	8.8009	P-190-2	174461	5	LCL.Dox R-190|LCL.Dox.ES358 R-214|LCL.nutlin.FDR.relax R-375|LCL.IR.ES487.FDR.relax R-212|U2OS.nutlin R-3660	0.005	ETV6	E	3	4	180900	11802787	11694054	R-190	0	0.9	-0.0204947	0.075132		11874947	0	12.451	121.5	CTACATGCATGGACATGTTA	FW	12.451	1	1	0	0	0	11874947	0	12.451	121.5	CTACATGCATGGACATGTTA	FW
R-203	chr10	82230411	82232342	82230964	82220944	446	120	8.8009	P-203-1	168073	7	LCL.Dox R-203|Saos2.doxycycline R-601|LCL.Dox.ES358 R-519|LCL.nutlin.FDR.relax R-501|LCL.IR.ES487.FDR.relax R-384|U2OS.Eto R-1685|U2OS.ActD R-1238	0.0265	TSPAN14	E	3	4	16927	82214037	82204017	R-203	0.386667	0.65	-0.386168	0.13171		82220962	0	14.401	112.5	GAACATGTAGAAACAAGTCT	FW	24.214	2	1	0	0	1	82220962	0	14.401	112.5	GAACATGTAGAAACAAGTCT	FW	82221023	3	9.813	110.4	GGGCTTGGCAggcGAGCCTGTGC
R-183	chr9	139444400	139446121	139445044	138564865	433	129	8.75822	P-183-1	181908	12	LCL.Dox R-183|U2OS.nutlin R-555|U2OS.DMSO R-257|LCL.Dox.ES358 R-490|MCF7.Nutlin R-80|MCF7.RITA1um R-177|LCL.nutlin.FDR.relax R-297|U2OS.Eto R-987|IMR90.5FU R-97|LCL.IR.ES487.FDR.relax R-373|MCF7.5FU R-149|LCL.NT R-41	0.1528	NOTCH1	E	3	5	-4806	139440238	138560059	R-183	0.54	0.9	-0.238713	1.18155		138564856	0	15.096	107	TGAGTTGCCCGGGCAAGTCC	FW	50.953	4	1	0	2	1	138564853	3	9.008	103.4	GAGTGAGTTGcccGGGCAAGTCC	FW	138564856	0	15.096	107	TGAGTTGCCCGGGCAAGTCC
R-261	chr2	17996696	17997451	17997104	17860585	427	128	8.73809	P-261-1	110011	12	LCL.Dox R-261|LCL.nutlin.FDR.relax R-98|LCL.IR.ES487.FDR.relax R-104|Saos2.doxycycline R-1892|LCL.Dox.ES358 R-132|MCF7.RITA1um R-625|U2OS.Eto R-849|U2OS.DXR R-411|U2OS.nutlin R-588|MCF7.Nutlin R-740|MCF7.5FU R-758|U2OS.ActD R-377	0.0335	MSGN1	E	3	4	-681	17997785	17861266	R-261	0.566667	0.1	-0.136259	-0.377631		17860588	1	20.324	141.8	AGGCATGTTCcGGGCATGTCT	FW	20.324	1	0	1	0	0	17860588	1	20.324	141.8	AGGCATGTTCcGGGCATGTCT	FW
R-216	chr8	50084464	50084865	50084646	50247199	423	104	8.72451	P-216-1	150477	7	LCL.Dox R-216|LCL.nutlin.FDR.relax R-206|LCL.IR.ES487.FDR.relax R-431|U2OS.nutlin R-4755|LCL.Dox.ES358 R-201|Saos2.doxycycline R-1374|U2OS.ActD R-1675	0.0283	C8orf22	E	3	7	99744	49984902	50147455	R-216	0	0	-0.0148465	0.187188	L1M4	50247196	0	15.742	131.2	GTGCATGTTGGGGCATGCTT	FW	34.89	3	1	1	0	1	50247196	0	15.742	131.2	GTGCATGTTGGGGCATGCTT	FW	50247206	1	10.375	102.9	GGGCATGCTTtCAACATTCAG
R-252	chr17	38350525	38351271	38350700	35604226	418	131	8.70736	P-252-1	118204	7	LCL.Dox R-252|LCL.nutlin.FDR.relax R-917|U2OS.nutlin R-1594|LCL.Dox.ES358 R-652|U2OS.ActD R-1269|LCL.IR.ES487.FDR.relax R-642|IMR90.5FU R-734	0.0686	RAPGEFL1	E	3	5	16459	38334241	35587767	R-252	0.593333	0.7	0.415501	0.126078		35604230	0	13.506	127.1	CTGCATGCCCAGGCTTGTGA	FW	21.972	2	1	0	0	1	35604230	0	13.506	127.1	CTGCATGCCCAGGCTTGTGA	FW	35604309	3	8.466	108.5	TTGCAAGTCCcccACTCAGGCCT
R-280	chr5	424501	425396	424948	477948	418	128	8.70736	P-280-1	100708	5	LCL.Dox R-280|LCL.Dox.ES358 R-110|LCL.IR.ES487.FDR.relax R-153|LCL.nutlin.FDR.relax R-207|LCL.NT R-199	0.1975	C5orf55	E	3	4	120658	304290	357290	R-280	0	0.8	-0.147175	-0.209951		477976	0	10.457	115.4	GGACATGTCAGGGCAAAGGC	FW	30.273	3	1	0	1	1	477976	0	10.457	115.4	GGACATGTCAGGGCAAAGGC	FW	478000	3	10.723	113.9	CACCCTGTCCcagAGCCCTGCCC
R-278	chr11	67965381	67966675	67965921	67722497	410	112	8.67948	P-278-1	100708	7	LCL.Dox R-278|LCL.Dox.ES358 R-90|MCF7.RITA1um R-859|U2OS.nutlin R-1179|LCL.nutlin.FDR.relax R-609|Saos2.doxycycline R-468|MCF7.Nutlin R-702	0.005	SUV420H1	E	3	5	14863	67980784	67737360	R-278	0	0	-0.0444804	-0.158045	(CAAGA)n	67722482	0	11.475	107.1	AGACAAGACAAGACAAGACA	FW	122.788	11	10	0	0	1	67722482	0	11.475	107.1	AGACAAGACAAGACAAGACA	FW	67722487	0	11.475	107.1	AGACAAGACAAGACAAGACA
R-241	chr17	67426472	67427145	67426736	64938331	405	100	8.66178	P-241-1	124348	9	LCL.Dox R-241|MCF7.5FU R-845|MCF7.RITA1um R-810|LCL.nutlin.FDR.relax R-187|U2OS.nutlin R-1177|Saos2.doxycycline R-165|LCL.Dox.ES358 R-65|MCF7.Nutlin R-429|LCL.IR.ES487.FDR.relax R-507	0.005	MAP2K6	E	3	5	15899	67410837	64922432	R-241	0.653333	0.95	0.0821354	0.708862		64938364	0	16.393	106.3	AAACAAGCCCGGACTTATCT	FW	48.068	3	1	2	0	0	64938342	1	14.939	111.1	AAACTAGTTTgGGGCTTGTTT	FW	64938353	1	16.736	104.8	GGGCTTGTTTcAAACAAGCCC
R-271	chr4	185249017	185249887	185249472	185486466	402	112	8.65105	P-271-1	104238	4	LCL.Dox R-271|LCL.Dox.ES358 R-175|LCL.nutlin.FDR.relax R-279|LCL.IR.ES487.FDR.relax R-142	0.0438	ENPP6	E	3	4	-110358	185139114	185376108	R-271	0.51	0.7	-0.0754372	-0.214009		185486471	0	11.628	124.2	GTGCATGTCTTTGCATGCAT	FW	11.628	1	1	0	0	0	185486471	0	11.628	124.2	GTGCATGTCTTTGCATGCAT	FW
R-236	chr2	113562743	113563665	113563350	113279821	391	125	8.61102	P-236-1	130647	5	LCL.Dox R-236|LCL.IR.ES487.FDR.relax R-700|LCL.Dox.ES358 R-316|U2OS.nutlin R-2458|LCL.nutlin.FDR.relax R-479	0.0671	IL1A	E	3	4	-20379	113542971	113259442	R-236	0	0	-0.150829	-0.381345		113279828	0	15.093	124.3	TGACATGTCTGGACGAGTCT	FW	23.706	2	2	0	0	0	113279828	0	15.093	124.3	TGACATGTCTGGACGAGTCT	FW	113279838	0	8.613	95.6	GGACGAGTCTATCCTAGCAT
R-260	chr17	71267051	71267619	71267406	68779001	390	122	8.60733	P-260-1	110744	4	LCL.Dox R-260|LCL.Dox.ES358 R-351|LCL.nutlin.FDR.relax R-407|LCL.IR.ES487.FDR.relax R-813	0.1638	CPSF4L	E	3	4	-9387	71258019	68769614	R-260	0	0	-0.274051	-0.213681		68779007	0	11.272	120.7	AGACATGTAGAGTCTTGTCA	FW	11.272	1	1	0	0	0	68779007	0	11.272	120.7	AGACATGTAGAGTCTTGTCA	FW
R-226	chr6	116673531	116674519	116673923	116780616	385	100	8.58871	P-226-1	142877	10	LCL.Dox R-226|U2OS.nutlin R-3848|Saos2.doxycycline R-1428|LCL.Dox.ES358 R-302|LCL.nutlin.FDR.relax R-137|LCL.IR.ES487.FDR.relax R-148|IMR90.5FU R-154|U2OS.DXR R-687|U2OS.Eto R-1594|U2OS.ActD R-1460	0.0328	DSE	E	3	5	72641	116601282	116707975	R-226	0	0.7	0.483845	0.666387		116780637	0	19.371	129.5	GGGCAAGTCTGGGCAAGCTC	FW	55.154	5	1	2	1	1	116780624	3	8.17	97.7	CAACACAGCCttaGGGCAAGTCT	RC	116780625	2	9.63	94.1	AACACAGCCTtaGGGCAAGTCT
R-250	chr1	23918011	23919968	23919252	23791839	380	116	8.56986	P-250-2	118964	12	LCL.Dox R-250|LCL.Dox.ES358 R-162|Saos2.doxycycline R-413|U2OS.nutlin R-408|MCF7.5FU R-164|MCF7.Nutlin R-191|MCF7.RITA1um R-212|LCL.nutlin.FDR.relax R-389|U2OS.Eto R-480|LCL.IR.ES487.FDR.relax R-502|U2OS.DXR R-301|U2OS.ActD R-513	0.005	ID3	E	3	4	-32930	23886322	23758909	R-250	0.373333	0.95	-0.0763691	0.512688	MIRb	23791858	0	12.828	100.3	GGAGGTGTCCTGACTTGCCC	FW	31.179	3	2	0	1	0	23791718	2	9.953	104.6	GAGCTAGTAGcaGGACATGAAG	FW	23791858	0	12.828	100.3	GGAGGTGTCCTGACTTGCCC
R-267	chr1	15059178	15060349	15059734	14932321	367	113	8.51964	P-267-2	106385	6	LCL.Dox R-267|Saos2.doxycycline R-1874|LCL.IR.ES487.FDR.relax R-578|LCL.Dox.ES358 R-213|U2OS.nutlin R-1713|LCL.nutlin.FDR.relax R-225	0.0872	KAZN	E	3	5	134522	14925212	14797799	R-267	0.623333	0.85	-0.0467847	-0.103368		14932353	0	16.963	124.1	AAGCAAGTCAGGACAAGTCC	FW	16.963	1	1	0	0	0	14932353	0	16.963	124.1	AAGCAAGTCAGGACAAGTCC	FW
R-254	chr9	34072257	34073224	34072580	34062580	352	104	8.45943	P-254-1	115941	10	LCL.Dox R-254|LCL.Dox.ES358 R-431|MCF7.Nutlin R-64|LCL.nutlin.FDR.relax R-610|U2OS.Eto R-646|MCF7.5FU R-85|Saos2.doxycycline R-1589|MCF7.RITA1um R-96|U2OS.nutlin R-1408|U2OS.ActD R-586	0.005	UBAP2	E	3	7	-23633	34048947	34038947	R-254	0	0.9	0.227135	0.467275		34062588	0	15.029	117.1	CTGCAGGCCCTGACATGCCC	FW	37.041	3	2	0	0	1	34062578	0	9.255	101.8	AAACCAGTTCCTGCAGGCCC	RC	34062588	0	15.029	117.1	CTGCAGGCCCTGACATGCCC
R-289	chr3	177309068	177309905	177309358	178792052	351	100	8.45533	P-289-1	94508	7	LCL.Dox R-289|LCL.nutlin.FDR.relax R-387|U2OS.nutlin R-1499|Saos2.doxycycline R-409|LCL.Dox.ES358 R-493|MCF7.Nutlin R-2381|LCL.IR.ES487.FDR.relax R-288	0.0398	TBL1XR1	E	3	5	-394310	176915048	178397742	R-289	0.57	0.9	-0.119026	-0.186576		178792072	0	15.3	119.2	TGACATGTTCAGACATATCC	FW	15.3	1	1	0	0	0	178792072	0	15.3	119.2	TGACATGTTCAGACATATCC	FW
R-249	chr4	146975552	146976204	146976006	147195456	347	88	8.43879	P-249-1	119726	8	LCL.Dox R-249|LCL.nutlin.FDR.relax R-223|U2OS.nutlin R-1137|LCL.Dox.ES358 R-403|U2OS.Eto R-1873|LCL.IR.ES487.FDR.relax R-283|U2OS.ActD R-1375|MCF7.Nutlin R-2182	0.005	LOC100505545	E	3	4	-116399	146859607	147079057	R-249	0	0	0.0705401	0.164828	ERV3-16A3_I-int	147195444	0	17.821	122.7	GGGCATGCTGAGACTTGTTT	FW	37.003	3	1	1	1	0	147195369	2	8.357	103.5	AGACATGGTTgcAGCCTTCTTT	FW	147195433	1	10.825	111.1	TACCCTGCTCaGGGCATGCTG
R-302	chr20	49460894	49461632	49461326	48894733	343	124	8.42206	P-302-1	87850	6	LCL.Dox R-302|U2OS.Eto R-732|LCL.IR.ES487.FDR.relax R-408|LCL.Dox.ES358 R-716|U2OS.nutlin R-334|LCL.nutlin.FDR.relax R-567	0.1644	BCAS4	E	3	4	49860	49411466	48844873	R-302	0	0	0.144034	0.245232		48894713	0	14.016	118.5	GGGCATGCTGGGACCTGCAC	FW	33.248	3	2	1	0	0	48894702	1	10.666	108	GGGTGTGGCTgGGGCATGCTG	FW	48894703	0	8.566	93.3	GGTGTGGCTGGGGCATGCTG
R-460	chr9	136651051	136652009	136651478	135641299	343	144	8.42206	P-460-1	31830.6	4	LCL.Dox R-460|LCL.IR.ES487.FDR.relax R-1295|LCL.Dox.ES358 R-757|LCL.nutlin.FDR.relax R-419	0.2506	SARDH	E	3	4	205968	136857446	135847267	R-460	0.54	0.55	-0.565313	-0.879701		135641349	0	16.695	126.3	ACACATGCCTGGGCAGGTCT	FW	33.986	3	2	0	1	0	135641349	0	16.695	126.3	ACACATGCCTGGGCAGGTCT	FW	135641359	2	8.924	110.8	GGGCAGGTCTgcACTCCTGCCT
R-281	chr1	25298649	25299549	25298957	25171544	342	98	8.41785	P-281-2	100009	12	LCL.Dox R-281|MCF7.5FU R-970|U2OS.Eto R-435|U2OS.nutlin R-491|U2OS.DXR R-577|Saos2.doxycycline R-519|LCL.Dox.ES358 R-462|MCF7.Nutlin R-505|LCL.nutlin.FDR.relax R-829|MCF7.RITA1um R-505|LCL.IR.ES487.FDR.relax R-739|U2OS.ActD R-487	0.034	RUNX3	E	3	5	-7456	25291501	25164088	R-281	0.47	0.6	-0.232316	-0.735219	MIRb	25171544	0	17.814	111.7	GGACTTGCCTGGGCTTGCAT	FW	27.764	2	1	0	0	1	25171478	3	9.95	101.7	GGGGAAGTCCtccTATCTTGCTC	FW	25171544	0	17.814	111.7	GGACTTGCCTGGGCTTGCAT
R-303	chr8	8483230	8483861	8483451	8520861	342	105	8.41785	P-303-1	87850	9	LCL.Dox R-303|IMR90.5FU R-548|LCL.nutlin.FDR.relax R-511|LCL.IR.ES487.FDR.relax R-385|U2OS.nutlin R-611|U2OS.DMSO R-280|LCL.Dox.ES358 R-220|U2OS.ActD R-1436|U2OS.Eto R-680	0.005	CLDN23	E	3	4	-76214	8559665	8597075	R-303	0.583333	0.95	0.0683948	0.0818537	MLT1H	8520874	0	18.293	111.7	AAACAAGCCTGGGCTAGCCT	FW	27.783	2	1	0	1	0	8520755	2	9.49	94.4	GGGCTGGCCTtgCGGTTTGCTT	FW	8520874	0	18.293	111.7	AAACAAGCCTGGGCTAGCCT
R-237	chr6	149657624	149658082	149657899	149699592	338	90	8.40088	P-237-1	129851	13	LCL.Dox R-237|LCL.IR.ES487.FDR.relax R-374|U2OS.nutlin R-341|LCL.Dox.ES358 R-239|Saos2.doxycycline R-553|U2OS.DMSO R-312|MCF7.Nutlin R-323|LCL.nutlin.FDR.relax R-384|U2OS.Eto R-222|MCF7.RITA1um R-455|MCF7.5FU R-313|U2OS.DXR R-694|U2OS.ActD R-389	0.005	TAB2	E	3	4	18837	149639062	149680755	R-237	0	0.75	0.048226	0.290329		149699605	0	17.212	117.6	GAACATGTTCAGACAGGCCT	FW	17.212	1	1	0	0	0	149699605	0	17.212	117.6	GAACATGTTCAGACAGGCCT	FW
R-338	chr16	75519611	75520806	75520077	74077578	328	107	8.35755	P-338-2	67604.2	7	LCL.Dox R-338|U2OS.nutlin R-1687|MCF7.Nutlin R-1513|LCL.Dox.ES358 R-694|LCL.nutlin.FDR.relax R-858|MCF7.5FU R-1068|Saos2.doxycycline R-1886	0.005	CHST6	E	3	4	8849	75528926	74086427	R-338	0.533333	0.75	-0.120022	-0.262521		74077573	0	14.022	121.8	GTGCCTGTCAAGGCATGCCC	FW	23.372	2	2	0	0	0	74077573	0	14.022	121.8	GTGCCTGTCAAGGCATGCCC	FW	74077583	0	9.35	107	AGGCATGCCCCACTCTGCCC
R-248	chr1	233315298	233315902	233315514	231382137	317	63	8.30834	P-248-1	119726	11	LCL.Dox R-248|U2OS.nutlin R-540|U2OS.DMSO R-560|LCL.Dox.ES358 R-324|MCF7.Nutlin R-1131|LCL.nutlin.FDR.relax R-451|MCF7.RITA1um R-1486|LCL.IR.ES487.FDR.relax R-454|IMR90.5FU R-200|U2OS.Eto R-840|U2OS.ActD R-1127	0.005	PCNXL2	E	3	5	115945	233431459	231498082	R-248	0	0	0.0531652	0.0963637	LTR10E	231382146	0	19.257	123.8	GGACAGGCCCAGGCAAGTCT	FW	57.195	4	3	0	1	0	231382126	0	11.05	100.6	TGGCTTACTCAAGCATGTCT	FW	231382136	0	18.149	125.3	AAGCATGTCTGGACAGGCCC
R-276	chr11	67423788	67424215	67423970	67180546	314	70	8.29462	P-276-1	101409	10	LCL.Dox R-276|LCL.nutlin.FDR.relax R-696|LCL.IR.ES487.FDR.relax R-519|U2OS.nutlin R-210|U2OS.DMSO R-219|Saos2.doxycycline R-242|LCL.Dox.ES358 R-507|U2OS.DXR R-504|U2OS.Eto R-79|U2OS.ActD R-1356	0.0373	ACY3	E	3	5	-5840	67418130	67174706	R-276	0	0	-0.141482	-0.155442	MER101-int	67180534	0	17.967	125.4	GGGCAAGTCCAAGCATGCCA	FW	40.202	3	2	1	0	0	67180523	1	13.206	116.9	GAGGAAGTACaGGGCAAGTCC	FW	67180534	0	17.967	125.4	GGGCAAGTCCAAGCATGCCA
R-379	chrX	17565815	17566588	17566042	17475963	311	110	8.28077	P-379-1	1301.64	12	LCL.Dox R-379|MCF7.Nutlin R-1120|U2OS.Eto R-1215|LCL.nutlin.FDR.relax R-474|U2OS.nutlin R-1106|U2OS.DMSO R-338|Saos2.doxycycline R-702|LCL.Dox.ES358 R-344|U2OS.ActD R-419|MCF7.RITA1um R-1327|IMR90.5FU R-138|LCL.IR.ES487.FDR.relax R-503	0.0445	NHS	E	3	5	172500	17393542	17303463	R-379	0.66	1	-0.0184821	-0.141367	MLT1H2	17475971	0	18.594	123.3	AGGCTAGTCCGGGCTTGTTC	FW	45.912	4	3	0	1	0	17475959	2	9.034	90	GTGCCTTCCAggAGGCTAGTCC	RC	17475971	0	18.594	123.3	AGGCTAGTCCGGGCTTGTTC
R-342	chr1	181068527	181069724	181068893	179335516	309	96	8.27146	P-342-1	64767.6	12	LCL.Dox R-342|MCF7.Nutlin R-282|MCF7.RITA1um R-288|U2OS.Eto R-577|LCL.nutlin.FDR.relax R-77|LCL.IR.ES487.FDR.relax R-170|U2OS.nutlin R-720|U2OS.DMSO R-272|Saos2.doxycycline R-1269|LCL.Dox.ES358 R-188|U2OS.ActD R-1398|IMR90.5FU R-274	0.1034	IER5	E	3	4	11256	181057637	179324260	R-342	0.63	0.95	0.57244	0.913968		179335517	0	15.491	118.6	AAACAGGTTGAGACATGTCC	FW	33.042	3	2	1	0	0	179335516	1	8.219	90	AAAACAGGTTgAGACATGTCC	FW	179335517	0	15.491	118.6	AAACAGGTTGAGACATGTCC
R-337	chr14	89894703	89895771	89895325	88965078	303	108	8.24317	P-337-2	68755.8	14	LCL.Dox R-337|Saos2.doxycycline R-271|U2OS.nutlin R-266|U2OS.DMSO R-115|LCL.Dox.ES358 R-448|U2OS.ActD R-155|MCF7.5FU R-433|LCL.nutlin.FDR.relax R-425|MCF7.Nutlin R-354|IMR90.5FU R-95|U2OS.DXR R-254|LCL.IR.ES487.FDR.relax R-607|U2OS.Eto R-432|MCF7.RITA1um R-692	0.005	LOC400236	E	3	4	190169	90085494	89155247	R-337	0	0	0.0645537	-0.0410709		88965079	0	19.034	131.2	TGGCATGCCTAGGCTTGTCT	FW	70.867	6	1	2	0	3	88964936	3	9.21	113.1	GGGCATGCCAcggTGTCCTGGAC	RC	88965005	1	8.514	102.6	GAGGCTGCCCaGGCCAGGTTC
R-314	chr1	1838509	1839245	1839064	1828924	299	109	8.224	P-314-1	80807.2	3	LCL.Dox R-314|MCF7.RITA1um R-1926|U2OS.nutlin R-2017	0.0761	CALML6	E	3	5	-7201	1846265	1836125	R-314	0	0.95	0.0638973	0.372544		1828956	0	11.776	98.9	AGCTCTGCCCAGGCTTGCCC	FW	46.669	5	2	1	0	2	1828955	1	8.402	91.1	GAGCTCTGCCcAGGCTTGCCC	FW	1828956	0	11.776	98.9	AGCTCTGCCCAGGCTTGCCC
R-352	chr12	54634757	54635372	54635084	52921351	294	88	8.19967	P-352-1	61443.9	4	LCL.Dox R-352|LCL.nutlin.FDR.relax R-430|LCL.Dox.ES358 R-127|LCL.IR.ES487.FDR.relax R-265	0.0611	CBX5	E	3	4	18245	54653329	52939596	R-352	0.736667	0.75	0.929062	0.606217		52921282	0	10.972	97.8	GAACAAGGTTGGGAAAGCCC	FW	30.553	3	2	1	0	0	52921282	0	10.972	97.8	GAACAAGGTTGGGAAAGCCC	FW	52921292	0	8.562	101.5	GGGAAAGCCCCAACAGGTAG
R-305	chr2	37232246	37233115	37232836	37086340	290	84	8.17991	P-305-1	87197.7	5	LCL.Dox R-305|Saos2.doxycycline R-1387|LCL.Dox.ES358 R-367|LCL.IR.ES487.FDR.relax R-119|LCL.nutlin.FDR.relax R-199	0.005	STRN	E	3	2	78649	37311485	37164989	R-305	0	1	0.666729	1.36168		37086340	0	15.969	120	AGGCATGCTGTAACATGTTC	FW	44.461	4	1	0	1	2	37086327	3	11.423	109.1	ATGTAAGGCCtgcAGGCATGCTG	FW	37086328	2	8.836	106	TGTAAGGCCTgcAGGCATGCTG
R-322	chr2	37856479	37857387	37856820	37710324	284	90	8.14975	P-322-1	78319.2	9	LCL.Dox R-322|U2OS.ActD R-642|U2OS.nutlin R-669|Saos2.doxycycline R-273|LCL.Dox.ES358 R-380|LCL.nutlin.FDR.relax R-1254|LCL.IR.ES487.FDR.relax R-427|IMR90.5FU R-230|U2OS.Eto R-518	0.005	CDC42EP3	E	3	5	42506	37899326	37752830	R-322	0.483333	0	-0.0602515	-0.0486467	FordPrefect	37710329	0	15.965	127.8	AGGCAAGTGCAGACATGTTG	FW	15.965	1	1	0	0	0	37710329	0	15.965	127.8	AGGCAAGTGCAGACATGTTG	FW
R-339	chr12	26902735	26903498	26902905	26794172	271	77	8.08215	P-339-1	67032	4	LCL.Dox R-339|LCL.IR.ES487.FDR.relax R-146|Saos2.doxycycline R-268|LCL.Dox.ES358 R-74	0.0314	ITPR2	E	3	4	83226	26986131	26877398	R-339	0.563333	0.75	0.00750962	0.266591		26794162	0	11.836	109.7	AGACAAGTAGCAACAAGTTT	FW	11.836	1	1	0	0	0	26794162	0	11.836	109.7	AGACAAGTAGCAACAAGTTT	FW
R-421	chr17	38698780	38699644	38699267	35952793	256	104	8	P-421-1	39306.9	5	LCL.Dox R-421|LCL.Dox.ES358 R-620|LCL.nutlin.FDR.relax R-896|LCL.IR.ES487.FDR.relax R-550|U2OS.nutlin R-809	0.0647	CCR7	E	3	5	22457	38721724	35975250	R-421	0.646667	0.7	0.112271	0.0771166		35952786	0	10.299	111.1	CTGTCTGCCTGGGCATGTCT	FW	37.16	4	2	1	1	0	35952786	0	10.299	111.1	CTGTCTGCCTGGGCATGTCT	FW	35952796	0	9.44	90.3	GGGCATGTCTCTGCAATGCT
R-427	chr16	11299313	11301046	11300507	11208008	256	107	8	P-427-3	36727.4	3	LCL.Dox R-427|LCL.nutlin.FDR.relax R-2133|LCL.IR.ES487.FDR.relax R-1703	0.0605	SOCS1	E	3	4	49532	11350039	11257540	R-427	0.46	0.8	-0.19643	-0.34107		11208001	0	12.429	101.9	TGCCTCGCCCAGACATGCCG	FW	36.94	3	1	1	1	0	11207970	2	16.221	100.6	AGACTGGGCCagGGACTTGCCC	FW	11208001	0	12.429	101.9	TGCCTCGCCCAGACATGCCG
R-344	chr6	21188579	21189444	21188921	21296900	252	95	7.97728	P-344-1	64207.6	7	LCL.Dox R-344|Saos2.doxycycline R-406|LCL.Dox.ES358 R-538|LCL.IR.ES487.FDR.relax R-310|LCL.nutlin.FDR.relax R-601|U2OS.nutlin R-2094|MCF7.Nutlin R-858	0.005	SOX4	E	3	4	654234	20534687	20642666	R-344	0.56	0.7	0.00587835	-0.00925778		21296893	0	15.807	119.9	GGGCATGACAGAGCTTGCCC	FW	35.821	3	3	0	0	0	21296883	0	10.11	110.1	CAGGCTGCCTGGGCATGACA	RC	21296893	0	15.807	119.9	GGGCATGACAGAGCTTGCCC
R-391	chr10	91811094	91811780	91811439	91801419	251	95	7.97154	P-391-1	48053	7	LCL.Dox R-391|U2OS.nutlin R-795|LCL.IR.ES487.FDR.relax R-243|U2OS.Eto R-504|LCL.nutlin.FDR.relax R-463|LCL.Dox.ES358 R-437|U2OS.ActD R-682	0.005	LOC643529	E	3	5	350073	91461366	91451346	R-391	0	0	0.0710622	-0.028289	L1PA16	91801433	0	9.211	103.2	AGATCTGCCTGGGCATGAAG	FW	35.043	4	3	1	0	0	91801347	0	8.417	111.4	GGCCATGTTTCACCATGGTC	FW	91801383	0	8.689	96	GAGCTGGCTCAGGCTTCTGT
R-492	chr16	67999694	68001186	68000264	66557765	251	99	7.97154	P-492-2	28388.2	12	LCL.Dox R-492|U2OS.DMSO R-177|U2OS.Eto R-466|MCF7.Nutlin R-518|LCL.Dox.ES358 R-502|MCF7.RITA1um R-703|U2OS.nutlin R-640|Saos2.doxycycline R-1916|LCL.nutlin.FDR.relax R-635|MCF7.5FU R-570|IMR90.5FU R-210|U2OS.ActD R-214	0.005	SLC12A4		3	4	517	68000781	66558282	R-492	0.683333	1	0.334208	1.33807		66557766	0	19.066	126.9	GGGCAGGTCTGGACATGCCT	FW	40.731	3	1	1	0	1	66557765	1	10.578	95.1	AGGGCAGGTCtGGACATGCCT	FW	66557766	0	19.066	126.9	GGGCAGGTCTGGACATGCCT
R-483	chr11	109892843	109894002	109893459	109398669	242	87	7.91886	P-483-1	29513.9	10	LCL.Dox R-483|LCL.nutlin.FDR.relax R-171|LCL.Dox.ES358 R-117|MCF7.Nutlin R-3666|Saos2.doxycycline R-1373|U2OS.nutlin R-1893|MCF7.5FU R-1904|U2OS.Eto R-1114|LCL.IR.ES487.FDR.relax R-395|U2OS.ActD R-1031	0.005	ZC3H12C	E	3	5	-70627	109964086	109469296	R-483	0.543333	0.7	-0.0400077	0.106244		109398659	0	15.16	115	AGATAAGTCCAGACATGTCA	FW	37.303	3	1	1	0	1	109398659	0	15.16	115	AGATAAGTCCAGACATGTCA	FW	109398669	3	11.742	106.2	AGACATGTCAgagAGAATTGCTT
R-392	chr12	102248552	102249477	102249255	100773386	233	77	7.86419	P-392-2	1345.29	9	LCL.Dox R-392|LCL.nutlin.FDR.relax R-901|MCF7.Nutlin R-246|U2OS.nutlin R-1530|MCF7.RITA1um R-470|MCF7.5FU R-117|LCL.IR.ES487.FDR.relax R-660|U2OS.Eto R-565|U2OS.ActD R-539	0.005	DRAM1	E	3	4	-21849	102271104	100795235	R-392	0	0	0.0601044	0.145953	MER61D	100773410	0	17.788	129.2	AGGCATGTTTAGGCAAGCTC	FW	32.917	2	1	0	0	1	100773410	0	17.788	129.2	AGGCATGTTTAGGCAAGCTC	FW	100773420	3	15.129	120.8	AGGCAAGCTCcccGTGCAAGTTC
R-414	chr11	33677738	33678515	33677993	33634569	233	90	7.86419	P-414-1	40186.2	4	LCL.Dox R-414|LCL.IR.ES487.FDR.relax R-233|LCL.Dox.ES358 R-533|LCL.nutlin.FDR.relax R-1424	0.0617	C11orf91	E	3	5	114117	33563876	33520452	R-414	0.553333	0.8	-0.0891731	-0.0002048		33634609	0	14.329	125.6	AGGCATGTCTGGGCATCCAC	FW	33.598	3	2	1	0	0	33634599	0	9.527	112.9	AGGGAGGGGCAGGCATGTCT	FW	33634609	0	14.329	125.6	AGGCATGTCTGGGCATCCAC
R-396	chr20	43269766	43270375	43270147	42703561	229	85	7.8392	P-396-1	45196.3	6	LCL.Dox R-396|LCL.nutlin.FDR.relax R-524|LCL.Dox.ES358 R-252|U2OS.nutlin R-2387|LCL.IR.ES487.FDR.relax R-362|U2OS.Eto R-2030	0.005	ADA	E	3	5	10229	43280376	42713790	R-396	0.233333	0	-0.26616	-0.0760105	L2c	42703564	1	19.604	139.5	GGGCATGTCTtGGGCAAGTTT	FW	19.604	1	0	1	0	0	42703564	1	19.604	139.5	GGGCATGTCTtGGGCAAGTTT	FW
R-475	chr18	24040311	24041374	24040896	22294894	228	94	7.83289	P-475-2	30276.4	8	LCL.Dox R-475|LCL.Dox.ES358 R-368|Saos2.doxycycline R-757|LCL.IR.ES487.FDR.relax R-372|LCL.nutlin.FDR.relax R-446|U2OS.nutlin R-4344|U2OS.ActD R-1787|U2OS.Eto R-1678	0.055	KCTD1	E	3	4	87604	24128500	22382498	R-475	0	0.85	0.353199	0.809921		22294900	0	16.272	116.1	ATACTTGTCTAGACATGTTG	FW	33.845	3	2	1	0	0	22294890	0	8.78	99.4	AGATAAGTGGATACTTGTCT	RC	22294900	0	16.272	116.1	ATACTTGTCTAGACATGTTG
R-433	chr3	53303788	53304511	53304075	53279115	227	97	7.82655	P-433-1	35886.9	11	LCL.Dox R-433|MCF7.Nutlin R-477|MCF7.RITA1um R-386|U2OS.Eto R-769|U2OS.nutlin R-590|Saos2.doxycycline R-625|MCF7.5FU R-330|LCL.nutlin.FDR.relax R-1694|U2OS.ActD R-620|IMR90.5FU R-78|LCL.IR.ES487.FDR.relax R-1608	0.0475	TKT	E	3	4	-14007	53290068	53265108	R-433	0	0	-0.0427057	0.318565		53279129	0	14.571	120.7	AGACATGACCCTGCTTGTCC	FW	31.534	3	1	2	0	0	53279129	0	14.571	120.7	AGACATGACCCTGCTTGTCC	FW	53279139	1	8.334	86.7	CTGCTTGTCCcTGGCCAATCC
R-431	chr8	31029611	31030445	31030161	31149703	226	79	7.82018	P-431-1	35887	10	LCL.Dox R-431|LCL.nutlin.FDR.relax R-4440|LCL.Dox.ES358 R-135|U2OS.nutlin R-958|U2OS.ActD R-1715|LCL.nutlin.FDR.relax R-86|MCF7.5FU R-1444|LCL.IR.ES487.FDR.relax R-365|U2OS.Eto R-1839|MCF7.Nutlin R-1154	0.005	PURG	E	3	5	139384	30890777	31010319	R-431	0	0	0.0145912	-0.18989		31149683	0	19.761	131.1	ATACATGCCCAGGCATGTTC	FW	19.761	1	1	0	0	0	31149683	0	19.761	131.1	ATACATGCCCAGGCATGTTC	FW
R-457	chr17	60801834	60802511	60802264	58155996	224	98	7.80735	P-457-1	32225.4	5	LCL.Dox R-457|U2OS.nutlin R-1686|LCL.nutlin.FDR.relax R-785|LCL.IR.ES487.FDR.relax R-389|U2OS.ActD R-702	0.188	MIR548W		3	4	81747	60884011	58237743	R-457	0	0.8	0.361314	-0.472085		58155988	0	10.726	128.3	TTACATGTCGTGGCACGTTC	FW	10.726	1	1	0	0	0	58155988	0	10.726	128.3	TTACATGTCGTGGCACGTTC	FW
R-371	chr17	28367685	28368247	28367856	25391982	222	55	7.79442	P-371-1	2679.43	13	LCL.Dox R-371|MCF7.5FU R-733|MCF7.Nutlin R-1416|MCF7.RITA1um R-650|LCL.nutlin.FDR.relax R-648|LCL.IR.ES487.FDR.relax R-432|U2OS.DXR R-374|U2OS.DMSO R-360|Saos2.doxycycline R-437|LCL.Dox.ES358 R-378|IMR90.5FU R-277|U2OS.Eto R-233|U2OS.ActD R-302	0.005	NSRP1	E	3	5	99234	28268622	25292748	R-371	0	0	0.0641054	0.0277591	LTR10E	25391970	0	19.198	133.7	AGGCATGTCTGGACAGGTCC	FW	48.699	3	3	0	0	0	25391960	0	12.537	107.8	TGGCTTACTCAGGCATGTCT	FW	25391970	0	19.198	133.7	AGGCATGTCTGGACAGGTCC
R-489	chr7	140567476	140568094	140567824	140214293	217	82	7.76155	P-489-1	28388.1	5	LCL.Dox R-489|LCL.Dox.ES358 R-310|Saos2.doxycycline R-1089|LCL.nutlin.FDR.relax R-114|LCL.IR.ES487.FDR.relax R-543	0.005	BRAF	E	3	4	56740	140624564	140271033	R-489	0	0	0.0913387	0.248202		140214289	0	18.698	117.4	GAACATGCCTGGACTAGTTT	FW	56.32	5	2	1	0	2	140214192	3	11.794	98.6	AAACATGACCcaaAGAGAAGCTT	FW	140214226	3	8.881	99.9	ATGCAAGTCTtgtCCTCTTGTAC
R-494	chr1	67680408	67681481	67681096	67453684	216	79	7.75489	P-494-1	28017.9	5	LCL.Dox R-494|LCL.Dox.ES358 R-301|LCL.nutlin.FDR.relax R-639|LCL.IR.ES487.FDR.relax R-409|U2OS.ActD R-1603	0.005	IL23R	E	3	4	48928	67632168	67404756	R-494	0	0	0.0308894	0.219598	MLT1H2	67453696	0	20.492	121.7	AGGCTAGCCTGGGCATGTCC	FW	29.925	2	1	0	0	1	67453662	3	9.433	102.7	CTACATGTCTcctGGTCCTCTTT	RC	67453696	0	20.492	121.7	AGGCTAGCCTGGGCATGTCC
R-462	chr2	27387898	27388638	27388335	27241839	207	78	7.69349	P-462-1	31830.8	6	LCL.Dox R-462|LCL.IR.ES487.FDR.relax R-285|MCF7.5FU R-1138|LCL.Dox.ES358 R-611|LCL.nutlin.FDR.relax R-194|MCF7.Nutlin R-1156	0.0867	TCF23	E	3	5	16334	27372001	27225505	R-462	0	0	0.00543973	0.0523312	LTR10B1	27241841	0	15.714	122.7	AAACACGTCCAAGCATGTCC	FW	15.714	1	1	0	0	0	27241841	0	15.714	122.7	AAACACGTCCAAGCATGTCC	FW
R-496	chr2	68615852	68616520	68616073	68469577	199	85	7.63662	P-496-1	27649.9	3	LCL.Dox R-496|LCL.nutlin.FDR.relax R-1444|LCL.Dox.ES358 R-752	0.0254	PLEK	E	3	4	23752	68592321	68445825	R-496	0	0.75	0.0326043	0.224029		68469608	0	12.909	123.8	GGGCATGCAGAGGCCAGTTC	FW	29.832	3	1	1	0	1	68469573	3	8.612	99.7	CAGTCTGTGCttaGGGCATGACA	RC	68469591	1	8.311	99.9	TGACAAGACCaAAACCTGGGC
R-466	chr11	112496557	112496958	112496752	112001962	192	77	7.58496	P-466-1	31438.5	5	LCL.Dox R-466|U2OS.nutlin R-1587|U2OS.Eto R-1010|LCL.nutlin.FDR.relax R-2417|LCL.IR.ES487.FDR.relax R-1205	0.005	NCAM1		3	4	-335242	112831994	112337204	R-466	0	0.6	0.0625976	-0.197827	L1ME5	112001988	0	14.638	119.9	GGGCATGTAAAAACATGCTC	FW	14.638	1	1	0	0	0	112001988	0	14.638	119.9	GGGCATGTAAAAACATGCTC	FW
R-436	chr2	169439959	169440800	169440423	169148669	189	71	7.56224	P-436-1	35056.4	9	LCL.Dox R-436|Saos2.doxycycline R-166|U2OS.nutlin R-239|LCL.nutlin.FDR.relax R-910|MCF7.RITA1um R-1211|U2OS.DMSO R-278|U2OS.Eto R-172|LCL.IR.ES487.FDR.relax R-1254|U2OS.ActD R-254	0.005	LASS6	E	3	5	127589	169312834	169021080	R-436	0.543333	0.35	0.100503	-0.15468		169148692	0	14.21	127.6	TGACATGTACTGACATGTAC	FW	14.21	1	1	0	0	0	169148692	0	14.21	127.6	TGACATGTACTGACATGTAC	FW
R-423	chr10	13800298	13800812	13800530	13840536	185	75	7.53138	P-423-1	38437.4	13	LCL.Dox R-423|MCF7.5FU R-249|MCF7.Nutlin R-250|MCF7.RITA1um R-218|LCL.nutlin.FDR.relax R-545|LCL.IR.ES487.FDR.relax R-317|U2OS.nutlin R-243|U2OS.DMSO R-166|LCL.Dox.ES358 R-598|U2OS.DXR R-540|U2OS.Eto R-419|U2OS.ActD R-534|IMR90.5FU R-109	0.005	PRPF18	E	3	5	572336	14372866	14412872	R-423	0	0	-0.137343	0.00227155	MER61C	13840540	0	16.624	112.8	GGTCTTGCCCGGGCGTGCCT	FW	37.06	3	1	1	1	0	13840495	1	8.5	105.1	ATAGATGCAGgAGGCATGCAG	FW	13840528	2	11.936	102.2	AAACCTGCACagGGTCTTGCCC
R-541	chr5	77641149	77641906	77641740	77677496	184	84	7.52356	P-541-2	20485.2	13	LCL.Dox R-541|Saos2.doxycycline R-2605|LCL.Dox.ES358 R-183|MCF7.Nutlin R-440|LCL.nutlin.FDR.relax R-135|U2OS.Eto R-687|MCF7.RITA1um R-312|MCF7.5FU R-378|LCL.IR.ES487.FDR.relax R-380|U2OS.DXR R-583|U2OS.ActD R-439|IMR90.5FU R-571|U2OS.nutlin R-775	0.005	SCAMP1	E	3	5	-14598	77656338	77692094	R-541	0.62	0.75	0.17019	0.209791		77677527	0	17.057	123.4	TGACATGTTTAGACTTGTCT	FW	26.339	2	1	0	0	1	77677514	3	9.282	112.4	CTACAGGCTAcctTGACATGTTT	FW	77677527	0	17.057	123.4	TGACATGTTTAGACTTGTCT
R-498	chr2	113450029	113450579	113450332	113166803	179	78	7.48382	P-498-1	27284.4	8	LCL.Dox R-498|LCL.nutlin.FDR.relax R-487|U2OS.nutlin R-687|MCF7.RITA1um R-494|MCF7.Nutlin R-771|Saos2.doxycycline R-1904|LCL.IR.ES487.FDR.relax R-1095|U2OS.ActD R-273	0.1159	SLC20A1	E	3	4	46806	113403526	113119997	R-498	0.563333	0.2	-0.0472817	0.632157		113166792	0	15.238	111.3	CAGCATGCCTGAACTTGACC	FW	25.077	2	1	0	1	0	113166792	0	15.238	111.3	CAGCATGCCTGAACTTGACC	FW	113166802	2	9.839	99.5	GAACTTGACCtcTGGCTTCTGC
R-564	chr2	178145933	178146803	178146630	177854876	176	86	7.45943	P-564-4	18635.1	4	LCL.Dox R-564|LCL.Dox.ES358 R-649|LCL.nutlin.FDR.relax R-1237|LCL.IR.ES487.FDR.relax R-637	0.005	NFE2L2	E	3	4	-16771	178129859	177838105	R-564	0	0.85	-0.153813	-0.0481497		177854888	0	14.966	108.9	TGACTTGTCCAGACAAGCAG	FW	24.741	2	2	0	0	0	177854873	0	9.775	105.2	GGGCACGCTCAAACCTGACT	FW	177854888	0	14.966	108.9	TGACTTGTCCAGACAAGCAG
R-491	chrX	93655536	93656077	93655730	93542386	175	75	7.45121	P-491-1	28388.2	13	LCL.Dox R-491|MCF7.5FU R-713|MCF7.Nutlin R-864|MCF7.RITA1um R-537|U2OS.ActD R-141|U2OS.Eto R-149|LCL.nutlin.FDR.relax R-180|LCL.IR.ES487.FDR.relax R-316|U2OS.nutlin R-167|U2OS.DXR R-252|U2OS.DMSO R-78|Saos2.doxycycline R-1756|LCL.Dox.ES358 R-177	0.005	FAM133A	E	3	7	726526	92929204	92815860	R-491	0	0	0.00338109	0.0202658	L1MA2	93542382	0	20.291	131.9	AGGCATGTCCAGACATGCTG	FW	42.713	3	1	1	1	0	93542370	2	9.863	108.1	CTACCAGGACcgAGGCATGTCC	FW	93542371	1	12.559	119.9	TACCAGGACCgAGGCATGTCC
R-628	chr6	109330012	109331120	109330231	109436924	171	90	7.41785	P-628-1	14658.6	10	LCL.Dox R-628|MCF7.5FU R-1320|MCF7.Nutlin R-1145|MCF7.RITA1um R-796|LCL.nutlin.FDR.relax R-439|U2OS.nutlin R-1125|Saos2.doxycycline R-720|LCL.Dox.ES358 R-379|IMR90.5FU R-342|U2OS.Eto R-1460	0.005	SESN1	E	3	3	85046	109415277	109521970	R-628	0.346667	0.55	0.0211817	0.792392		109436914	0	13.184	109.8	TGACTTGTGGAGACTTGTCC	FW	23.377	2	1	0	0	1	109436914	0	13.184	109.8	TGACTTGTGGAGACTTGTCC	FW	109436924	3	10.193	97.7	AGACTTGTCCagaCGACAATGTT
R-586	chr10	85302455	85302985	85302732	85292712	169	71	7.40088	P-586-1	16872.5	4	LCL.Dox R-586|LCL.nutlin.FDR.relax R-379|LCL.Dox.ES358 R-511|LCL.IR.ES487.FDR.relax R-305	0.0445	GHITM	E	3	5	-596452	85899184	85889164	R-586	0	0.8	0.0475387	-0.102305		85292731	0	11.377	124.4	CTGCATGTCCTGACATGAAG	FW	11.377	1	1	0	0	0	85292731	0	11.377	124.4	CTGCATGTCCTGACATGAAG	FW
R-522	chr5	151041523	151042071	151041858	151022051	168	69	7.39232	P-522-1	23424.5	2	LCL.Dox R-522|LCL.nutlin.FDR.relax R-1229	0.0561	SPARC	E	3	4	24659	151066517	151046710	R-522	0	0.4	-0.0252811	-0.64229		151022102	0	13.355	123.6	AGTCATGTGTAGACATGTAT	FW	23.984	2	2	0	0	0	151022102	0	13.355	123.6	AGTCATGTGTAGACATGTAT	FW	151022112	0	10.629	119.1	AGACATGTATGCTCATGTGT
R-557	chr16	68309492	68309987	68309717	66867218	162	74	7.33985	P-557-1	18937.4	7	LCL.Dox R-557|LCL.IR.ES487.FDR.relax R-330|LCL.Dox.ES358 R-608|Saos2.doxycycline R-548|U2OS.nutlin R-1351|LCL.nutlin.FDR.relax R-632|U2OS.Eto R-1546	0.1284	SLC7A6	E	3	4	11295	68298422	66855923	R-557	0.62	0.85	0.241683	0.579345		66867229	0	14.312	128.5	TGACAGGTTGGGGCATGTCT	FW	24.612	2	1	1	0	0	66867229	0	14.312	128.5	TGACAGGTTGGGGCATGTCT	FW	66867239	1	10.3	109.7	GGGCATGTCTtTTATTTGTCT
R-569	chr10	85743107	85743718	85743571	85733551	162	85	7.33985	P-569-1	18335.3	9	LCL.Dox R-569|Saos2.doxycycline R-918|U2OS.Eto R-192|MCF7.Nutlin R-488|U2OS.nutlin R-154|MCF7.5FU R-1358|MCF7.RITA1um R-350|LCL.nutlin.FDR.relax R-944|U2OS.ActD R-390	0.005	GHITM	E	3	5	-155613	85899184	85889164	R-569	0.66	0.75	0.233114	0.186984		85733547	0	16.315	125	TGGCAAGCTCAGGCAGGTCC	FW	38.012	3	2	0	1	0	85733547	0	16.315	125	TGGCAAGCTCAGGCAGGTCC	FW	85733557	0	13.119	131.6	AGGCAGGTCCAGGCCTGTCA
R-619	chr2	53979342	53980081	53979730	53833234	158	81	7.30378	P-619-1	15197.5	4	LCL.Dox R-619|U2OS.nutlin R-1551|U2OS.Eto R-2139|U2OS.ActD R-781	0.005	CHAC2	E	3	4	34349	54014079	53867583	R-619	0	0	0.0379114	0.141613	MER61D	53833241	0	19.26	129.8	GGGCATGTTTAGGCAAGCCC	FW	29.767	2	1	0	1	0	53833241	0	19.26	129.8	GGGCATGTTTAGGCAAGCCC	FW	53833352	2	10.507	103.1	ACACAAGCATtgAAGCGTGCCT
R-698	chr21	47052498	47053217	47052897	45877325	158	86	7.30378	P-698-2	11182	12	LCL.Dox R-698|MCF7.Nutlin R-887|LCL.nutlin.FDR.relax R-550|LCL.IR.ES487.FDR.relax R-369|Saos2.doxycycline R-871|LCL.Dox.ES358 R-153|U2OS.DXR R-483|MCF7.RITA1um R-1162|U2OS.ActD R-713|MCF7.5FU R-672|U2OS.nutlin R-1567|IMR90.5FU R-404	0.005	SLC19A1	E	3	5	-90546	46962351	45786779	R-698	0	0	0.00799821	0.0089755	ERVL-E-int	45877272	0	20.938	133.8	AGACATGTCCTGGCATGCCC	FW	20.938	1	1	0	0	0	45877272	0	20.938	133.8	AGACATGTCCTGGCATGCCC	FW
R-734	chr19	44286360	44287492	44287066	48978906	155	77	7.27612	P-734-1	10201.7	7	LCL.Dox R-734|MCF7.Nutlin R-515|MCF7.RITA1um R-1003|LCL.nutlin.FDR.relax R-1518|MCF7.5FU R-515|U2OS.ActD R-1290|LCL.IR.ES487.FDR.relax R-1354	0.0383	KCNN4	E	3	2	-1657	44285409	48977249	R-734	0	0.9	0.104131	0.374083		48978939	0	15.784	118.6	AGACACGCACAGACATGTCT	FW	43.087	4	2	0	2	0	48978767	0	10.386	117.2	AGGCATGCACTGACCTGGTG	FW	48978939	0	15.784	118.6	AGACACGCACAGACATGTCT
R-696	chr2	46076284	46077385	46076791	45930295	154	82	7.26679	P-696-1	11228.8	9	LCL.Dox R-696|Saos2.doxycycline R-72|MCF7.Nutlin R-955|U2OS.nutlin R-995|MCF7.RITA1um R-1572|MCF7.5FU R-658|U2OS.DXR R-578|U2OS.Eto R-948|U2OS.ActD R-446	0.005	PRKCE	E	3	5	197749	45879042	45732546	R-696	0.533333	0.8	-0.0132917	0.0677002		45930310	0	17.412	125.5	AGACATGCATGGACATGTCA	FW	28.062	2	1	0	1	0	45930241	2	10.65	106.8	GATCAGGCTCccTCACATGTTG	FW	45930310	0	17.412	125.5	AGACATGCATGGACATGTCA
R-576	chr12	6291984	6293078	6292320	6162581	153	79	7.25739	P-576-1	18037.9	4	LCL.Dox R-576|LCL.nutlin.FDR.relax R-948|LCL.Dox.ES358 R-601|LCL.IR.ES487.FDR.relax R-1025	0.0501	CD9	E	3	7	-17234	6309554	6179815	R-576	0	0.5	-0.202851	-0.253703		6162609	0	14.159	116.7	GGACAGGCCCCTGCAAGTCT	FW	29.024	2	1	1	0	0	6162598	1	14.865	115.3	AGGCAGGGCTgGGACAGGCCC	FW	6162609	0	14.159	116.7	GGACAGGCCCCTGCAAGTCT
R-613	chr2	219199521	219199899	219199751	218907995	151	74	7.2384	P-613-1	15470.5	7	LCL.Dox R-613|LCL.nutlin.FDR.relax R-907|LCL.IR.ES487.FDR.relax R-1634|U2OS.nutlin R-2452|LCL.Dox.ES358 R-501|MCF7.Nutlin R-3027|U2OS.ActD R-1389	0.005	PNKD	E	3	2	11834	219187917	218896161	R-613	0	0	-0.0233314	-0.0486322	AluJo	218907976	0	15.719	124	GGGCATGTCTGCTCATGCCT	FW	15.719	1	1	0	0	0	218907976	0	15.719	124	GGGCATGTCTGCTCATGCCT	FW
R-604	chr12	69181123	69181789	69181494	67467761	150	72	7.22882	P-604-1	16024.1	8	LCL.Dox R-604|MCF7.RITA1um R-556|U2OS.nutlin R-1320|Saos2.doxycycline R-626|MCF7.Nutlin R-581|LCL.Dox.ES358 R-315|LCL.IR.ES487.FDR.relax R-568|MCF7.5FU R-800	0.0398	MDM2	E	3	4	-20476	69201970	67488237	R-604	0	0.8	-0.0610894	0.16112		67467767	0	12.81	114.3	GGGCAAGTCCAGGCAAAAGC	FW	29.773	3	1	0	2	0	67467755	2	8.728	114.3	ACACAGGAAAatGGGCAAGTCC	FW	67467767	0	12.81	114.3	GGGCAAGTCCAGGCAAAAGC
R-729	chr1	234835790	234836443	234836019	232902642	150	79	7.22882	P-729-1	10290.9	5	LCL.Dox R-729|U2OS.Eto R-422|LCL.Dox.ES358 R-605|LCL.IR.ES487.FDR.relax R-1112|U2OS.nutlin R-2360	0.0845	NCRNA00184	E	3	7	-90748	234745271	232811894	R-729	0	0	0.255168	-0.115608		232902672	0	15.768	116.3	GAACATGCACAGGCTTGCAT	FW	15.768	1	1	0	0	0	232902672	0	15.768	116.3	GAACATGCACAGGCTTGCAT	FW
R-675	chr1	1185960	1186771	1186410	1176273	148	86	7.20945	P-675-1	11868.6	5	LCL.Dox R-675|U2OS.nutlin R-761|LCL.Dox.ES358 R-625|Saos2.doxycycline R-1621|LCL.nutlin.FDR.relax R-1583	0.2814	FAM132A	E	3	4	-4308	1182102	1171965	R-675	0	0	-0.279509	-0.003907		1176291	0	17.615	125.9	AGGCAGGCCTGGGCATGCGC	FW	17.615	1	1	0	0	0	1176291	0	17.615	125.9	AGGCAGGCCTGGGCATGCGC	FW
R-602	chr20	30286795	30287547	30287203	29750864	147	76	7.19967	P-602-1	16024.2	11	LCL.Dox R-602|Saos2.doxycycline R-356|U2OS.nutlin R-55|U2OS.DXR R-425|LCL.Dox.ES358 R-487|U2OS.Eto R-101|LCL.nutlin.FDR.relax R-585|U2OS.ActD R-285|LCL.IR.ES487.FDR.relax R-455|U2OS.DMSO R-291|IMR90.5FU R-276	0.1478	BCL2L1	E	3	4	23453	30310656	29774317	R-602	0.77	1	1.04038	1.08203		29750896	0	13.623	103	GGCTAAGTCCGAACATGCCT	FW	32.839	3	1	2	0	0	29750895	1	8.401	84.2	TGGCTAAGTCcGAACATGCCT	FW	29750896	0	13.623	103	GGCTAAGTCCGAACATGCCT
R-581	chr12	46501343	46501735	46501578	44787845	146	75	7.18982	P-581-1	17450.3	10	LCL.Dox R-581|MCF7.Nutlin R-382|LCL.nutlin.FDR.relax R-843|LCL.IR.ES487.FDR.relax R-521|LCL.Dox.ES358 R-327|U2OS.nutlin R-1195|U2OS.DXR R-683|MCF7.5FU R-873|MCF7.RITA1um R-480|U2OS.ActD R-848	0.005	SCAF11	E	3	5	-117177	46384401	44670668	R-581	0	0	0.0827611	0.0541012	HAL1	44787840	0	16.006	118.4	CCACAAGTCCAGACTTGTCT	FW	24.627	2	1	1	0	0	44787720	1	8.621	104.8	CAGCATGCCGgGAACTGGGCA	FW	44787840	0	16.006	118.4	CCACAAGTCCAGACTTGTCT
R-684	chr2	161934372	161935062	161934730	161642976	145	74	7.17991	P-684-1	11605.7	3	LCL.Dox R-684|LCL.IR.ES487.FDR.relax R-466|LCL.Dox.ES358 R-677	0.005	TANK	E	3	4	-58735	161993465	161701711	R-684	0.46	0.65	-0.014857	-0.10559	MLT1B	161642980	0	16.996	124.4	AGGCTTGTCTTGGCTTGTCG	FW	38.57	3	1	1	0	1	161642950	1	10.086	103	GATCAAGGCGtGAGCAAGGTC	FW	161642967	3	11.488	96.8	GGTCTTTCTTcagAGGCTTGTCT
R-599	chr1	167638460	167639426	167638614	165905238	141	75	7.13955	P-599-1	16304.6	3	LCL.Dox R-599|LCL.nutlin.FDR.relax R-1614|LCL.Dox.ES358 R-552	0.005	RCSD1	E	3	4	39141	167599473	165866097	R-599	0.553333	0.8	-0.0199526	0.235136		165905248	0	14.312	101.5	GGGCTTGCTTGAACCTGCCT	FW	42.653	4	2	2	0	0	165905214	1	8.861	96	TGGCCTCCACaGGACAAGCCC	FW	165905225	1	10.109	99.6	GGACAAGCCCtAGGCTGTAGT
R-666	chr12	40552559	40553101	40552857	38839124	139	77	7.11894	P-666-1	12085.8	7	LCL.Dox R-666|LCL.nutlin.FDR.relax R-376|LCL.IR.ES487.FDR.relax R-406|Saos2.doxycycline R-566|LCL.Dox.ES358 R-291|U2OS.nutlin R-3358|U2OS.Eto R-2290	0.005	SLC2A13	E	3	5	-53196	40499661	38785928	R-666	0	0.55	-0.16759	-0.268284		38839137	0	17.384	123.3	GGGCAAGCACAGGCATGCAC	FW	41.932	3	2	0	1	0	38839101	0	13.229	110.6	AGGCTAGCTGGTGCATGTTC	FW	38839137	0	17.384	123.3	GGGCAAGCACAGGCATGCAC
R-732	chr9	130745806	130746566	130746192	129786013	138	74	7.10852	P-732-2	10246.3	3	LCL.Dox R-732|LCL.nutlin.FDR.relax R-963|LCL.IR.ES487.FDR.relax R-712	0.1226	FAM102A	E	3	4	-3697	130742495	129782316	R-732	0	0.75	0.0101586	0.218015		129786005	0	14.128	126.1	AGGCATGAGCTGACATGTTT	FW	24.995	2	1	0	1	0	129786005	0	14.128	126.1	AGGCATGAGCTGACATGTTT	FW	129786081	2	10.867	96.2	AGACGAGCCTgtGCACATGGGC
R-725	chr6	41680731	41682053	41681899	41789877	135	69	7.07682	P-725-2	10403.3	2	LCL.Dox R-725|LCL.nutlin.FDR.relax R-2062	0.005	TFEB	E	3	4	20899	41702798	41810776	R-725	0	0.8	-0.367867	-1.1642	(TG)n	41789897	0	10.982	127.4	GTGCATGTGCATGCATGTGC	FW	87.024	9	7	1	1	0	41789769	1	9.932	94.4	GGACCTTTCCcAGCCAAGACC	RC	41789853	0	9.361	103.6	GTGCGTGTGTGTGCATGTGC
R-750	chr16	85185481	85186829	85186409	83743910	132	83	7.04439	P-750-2	9717.6	4	LCL.Dox R-750|U2OS.nutlin R-1914|U2OS.Eto R-1296|MCF7.Nutlin R-2243	0.0356	LOC400548	E	3	7	-40295	85146114	83703615	R-750	0.52	0.9	0.0182253	0.523899		83743944	0	11.977	109.1	GGACAGGCTCCAACACGTTC	FW	30.429	3	2	1	0	0	83743767	0	9.117	105.4	GCGCAGGATGGAACATGCTG	FW	83743777	1	9.335	99.2	GAACATGCTGtACCCAAGGCT
R-768	chr3	137051110	137051721	137051317	138534007	132	71	7.04439	P-768-1	9372.78	6	LCL.Dox R-768|MCF7.RITA1um R-960|U2OS.Eto R-712|LCL.nutlin.FDR.relax R-607|LCL.Dox.ES358 R-292|LCL.IR.ES487.FDR.relax R-840	0.005	IL20RB	E	3	7	374611	136676706	138159396	R-768	0.61	0.9	-0.0324814	0.138025	MLT1H	138534002	0	18.067	117.1	GAACAAGTCTGGGCTAGCCT	FW	18.067	1	1	0	0	0	138534002	0	18.067	117.1	GAACAAGTCTGGGCTAGCCT	FW
R-560	chr10	90020156	90020814	90020681	90010661	131	56	7.03342	P-560-1	18635.2	6	LCL.Dox R-560|LCL.Dox.ES358 R-346|LCL.nutlin.FDR.relax R-555|LCL.IR.ES487.FDR.relax R-294|MCF7.Nutlin R-3058|Saos2.doxycycline R-1363	0.005	RNLS	E	3	5	322401	90343082	90333062	R-560	0	0	-0.0214972	-0.466167		90010628	0	15.968	127	GAACATGTGCTGACATGTTC	FW	15.968	1	1	0	0	0	90010628	0	15.968	127	GAACATGTGCTGACATGTTC	FW
R-806	chr11	61136998	61137496	61137313	60893889	131	66	7.03342	P-806-1	8416.23	5	LCL.Dox R-806|Saos2.doxycycline R-722|LCL.Dox.ES358 R-617|LCL.nutlin.FDR.relax R-1233|LCL.IR.ES487.FDR.relax R-734	0.036	CYBASC3	E	3	5	-7558	61129755	60886331	R-806	0	0.5	0.0293281	0.0922258	MLT1H	60893919	0	11.022	111.3	TTTCAAGCCTGTGCTTGTCT	FW	31.066	3	2	0	0	1	60893856	0	10.467	87.6	AGACTAGCCTGGATCTGCTC	FW	60893919	0	11.022	111.3	TTTCAAGCCTGTGCTTGTCT
R-946	chr16	68390202	68390882	68390543	66948044	131	84	7.03342	P-946-1	5974.32	3	LCL.Dox R-946|LCL.nutlin.FDR.relax R-1520|LCL.IR.ES487.FDR.relax R-981	0.2895	PRMT7	E	3	5	45599	68344944	66902445	R-946	0.57	0.8	0.115386	0.978063		66948099	0	9.599	107.7	TGACAGGCCCGGGCAGAGCC	FW	26.817	3	1	2	0	0	66947914	1	8.308	102	GGGCTTGGCTgCGGCTCTTCT	FW	66948099	0	9.599	107.7	TGACAGGCCCGGGCAGAGCC
R-810	chr10	45475781	45476370	45475937	44795943	129	80	7.01123	P-810-1	8355.67	3	LCL.Dox R-810|U2OS.nutlin R-3925|LCL.IR.ES487.FDR.relax R-2165	0.0502	C10orf10	E	3	4	-1607	45474330	44794336	R-810	0	0	-0.250664	0.0208959		44796006	0	15.304	117.4	GACCTTGTCCAGGCAGGTCC	FW	59.667	5	3	0	1	1	44795938	0	9.567	118	TCACCTGTGTAGGCATGTCT	FW	44795948	0	8.9	86.8	AGGCATGTCTGGCCTGAGTC
R-803	chr1	181399046	181399997	181399585	179666208	126	68	6.97728	P-803-1	8517.85	4	LCL.Dox R-803|LCL.Dox.ES358 R-427|LCL.nutlin.FDR.relax R-1652|LCL.IR.ES487.FDR.relax R-486	0.0393	CACNA1E	E	3	4	-53130	181452715	179719338	R-803	0	0	-0.0124451	0.177303	MER61F	179666187	0	8.823	118.1	GTGCAGCTGCGGGCATGTCC	FW	44.759	4	1	1	1	1	179666186	1	8.233	99.6	TGTGCAGCTGcGGGCATGTCC	FW	179666187	0	8.823	118.1	GTGCAGCTGCGGGCATGTCC
R-728	chr18	77890024	77890395	77890247	75991238	124	58	6.9542	P-728-1	10313.3	7	LCL.Dox R-728|LCL.nutlin.FDR.relax R-196|LCL.IR.ES487.FDR.relax R-537|U2OS.nutlin R-410|LCL.Dox.ES358 R-348|U2OS.Eto R-984|MCF7.RITA1um R-1732	0.005	LOC100130522	E	3	5	23336	77866914	75967902	R-728	0	0	-0.0099277	0.00227875	MER2	75991208	0	16.776	122.3	GAACATGTACAGACTTGTTT	FW	16.776	1	1	0	0	0	75991208	0	16.776	122.3	GAACATGTACAGACTTGTTT	FW
R-651	chrX	153754420	153755619	153755109	153408303	123	66	6.94251	P-651-1	13100.5	6	LCL.Dox R-651|MCF7.Nutlin R-1593|LCL.Dox.ES358 R-670|U2OS.nutlin R-1416|LCL.nutlin.FDR.relax R-1072|Saos2.doxycycline R-1091	0.005	FAM3A	E	3	5	-10736	153744373	153397567	R-651	0	0	-0.0315886	-0.139984	AluJb	153408314	0	15.687	121.2	AGGCATGTGCCAACATGCCC	FW	35.266	3	1	0	1	1	153408301	3	11.234	109.2	TAGCTAGGACtacAGGCATGTGC	FW	153408302	2	8.345	107.9	AGCTAGGACTacAGGCATGTGC
R-813	chr16	11302617	11303129	11302941	11210442	122	70	6.93074	P-813-1	429.549	2	LCL.Dox R-813|LCL.nutlin.FDR.relax R-2999	0.0303	SOCS1	E	3	5	47098	11350039	11257540	R-813	0	0	-0.0567445	-0.0529258		11210404	0	9.072	106.1	ATGACTGCCTGGACATGTCA	FW	17.395	2	2	0	0	0	11210404	0	9.072	106.1	ATGACTGCCTGGACATGTCA	FW	11210504	0	8.323	84.9	AAGCTGACCCAGACTTGCAG
R-743	chr2	26231607	26232250	26231883	26085387	121	65	6.91886	P-743-1	9936.2	3	LCL.Dox R-743|U2OS.nutlin R-3033|LCL.nutlin.FDR.relax R-2302	0.005	RAB10	E	3	7	-24845	26256728	26110232	R-743	0.6	1	0.440177	0.267608		26085413	0	17.698	119.1	AGACAAGCCAGGGCTTGCTC	FW	28.632	2	1	0	1	0	26085401	2	10.934	108.1	AGTCATGAAGcaAGACAAGCCA	FW	26085413	0	17.698	119.1	AGACAAGCCAGGGCTTGCTC
R-746	chr16	11051881	11052545	11052073	10959574	121	64	6.91886	P-746-1	9914.23	4	LCL.Dox R-746|LCL.nutlin.FDR.relax R-996|LCL.IR.ES487.FDR.relax R-671|LCL.Dox.ES358 R-476	0.005	CLEC16A	E	3	5	13729	11038344	10945845	R-746	0	0.7	0.0364585	-0.0894545		10959556	2	8.714	104.2	GAACATGTCTggTGGTTAGATT	FW	18.919	2	0	0	1	1	10959556	2	8.714	104.2	GAACATGTCTggTGGTTAGATT	FW	10959578	3	10.205	121.6	TGACATGAACagaAGGCCTGTGC
R-753	chr12	92946542	92947742	92947257	91471388	121	62	6.91886	P-753-1	9674.18	3	LCL.Dox R-753|LCL.IR.ES487.FDR.relax R-508|LCL.nutlin.FDR.relax R-1629	0.005	CLLU1OS	E	3	4	-125333	92821924	91346055	R-753	0.72	0.9	0.382423	1.17993		91471413	0	13.696	102.6	GGGCTTGTGGAAACTTGCCC	FW	22.061	2	1	0	1	0	91471401	2	8.365	115.7	GCTCCTGTCActGGGCTTGTGG	FW	91471413	0	13.696	102.6	GGGCTTGTGGAAACTTGCCC
R-861	chr12	81171713	81172332	81172013	79696144	121	64	6.91886	P-861-1	7340.23	12	LCL.Dox R-861|LCL.nutlin.FDR.relax R-495|U2OS.nutlin R-766|LCL.Dox.ES358 R-491|MCF7.Nutlin R-98|MCF7.RITA1um R-108|MCF7.5FU R-140|Saos2.doxycycline R-959|U2OS.DMSO R-423|LCL.IR.ES487.FDR.relax R-287|U2OS.Eto R-899|U2OS.ActD R-1759	0.073	MIR617	E	3	5	54395	81226408	79750539	R-861	0	0	-0.0424489	0.0654528	MLT1H	79696154	0	17.98	98.7	GAACAAGCCCAAACTAGCCT	FW	30.884	2	1	0	1	0	79696027	2	12.904	106	GGGCTGGGCTagTGACTTGTTT	FW	79696154	0	17.98	98.7	GAACAAGCCCAAACTAGCCT
R-818	chr18	24130286	24130806	24130442	22384440	118	73	6.88264	P-818-1	8215.15	2	LCL.Dox R-818|MCF7.Nutlin R-2672	0.1325	KCTD1	E	3	3	-1043	24129399	22383397	R-818	0.613333	0.95	0.275117	0.85451		22384459	0	13.868	115.7	AAACAAGTTAGAGCAAGTCC	FW	31.754	3	2	1	0	0	22384404	0	8.63	111.4	GTGCCTGCCCGGCCCTGGAC	RC	22384459	0	13.868	115.7	AAACAAGTTAGAGCAAGTCC
R-724	chr5	116466765	116467244	116466901	116494800	117	65	6.87036	P-724-1	10448.2	4	LCL.Dox R-724|LCL.nutlin.FDR.relax R-1556|LCL.Dox.ES358 R-603|LCL.IR.ES487.FDR.relax R-1547	0.0556	SEMA6A	E	3	5	-556350	115910551	115938450	R-724	0	0	-0.223707	-0.553652		116494828	0	12.793	119.3	GTGCAGGTGCTGACATGCCC	FW	21.231	2	1	0	1	0	116494828	0	12.793	119.3	GTGCAGGTGCTGACATGCCC	FW	116494896	2	8.438	101.6	TTTCTTGTCTctGTTCAAGCCT
R-707	chr3	195840071	195840613	195840367	197324764	115	62	6.84549	P-707-2	10927	5	LCL.Dox R-707|LCL.nutlin.FDR.relax R-1387|LCL.Dox.ES358 R-604|U2OS.nutlin R-4218|MCF7.Nutlin R-2691	0.005	LOC401109	E	3	5	-31335	195809032	197293429	R-707	0	0	-0.0412728	0.10739		197324816	0	15.022	125.5	CAGCATGCCCAGGCATGAAT	FW	24.171	2	2	0	0	0	197324729	0	9.149	98.2	TCTGTTGCCCAGGCTTGTTT	FW	197324816	0	15.022	125.5	CAGCATGCCCAGGCATGAAT
R-776	chr3	10236106	10236692	10236370	10211370	115	68	6.84549	P-776-1	221.471	2	LCL.Dox R-776|LCL.nutlin.FDR.relax R-1635	0.0537	IRAK2	E	3	4	29808	10206562	10181562	R-776	0	0	-0.238893	-0.34777		10211381	0	15.131	125.2	AGGCATGCATGGGCCTGCCT	FW	33.705	3	1	1	0	1	10211306	1	8.384	100.9	TAGCTAGCAGgGAGCAGGTTT	FW	10211381	0	15.131	125.2	AGGCATGCATGGGCCTGCCT
R-1066	chr16	10402287	10402912	10402573	10310074	113	67	6.82018	P-1066-1	4886.71	3	LCL.Dox R-1066|LCL.nutlin.FDR.relax R-4290|LCL.IR.ES487.FDR.relax R-1202	0.005	ATF7IP2	E	3	5	-120151	10522724	10430225	R-1066	0	0	-0.0801648	-0.307101	LTR46	10310124	0	10.138	112.8	CAGCAAGCAAAGACCTGTCC	FW	38.26	4	3	0	1	0	10310047	0	10.056	108.6	AGACAAGTTCAGGCCTAACC	FW	10310095	2	9.796	108.3	CAGCTAGCCAcaTTGCCTGTCC
R-849	chr7	130872769	130873556	130873259	130523799	113	62	6.82018	P-849-1	7568.8	9	LCL.Dox R-849|Saos2.doxycycline R-344|U2OS.Eto R-601|LCL.nutlin.FDR.relax R-1508|U2OS.nutlin R-870|IMR90.5FU R-144|U2OS.DMSO R-654|U2OS.ActD R-698|LCL.IR.ES487.FDR.relax R-1715	0.005	MKLN1	E	3	5	78405	130794854	130445394	R-849	0	0.65	0.0761874	0.0261829	MLT1H	130523819	0	17.047	110.8	CGGCTAGCCTGGACTTGTTC	FW	28.107	2	2	0	0	0	130523705	0	11.06	96.5	GGGCTTGCTCACACATTTGT	FW	130523819	0	17.047	110.8	CGGCTAGCCTGGACTTGTTC
R-1054	chr14	23018882	23019875	23019414	22089254	111	69	6.79442	P-1054-2	122.462	3	LCL.Dox R-1054|LCL.nutlin.FDR.relax R-2365|LCL.IR.ES487.FDR.relax R-1742	0.0424	DAD1	E	3	4	38729	23058143	22127983	R-1054	0.673333	0.55	0.157744	-0.387214		22089287	1	12.572	116.5	ATGCAGGCCTgGGACATGCAA	FW	21.094	2	0	2	0	0	22089287	1	12.572	116.5	ATGCAGGCCTgGGACATGCAA	FW	22089291	1	8.522	96.3	AGGCCTGGGAcATGCAAGCCC
R-926	chr6	43701443	43702168	43701947	43809925	111	70	6.79442	P-926-1	6285.21	1	LCL.Dox R-926	0.1178	VEGFA	E	3	5	-36005	43737952	43845930	R-926	0.716667	0.95	0.862735	1.42684		43809941	0	14.12	115.4	GGACAGGCTGGGGCAAGCCA	FW	34.85	3	1	2	0	0	43809940	1	9.055	92.1	GGGACAGGCTgGGGCAAGCCA	RC	43809941	0	14.12	115.4	GGACAGGCTGGGGCAAGCCA
R-958	chr5	77175560	77176286	77175937	77211693	111	62	6.79442	P-958-1	5821.99	6	LCL.Dox R-958|U2OS.Eto R-229|LCL.nutlin.FDR.relax R-1707|U2OS.nutlin R-452|U2OS.ActD R-409|IMR90.5FU R-769	0.0405	TBCA	E	3	5	-103752	77072185	77107941	R-958	0	0	-0.059523	-0.107563	MIRb	77211679	0	9.251	114.4	CTGCAAGTACGAACTTGTTA	FW	9.251	1	1	0	0	0	77211679	0	9.251	114.4	CTGCAAGTACGAACTTGTTA	FW
R-766	chrX	39751098	39751432	39751237	39636181	110	61	6.78136	P-766-1	9458.34	4	LCL.Dox R-766|LCL.nutlin.FDR.relax R-716|LCL.IR.ES487.FDR.relax R-515|LCL.Dox.ES358 R-391	0.0728	BCOR	E	3	5	205482	39956719	39841663	R-766	0.52	0.85	0.0501218	0.22706	MLT1H	39636206	0	16.726	118.4	AAACATGCCCGGGCCAGCCT	FW	37.825	3	1	0	2	0	39636194	2	8.18	84.1	GTAATTGGCAtgAAACATGCCC	FW	39636206	0	16.726	118.4	AAACATGCCCGGGCCAGCCT
R-973	chr16	67813438	67813898	67813708	66371209	109	65	6.76818	P-973-1	5605.16	1	LCL.Dox R-973	0.005	RANBP10	E	3	5	26847	67840555	66398056	R-973	0	0.65	0.130726	-0.0776271		66371212	0	11.958	120.4	TGTCAAGTCAGGGCAAGCCA	FW	31.719	3	1	0	0	2	66371175	3	8.784	103.6	GGGCCTGGGCtcaATCCTTGCCC	RC	66371212	0	11.958	120.4	TGTCAAGTCAGGGCAAGCCA
R-827	chr3	186227703	186228804	186228238	187710932	108	62	6.75489	P-827-1	8075.99	2	LCL.Dox R-827|LCL.nutlin.FDR.relax R-2924	0.0313	LOC253573	E	3	4	33929	186262167	187744861	R-827	0.586667	0.8	0.19158	0.0138292		187710944	0	11.25	117.1	AGGCATGAAGTGACATGCAG	FW	29.947	3	1	2	0	0	187710878	1	8.66	89.5	GGCCCAGCCCtGGCCTTTCCC	FW	187710929	1	10.037	105.5	TGTCCAGCCCtGGGCAGGCAT
R-709	chr5	142974349	142974746	142974619	142954812	107	56	6.74147	P-709-1	10927	8	LCL.Dox R-709|MCF7.5FU R-457|MCF7.Nutlin R-461|MCF7.RITA1um R-1188|U2OS.Eto R-671|U2OS.nutlin R-2132|LCL.nutlin.FDR.relax R-3317|U2OS.ActD R-868	0.005	NR3C1	E	3	5	-159542	142815077	142795270	R-709	0	0	-0.0915524	-0.448827	FRAM	142954795	0	13.532	118.9	AGGCATGAGCCAACATGTCT	FW	13.532	1	1	0	0	0	142954795	0	13.532	118.9	AGGCATGAGCCAACATGTCT	FW
R-910	chr15	75986057	75987274	75986515	73773570	105	65	6.71425	P-910-1	6568.19	2	LCL.Dox R-910|IMR90.5FU R-543	0.0447	CSPG4	E	3	5	18674	76005189	73792244	R-910	0.573333	0.7	-0.0179007	-0.421594		73773590	0	18.128	127.7	GGCCATGTCTGGGCTTGCCT	FW	37.665	3	1	2	0	0	73773589	1	8.269	94.2	AGGCCATGTCtGGGCTTGCCT	FW	73773590	0	18.128	127.7	GGCCATGTCTGGGCTTGCCT
R-700	chr6	88614786	88615192	88614940	88671659	102	48	6.67243	P-700-1	11089	4	LCL.Dox R-700|LCL.nutlin.FDR.relax R-396|LCL.IR.ES487.FDR.relax R-220|LCL.Dox.ES358 R-749	0.0438	SPACA1	E	3	4	-142566	88757506	88814225	R-700	0	0	0.125488	-0.132118		88671679	0	9.539	122.5	CAGCATGTCCAGGCACATAC	FW	9.539	1	1	0	0	0	88671679	0	9.539	122.5	CAGCATGTCCAGGCACATAC	FW
R-1421	chr8	22960253	22961254	22960779	23016724	101	76	6.65821	P-1421-2	2571.85	1	LCL.Dox R-1421	0.0553	TNFRSF10C	E	3	3	346	22960433	23016378	R-1421	0	0	-0.264509	0.0414175		23016747	0	17.021	134.3	GGGCATGTCCGGGCAGGACG	FW	36.504	3	2	0	1	0	23016717	0	9.513	103.5	AGGGATGCCTGGCCCTGGTC	RC	23016735	2	9.97	115.1	TCACCTGCGGccGGGCATGTCC
R-948	chr8	124151406	124152022	124151820	124221001	99	49	6.62936	P-948-1	5940.41	4	LCL.Dox R-948|LCL.IR.ES487.FDR.relax R-1264|Saos2.doxycycline R-1605|LCL.nutlin.FDR.relax R-1358	0.0419	FAM83A	E	3	5	66901	124084919	124154100	R-948	0	0	0.103809	-0.00883098	L1M4	124220961	0	12.03	127.1	GTGCATGTTAGGGCACGCCT	FW	12.03	1	1	0	0	0	124220961	0	12.03	127.1	GTGCATGTTAGGGCACGCCT	FW
R-1047	chr10	74045879	74046532	74046152	73716158	98	62	6.61471	P-1047-1	4964.14	1	LCL.Dox R-1047	0.0306	DDIT4	E	3	4	12476	74033676	73703682	R-1047	0.643333	0.85	0.605577	0.913093		73716080	0	9.23	104.5	CTGCTTTCTGGGGCATGTCC	FW	56.796	6	3	1	1	1	73716077	3	9.248	103.8	TGACTGCTTTctgGGGCATGTCC	FW	73716080	0	9.23	104.5	CTGCTTTCTGGGGCATGTCC
R-909	chr9	21833416	21833857	21833679	21823679	96	58	6.58496	P-909-1	6585.98	4	LCL.Dox R-909|LCL.nutlin.FDR.relax R-698|LCL.Dox.ES358 R-616|LCL.IR.ES487.FDR.relax R-1107	0.0467	MTAP	E	3	4	31045	21802634	21792634	R-909	0	0.7	-0.187085	0.132366		21823677	0	12.178	130.7	CTGCATGTTGGGGCTTGTTG	FW	22.598	2	1	1	0	0	21823677	0	12.178	130.7	CTGCATGTTGGGGCTTGTTG	FW	21823765	1	10.42	98.7	GTGTTTGCCCtCAGCTTGTTT
R-822	chr5	94952726	94953150	94952863	94978619	95	50	6.56986	P-822-1	8155.4	5	LCL.Dox R-822|LCL.nutlin.FDR.relax R-727|LCL.IR.ES487.FDR.relax R-379|U2OS.nutlin R-2814|LCL.Dox.ES358 R-742	0.005	GPR150	E	3	5	-3116	94955979	94981735	R-822	0	0	0.0803143	0.0951434		94978631	0	10.048	107.6	CAACATGTCCAGACAGAATC	FW	10.048	1	1	0	0	0	94978631	0	10.048	107.6	CAACATGTCCAGACAGAATC	FW
R-1452	chr1	117281105	117281809	117281521	117083044	92	57	6.52356	P-1452-1	2439.35	4	LCL.Dox R-1452|LCL.Dox.ES358 R-566|LCL.nutlin.FDR.relax R-937|LCL.IR.ES487.FDR.relax R-927	0.0814	CD2	E	3	4	-15564	117297085	117098608	R-1452	0	0	-0.135027	-0.420207	MIRb	117082975	0	13.228	114.8	AGACATGAAATGACATGCCT	FW	30.62	3	1	1	1	0	117082975	0	13.228	114.8	AGACATGAAATGACATGCCT	FW	117082985	2	8.698	113.4	TGACATGCCTaaATTCGTGTTT
R-1032	chr21	44930296	44930831	44930661	43755089	91	62	6.50779	P-1032-1	5073.58	5	LCL.Dox R-1032|U2OS.Eto R-594|U2OS.ActD R-1157|Saos2.doxycycline R-1570|U2OS.nutlin R-1096	0.1509	NCRNA00313	E	3	5	-32558	44898103	43722531	R-1032	0	0	-0.144134	-0.0795865		43755105	0	14.651	114.5	AGACAAGTCTGAACAGGTGT	FW	24.88	2	1	0	0	1	43755002	3	10.229	114.4	AGGCAGGTCTgttCAGCTTGAGT	FW	43755105	0	14.651	114.5	AGACAAGTCTGAACAGGTGT
R-1273	chr11	439539	440433	440004	430004	90	65	6.49185	P-1273-1	3401.84	2	LCL.Dox R-1273|LCL.nutlin.FDR.relax R-4634	0.0617	ANO9	E	3	2	2007	442011	432011	R-1273	0.533333	0.55	-0.095515	0.0339465		430062	0	13.95	124.2	GAACATGTGTGGGCACGCCC	FW	13.95	1	1	0	0	0	430062	0	13.95	124.2	GAACATGTGTGGGCACGCCC	FW
R-1277	chr2	231658476	231659014	231658828	231367072	90	54	6.49185	P-1277-1	3337.76	6	LCL.Dox R-1277|Saos2.doxycycline R-256|U2OS.DXR R-529|U2OS.nutlin R-591|U2OS.Eto R-874|U2OS.ActD R-947	0.035	ITM2C		3	4	80566	231578262	231286506	R-1277	0.546667	1	0.447191	1.27798		231367166	0	9.14	111.6	CCCCAAGTTCAAGCTTGTTT	FW	42.313	4	2	1	0	1	231367049	3	8.363	98.3	TAAGTTGGTGggcAGGCATGTTC	FW	231367062	1	16.601	132.8	AGGCATGTTCcTGGCATGACT
R-1308	chr1	167632166	167632852	167632344	165898968	90	57	6.49185	P-1308-1	3161.65	3	LCL.Dox R-1308|U2OS.Eto R-2304|LCL.nutlin.FDR.relax R-4143	0.0321	RCSD1	E	3	5	32871	167599473	165866097	R-1308	0	0	-0.0280131	0.217551		165899002	0	9.703	120.7	TTGCAGGACAGGGCTTGTCT	FW	9.703	1	1	0	0	0	165899002	0	9.703	120.7	TTGCAGGACAGGGCTTGTCT	FW
R-927	chr6	43064171	43064636	43064426	43172404	90	58	6.49185	P-927-1	6267.79	5	LCL.Dox R-927|MCF7.5FU R-381|MCF7.Nutlin R-289|MCF7.RITA1um R-283|LCL.nutlin.FDR.relax R-2639	0.0409	PTK7	E	3	4	20398	43044028	43152006	R-927	0.533333	0.7	0.548145	0.622877		43172409	0	12.715	101.7	GGGTCTGCCTGGGCTAGCCT	FW	50.989	5	3	0	2	0	43172409	0	12.715	101.7	GGGTCTGCCTGGGCTAGCCT	FW	43172419	0	10.603	104.7	GGGCTAGCCTGGGCACCTGC
R-885	chr5	106791760	106792477	106792119	106820018	89	52	6.47573	P-885-1	6930.53	6	LCL.Dox R-885|LCL.IR.ES487.FDR.relax R-752|Saos2.doxycycline R-1349|LCL.Dox.ES358 R-524|LCL.nutlin.FDR.relax R-708|U2OS.ActD R-1616	0.005	EFNA5	E	3	5	214477	107006596	107034495	R-885	0.736667	0.9	0.611942	1.23338		106819895	0	13.225	102	TAACATGCTGAAACTTGCTT	FW	34.546	3	2	0	0	1	106819895	0	13.225	102	TAACATGCTGAAACTTGCTT	FW	106820012	3	8.239	94.3	CATCTATCCAtgcAGGCTTGTTC
R-944	chr2	8691861	8693004	8692767	8610218	89	49	6.47573	P-944-1	5974.61	2	LCL.Dox R-944|LCL.nutlin.FDR.relax R-1338	0.1035	ID2	E	3	2	-129345	8822112	8739563	R-944	0.603333		0.0263138					6	70			0	0	0	0	0	0
R-1056	chr13	23899454	23899926	23899639	22797639	88	47	6.45943	P-1056-1	4902.22	4	LCL.Dox R-1056|LCL.nutlin.FDR.relax R-878|Saos2.doxycycline R-426|LCL.Dox.ES358 R-612	0.005	SACS	E	3	5	108202	24007841	22905841	R-1056	0	0	-0.225977	-0.592003		22797602	0	9.631	97.6	GTACTTGCCTCCACATGATA	FW	44.009	4	2	0	0	2	22797576	3	10.734	110.3	TACCAAGATCaaaGGGCTAGTCT	FW	22797589	3	15.254	103.9	GGGCTAGTCTgtgGTACTTGCCT
R-1088	chr19	10359090	10359525	10359392	10220392	87	54	6.44294	P-1088-1	4673.26	2	LCL.Dox R-1088|LCL.nutlin.FDR.relax R-4412	0.005	MRPL4	E	3	5	-3247	10362639	10223639	R-1088	0	0	0.0555673	-0.0174328	AluJo	10220369	0	16.103	114.8	GGGCATGGTGGAACATGCCT	FW	24.506	2	1	1	0	0	10220369	0	16.103	114.8	GGGCATGGTGGAACATGCCT	FW	10220379	1	8.403	108.1	GAACATGCCTgTGGCCTCAGC
R-1160	chr13	25223508	25224165	25223817	24121817	85	55	6.40939	P-1160-1	4061.48	7	LCL.Dox R-1160|MCF7.Nutlin R-786|MCF7.RITA1um R-637|U2OS.nutlin R-2144|LCL.IR.ES487.FDR.relax R-2107|MCF7.5FU R-765|IMR90.5FU R-761	0.0364	ATP12A	E	3	7	-30877	25254694	24152694	R-1160	0	0	-0.291086	-0.197724		24121834	0	15.654	128	GGGCATGCCTGGGCAAGGTA	FW	15.654	1	1	0	0	0	24121834	0	15.654	128	GGGCATGCCTGGGCAAGGTA	FW
R-1280	chr1	12206041	12206990	12206576	12129163	85	59	6.40939	P-1280-1	3299.75	2	LCL.Dox R-1280|LCL.nutlin.FDR.relax R-3946	0.005	TNFRSF1B	E	3	5	-20483	12227059	12149646	R-1280	0.53	0.9	-0.0909699	0.00499534		12129163	0	9.847	112.7	GGGCAGGCCTCTTCTTGTTC	FW	48.354	5	1	2	0	2	12129036	1	11.208	100	CCGCTTGTCAaGAGCGAGCCC	RC	12129104	3	9.191	91	AGGCCAGCCTgggAACCTAGCCA
R-883	chr7	149231975	149232804	149232482	148863415	85	45	6.40939	P-883-1	6930.63	4	LCL.Dox R-883|LCL.Dox.ES358 R-767|LCL.nutlin.FDR.relax R-1262|LCL.IR.ES487.FDR.relax R-326	0.079	ZNF746	E	3	4	-37584	149194898	148825831	R-883	0	0	-0.0130367	0.161651	MER61F	148863414	1	20.565	113.3	AGGCTTGCCTgAGACATGCCT	FW	40.087	3	0	2	0	1	148863401	3	10.69	116.2	TTGCATGGTAaggAGGCTTGCCT	FW	148863414	1	20.565	113.3	AGGCTTGCCTgAGACATGCCT
R-1109	chr15	75335009	75335815	75335329	73122382	84	56	6.39232	P-1109-1	4464.59	1	LCL.Dox R-1109	0.1532	PPCDC	E	3	4	19403	75315926	73102979	R-1109	0.483333	0	0.0184192	-0.605744		73122362	1	11.329	105.1	GGACATGCCGcGCCCCAGCCC	FW	37.194	3	0	2	0	1	73122269	1	8.723	114.3	GAGCCTGTCTgCAGCCTGTGC	FW	73122349	3	17.142	122.4	ATGCATGCACagaGGACATGCCG
R-884	chr7	47331049	47331462	47331204	47297729	84	44	6.39232	P-884-1	6930.51	3	LCL.Dox R-884|U2OS.nutlin R-1504|U2OS.ActD R-1325	0.1165	TNS3	E	3	6	247995	47579199	47545724	R-884	0.613333	0.75	-0.0982811	0.282503	L3	47297734	0	12.483	113.1	TGACTTGTTGAGTCATGTCT	FW	36.303	3	1	0	1	1	47297722	2	10.985	120	ACTCATGTCAagTGACTTGTTG	FW	47297734	0	12.483	113.1	TGACTTGTTGAGTCATGTCT
R-1091	chr10	89851319	89851785	89851608	89841588	83	51	6.37504	P-1091-1	4643.2	3	LCL.Dox R-1091|LCL.nutlin.FDR.relax R-509|LCL.IR.ES487.FDR.relax R-364	0.074	KLLN		3	4	228414	89623194	89613174	R-1091	0.57	0.3	0.045302	0.446766		89841585	1	11.528	109.6	GAACATGTTGaAAACGAGTTC	FW	11.528	1	0	1	0	0	89841585	1	11.528	109.6	GAACATGTTGaAAACGAGTTC	FW
R-1348	chr14	50527593	50528147	50527940	49597690	83	50	6.37504	P-1348-1	2966.4	2	LCL.Dox R-1348|U2OS.nutlin R-3981	0.1268	C14orf183	E	3	4	31421	50559361	49629111	R-1348	0.553333	0.65	0.229425	-0.111141		49597797	0	12.171	112	GGGCCAGCCTGGGCCTGGCC	FW	30.919	3	2	1	0	0	49597713	0	10.492	116.9	CAGCATGTGGAGACAGGCCG	FW	49597761	1	8.256	105.5	ACGCAGGCCTcACTCATGGCC
R-1027	chr10	15165578	15166549	15166067	15206073	81	43	6.33985	P-1027-1	5136.76	12	LCL.Dox R-1027|U2OS.nutlin R-792|LCL.Dox.ES358 R-451|MCF7.RITA1um R-1105|LCL.nutlin.FDR.relax R-1011|MCF7.Nutlin R-375|MCF7.5FU R-368|Saos2.doxycycline R-1465|LCL.IR.ES487.FDR.relax R-402|U2OS.Eto R-517|U2OS.ActD R-1112|IMR90.5FU R-462	0.0365	C10orf111	E	3	5	44628	15210695	15250701	R-1027	0.566667	0.7	-0.16937	-0.707415		15206072	0	14.803	118.5	CGACATGTCTAAGCAAGCAC	FW	27.216	2	2	0	0	0	15206062	0	12.413	110.2	TTATATGCCTCGACATGTCT	FW	15206072	0	14.803	118.5	CGACATGTCTAAGCAAGCAC
R-1279	chr20	46413105	46414007	46413633	45847040	81	56	6.33985	P-1279-1	3325.15	4	LCL.Dox R-1279|MCF7.5FU R-309|MCF7.Nutlin R-89|MCF7.RITA1um R-55	0.0464	SULF2	E	3	3	1175	46414808	45848215	R-1279	0.62	0.95	0.339249	1.19828		45847064	0	17.144	108.2	AGTCCTGCCCGGACAAGCCC	FW	27.371	2	1	0	1	0	45847064	0	17.144	108.2	AGTCCTGCCCGGACAAGCCC	FW	45847137	2	10.227	105.8	GGCCATGCCCctGCGGATGGCC
R-1062	chr3	98164729	98165216	98164840	99647530	80	47	6.32193	P-1062-1	4886.78	7	LCL.Dox R-1062|MCF7.RITA1um R-1279|LCL.nutlin.FDR.relax R-530|LCL.IR.ES487.FDR.relax R-445|U2OS.nutlin R-1573|LCL.Dox.ES358 R-422|U2OS.Eto R-811	0.005	OR5K1	E	3	4	-23580	98188420	99671110	R-1062	0.546667	0.8	-0.110901	0.0566238		99647535	0	11.75	116.9	TGACATGTCCAGACAGATCA	FW	11.75	1	1	0	0	0	99647535	0	11.75	116.9	TGACATGTCCAGACAGATCA	FW
R-1358	chr11	126188130	126189124	126188725	125693935	80	50	6.32193	P-1358-2	2906.71	3	LCL.Dox R-1358|Saos2.doxycycline R-303|LCL.nutlin.FDR.relax R-4298	0.0822	DCPS	E	3	4	15079	126173646	125678856	R-1358	0.816667	0.9	0.987214	1.36363		125693919	0	13.482	107.2	AGTCTTGTTTGAACATGTGT	FW	23.571	2	2	0	0	0	125693919	0	13.482	107.2	AGTCTTGTTTGAACATGTGT	FW	125694006	0	10.089	84.7	GGATTTGGCTAAGCTAGCTT
R-1411	chr6	4907563	4908177	4907868	4852867	80	51	6.32193	P-1411-1	2628.15	3	LCL.Dox R-1411|LCL.IR.ES487.FDR.relax R-1149|LCL.nutlin.FDR.relax R-2520	0.005	CDYL	E	3	4	17643	4890225	4835224	R-1411	0	0	-0.0919713	0.013442	AluJb	4852807	0	13.935	98.6	GGTTTTGCCCAGGCTAGTCT	FW	33.336	3	2	1	0	0	4852807	0	13.935	98.6	GGTTTTGCCCAGGCTAGTCT	FW	4852871	1	8.399	103.5	GTGCCTGTAAtAGGCATGAGC
R-1001	chr12	26901625	26902024	26901789	26793056	79	48	6.30378	P-1001-1	5360.34	5	LCL.Dox R-1001|LCL.nutlin.FDR.relax R-173|LCL.IR.ES487.FDR.relax R-143|Saos2.doxycycline R-632|LCL.Dox.ES358 R-74	0.0261	ITPR2	E	3	4	84342	26986131	26877398	R-1001	0.443333	0.55	-0.00685845	-0.393617		26793086	0	11.836	109.7	AGACAAGTAGCAACAAGTTT	FW	11.836	1	1	0	0	0	26793086	0	11.836	109.7	AGACAAGTAGCAACAAGTTT	FW
R-1039	chr5	173310895	173311760	173311367	173243973	79	47	6.30378	P-1039-1	5011.04	7	LCL.Dox R-1039|LCL.Dox.ES358 R-555|MCF7.RITA1um R-1502|LCL.IR.ES487.FDR.relax R-846|U2OS.nutlin R-1524|LCL.nutlin.FDR.relax R-1214|MCF7.Nutlin R-1419	0.005	CPEB4	E	3	5	-3963	173315330	173247936	R-1039	0.63	0.9	0.27859	1.01599		173243984	0	17.57	112.6	ATACTTGTCCAGACTTGTCT	FW	37.585	3	1	0	1	1	173243971	3	9.937	104.4	AGGCCTGGACcatATACTTGTCC	FW	173243972	2	10.078	94.9	GGCCTGGACCatATACTTGTCC
R-1057	chr11	118023641	118024505	118024088	117529298	77	55	6.26679	P-1057-2	4902.31	3	LCL.Dox R-1057|U2OS.nutlin R-1815|LCL.nutlin.FDR.relax R-1901	0.0374	SCN4B	E	3	3	-458	118023630	117528840	R-1057	0.62	0.95	0.0301961	0.380667		117529285	0	14.505	120.9	GGGCGTGTGCGGGCTTGCCC	FW	14.505	1	1	0	0	0	117529285	0	14.505	120.9	GGGCGTGTGCGGGCTTGCCC	FW
R-1264	chr14	36325163	36325629	36325391	35395142	77	48	6.26679	P-1264-1	3440.56	2	LCL.Dox R-1264|LCL.nutlin.FDR.relax R-1666	0.0691	BRMS1L	E	3	5	29795	36295596	35365347	R-1264	0.58	0.8	0.214843	-0.137204		35395126	0	12.962	111.6	GGACATGTTCACACAGGCAT	FW	42.214	4	1	0	2	1	35395109	2	10.19	108.8	GGGCAGGACCagAGACTGGACA	FW	35395114	2	9.775	107	GGACCAGAGActGGACATGTTC
R-1601	chr20	31559416	31560658	31559912	31023573	77	52	6.26679	P-1601-1	2003.31	1	LCL.Dox R-1601	0.2062	SUN5	E	3	4	32327	31592239	31055900	R-1601	0	0	-0.0187138	-0.195716	LTR35B	31023609	0	9.783	102.5	GATTTTGCCAGGGCATGTAT	FW	9.783	1	1	0	0	0	31023609	0	9.783	102.5	GATTTTGCCAGGGCATGTAT	FW
R-1122	chr14	75688520	75689290	75688658	74758411	76	51	6.24793	P-1122-1	4332.95	4	LCL.Dox R-1122|U2OS.nutlin R-1678|LCL.nutlin.FDR.relax R-2631|U2OS.ActD R-1381	0.0481	TMED10	E	3	5	-45309	75643349	74713102	R-1122	0	0	-0.0768097	0.350637		74758425	0	15.635	119.3	GTACAAGCCAAGGCAAGTTC	FW	15.635	1	1	0	0	0	74758425	0	15.635	119.3	GTACAAGCCAAGGCAAGTTC	FW
R-1123	chr6	25958817	25959678	25959048	26067027	76	49	6.24793	P-1123-1	4333.1	7	LCL.Dox R-1123|U2OS.nutlin R-829|LCL.nutlin.FDR.relax R-2082|MCF7.Nutlin R-3069|LCL.IR.ES487.FDR.relax R-1852|U2OS.ActD R-864|U2OS.Eto R-832	0.005	TRIM38	E	3	5	-4022	25963070	26071049	R-1123	0	0	0.0847914	0.125228	MER61D	26067055	0	19.563	106.9	GGGCTTGCCTAAACATGCCT	FW	45.555	3	1	0	0	2	26067042	3	17.243	108.1	GAACTTGCACaggGGGCTTGCCT	FW	26067055	0	19.563	106.9	GGGCTTGCCTAAACATGCCT
R-1434	chr1	113246235	113247060	113246534	113048057	76	58	6.24793	P-1434-1	2516.37	6	LCL.Dox R-1434|U2OS.Eto R-1120|Saos2.doxycycline R-2117|MCF7.Nutlin R-3635|U2OS.nutlin R-2375|LCL.nutlin.FDR.relax R-2408	0.005	RHOC		3	4	3144	113249678	113051201	R-1434	0.626667	0.8	0.301858	0.312328		113048062	0	19.619	124.1	GGGCTTGCTCAGGCATGTTC	FW	29.277	2	2	0	0	0	113048062	0	19.619	124.1	GGGCTTGCTCAGGCATGTTC	FW	113048072	0	9.658	117.5	AGGCATGTTCTGGCAAAACA
R-1540	chr10	11288700	11289511	11288855	11328861	76	56	6.24793	P-1540-1	2205.61	2	LCL.Dox R-1540|LCL.nutlin.FDR.relax R-1619	0.0441	CELF2	E	3	4	81863	11206992	11246998	R-1540	0.453333	0.75	-0.328271	-0.141742		11328870	0	13.697	121.8	TAGCATGTCCAGACCTGCGC	FW	21.918	2	1	0	0	1	11328784	3	8.221	104.7	GAACATTCTCtgtGGCCCTGGCC	RC	11328870	0	13.697	121.8	TAGCATGTCCAGACCTGCGC
R-853	chr11	20496202	20496717	20496584	20453160	76	35	6.24793	P-853-1	7492.38	2	LCL.Dox R-853|LCL.Dox.ES358 R-686	0.005	PRMT3	E	3	5	87509	20409075	20365651	R-853	0	0	0.0377294	0.0380161	LTR10E	20453166	0	14.749	114.1	CTGCAAGCTGGGACATGCCT	FW	37.692	3	1	0	2	0	20453166	0	14.749	114.1	CTGCAAGCTGGGACATGCCT	FW	20453176	2	13.518	113.1	GGACATGCCTgtGAGCACATCT
R-1381	chr1	28568266	28568987	28568517	28441104	75	51	6.22882	P-1381-1	2777.38	5	LCL.Dox R-1381|LCL.nutlin.FDR.relax R-504|Saos2.doxycycline R-1075|MCF7.Nutlin R-2936|LCL.IR.ES487.FDR.relax R-980	0.005	ATPIF1	E	3	4	5907	28562610	28435197	R-1381	0	1	0.0858605	0.334619		28441130	0	14.509	124.9	CAGCATGTCTATGCATGCCT	FW	14.509	1	1	0	0	0	28441130	0	14.509	124.9	CAGCATGTCTATGCATGCCT	FW
R-1226	chr16	87957897	87958909	87958410	86515911	74	49	6.20945	P-1226-2	3664.18	1	LCL.Dox R-1226	0.0989	CA5A	E	3	4	11702	87970112	86527613	R-1226	0	0	-0.164084	-0.270874		86515932	0	16.651	130.4	AAGCAGGTCCGGGCATGCTG	FW	39.366	3	1	1	1	0	86515931	1	8.533	94.5	GAAGCAGGTCcGGGCATGCTG	FW	86515932	0	16.651	130.4	AAGCAGGTCCGGGCATGCTG
R-1247	chr5	149184960	149186014	149185569	149165762	74	53	6.20945	P-1247-1	3531.89	1	LCL.Dox R-1247	0.1064	PPARGC1B	E	3	4	75706	149109863	149090056	R-1247	0.66	0.85	0.529703	0.350988		149165798	0	14.567	116.7	TGACAAGCCCAGGCTGGTGT	FW	14.567	1	1	0	0	0	149165798	0	14.567	116.7	TGACAAGCCCAGGCTGGTGT	FW
R-1003	chr8	54857368	54858477	54858341	55020894	73	47	6.18982	P-1003-3	5344.23	6	LCL.Dox R-1003|U2OS.nutlin R-1014|LCL.IR.ES487.FDR.relax R-887|LCL.nutlin.FDR.relax R-2243|LCL.IR.ES487.FDR.relax R-1523|U2OS.ActD R-810	0.005	RGS20	E	3	4	64900	54793441	54955994	R-1003	0	0	-0.073348	-0.335827	AluSx	55020873	0	12.737	109.9	GGGCGTGTTGGCACATGCCT	FW	31.745	3	1	0	0	2	55020828	3	9.789	93.4	AAACCAGCCTggcCAACATGGTG	FW	55020873	0	12.737	109.9	GGGCGTGTTGGCACATGCCT
R-1150	chr14	97798262	97798630	97798493	96868246	72	48	6.16993	P-1150-1	4117.9	2	LCL.Dox R-1150|MCF7.Nutlin R-2807	0.005	LOC100129345	E	3	5	534810	97263683	96333436	R-1150	0	0	-0.337446	-0.580683		96868232	0	10.818	124.6	TGACATGTCTGTTCATGTCA	FW	10.818	1	1	0	0	0	96868232	0	10.818	124.6	TGACATGTCTGTTCATGTCA	FW
R-1449	chr22	39509566	39510167	39509907	37839853	72	48	6.16993	P-1449-1	58.8122	2	LCL.Dox R-1449|LCL.nutlin.FDR.relax R-2250	0.0842	APOBEC3H	E	3	5	16679	39493228	37823174	R-1449	0	0	-0.0178051	-0.135008	AluSx	37839905	0	14.655	120	GGGCATGGTGGCGCATGCCT	FW	56.223	5	3	0	0	2	37839777	3	8.978	104.2	GCTCATGCCTgtaATCCCAGCCT	RC	37839837	0	11.767	106.9	AGACAAGCCTGGGCAACATG
R-1450	chr3	105091313	105091615	105091458	106574148	72	42	6.16993	P-1450-1	2450.3	6	LCL.Dox R-1450|LCL.nutlin.FDR.relax R-372|LCL.IR.ES487.FDR.relax R-240|U2OS.nutlin R-742|LCL.Dox.ES358 R-258|U2OS.ActD R-1241	0.005	ALCAM		3	4	5746	105085712	106568402	R-1450	0.736667	0.75	0.466435	0.148534		106574171	0	16.128	117.2	GAACATGTCTATACTTGTCT	FW	16.128	1	1	0	0	0	106574171	0	16.128	117.2	GAACATGTCTATACTTGTCT	FW
R-1245	chr1	201445757	201446211	201445884	199712507	71	45	6.14975	P-1245-1	3531.77	2	LCL.Dox R-1245|U2OS.nutlin R-4752	0.0594	PHLDA3	E	3	5	-7585	201438299	199704922	R-1245	0.83	0.9	0.764567	0.904361		199712507	0	11.792	107.2	CGACCCGCCCAGGCTTGCTC	FW	25.036	2	1	0	1	0	199712507	0	11.792	107.2	CGACCCGCCCAGGCTTGCTC	FW	199712517	2	13.244	113.3	AGGCTTGCTCctGGGCCTGGCT
R-1295	chr1	46023034	46023476	46023347	45795934	71	47	6.14975	P-1295-1	3236.69	4	LCL.Dox R-1295|U2OS.nutlin R-4037|LCL.nutlin.FDR.relax R-1615|LCL.IR.ES487.FDR.relax R-2038	0.005	AKR1A1	E	3	4	6850	46016497	45789084	R-1295	0.466667	0.45	0.233391	0.141622		45795953	0	15.916	114.9	TGTCAAGTCCAGACTTGCTT	FW	24.28	2	1	0	0	1	45795895	3	8.364	112.4	CATTAAGCCCaggAAACCTGCCT	RC	45795953	0	15.916	114.9	TGTCAAGTCCAGACTTGCTT
R-1331	chr10	11059232	11060458	11059493	11099499	71	54	6.14975	P-1331-1	3063.3	3	LCL.Dox R-1331|LCL.nutlin.FDR.relax R-1758|LCL.IR.ES487.FDR.relax R-1210	0.0653	CELF2	E	3	3	-399	11059892	11099898	R-1331	0.3	0.6	-0.283597	-0.390281		11099464	0	12.712	109.4	GTTCCTGCCCGGGCAAGCAC	FW	12.712	1	1	0	0	0	11099464	0	12.712	109.4	GTTCCTGCCCGGGCAAGCAC	FW
R-1191	chr14	23307903	23309071	23308555	22378395	70	48	6.12928	P-1191-1	3853.49	3	LCL.Dox R-1191|U2OS.nutlin R-4179|LCL.nutlin.FDR.relax R-3859	0.0881	MMP14	E	3	5	2763	23305792	22375632	R-1191	0.55	0.95	0.432841	1.05116		22378418	0	14.825	119.9	GAACAGGTCAGGGCAAGCCT	FW	59.07	6	3	3	0	0	22378250	1	9.044	100.7	AGACCAGTCCcATCCTTCCCC	RC	22378370	0	9.173	105.2	GCACAGGCCACAGCAGGCCT
R-1319	chr15	75988518	75989264	75988842	73775897	70	54	6.12928	P-1319-1	3124.8	1	LCL.Dox R-1319	0.0397	CSPG4	E	3	5	16347	76005189	73792244	R-1319	0	0.8	0.364902	0.909875		73775950	0	9.282	103.2	GATTGTGCCCGGGCCTGTCC	FW	27.984	3	2	0	1	0	73775948	2	9.897	94.3	ATGATTGTGCccGGGCCTGTCC	RC	73775950	0	9.282	103.2	GATTGTGCCCGGGCCTGTCC
R-1415	chr20	43306872	43307445	43307028	42740442	70	51	6.12928	P-1415-1	2594.43	13	LCL.Dox R-1415|MCF7.5FU R-434|MCF7.Nutlin R-502|MCF7.RITA1um R-636|U2OS.ActD R-481|LCL.nutlin.FDR.relax R-471|LCL.IR.ES487.FDR.relax R-669|U2OS.nutlin R-782|U2OS.DXR R-338|U2OS.DMSO R-363|Saos2.doxycycline R-893|LCL.Dox.ES358 R-296|IMR90.5FU R-391	0.005	LOC79015	E	3	5	-26652	43280376	42713790	R-1415	0	0	-0.0270638	-0.104118		42740482	0	17.842	122.9	AGACAGGTCTGGACTTGTCT	FW	76.772	6	2	1	1	2	42740320	1	16.071	133	AGGCATGCATtTGGCATGTTG	FW	42740331	2	12.83	121.8	TGGCATGTTGgaAAACATGTGG
R-1492	chr6	138134443	138134818	138134620	138176313	70	46	6.12928	P-1492-1	2342.36	6	LCL.Dox R-1492|U2OS.nutlin R-796|Saos2.doxycycline R-2236|U2OS.Eto R-287|LCL.nutlin.FDR.relax R-1175|U2OS.ActD R-1038	0.005	TNFAIP3	E	3	5	-53960	138188580	138230273	R-1492	0	0.8	0.357521	0.622547	AmnSINE1	138176353	0	15.711	130.1	GAGCAGGTTTAGGCATGTTC	FW	34.171	3	1	1	0	1	138176211	3	9.981	90.9	GGGCTAGTTCcagTGACTAAACC	FW	138176342	1	8.479	109.2	AGCCAAGGATtGAGCAGGTTT
R-1822	chr19	35837473	35838202	35837893	40529733	70	52	6.12928	P-1822-2	25.4898	2	LCL.Dox R-1822|LCL.nutlin.FDR.relax R-4092	0.1396	FFAR1	E	3	4	-4551	35842444	40534284	R-1822	0	0.55	-0.0379176	-0.23324		40529702	0	13.643	107.4	ATACCTGCCCTGACATGCAC	FW	23.167	2	1	0	1	0	40529598	2	9.524	94.2	GTGCCTGGCTcaGAGCCAGTCT	RC	40529702	0	13.643	107.4	ATACCTGCCCTGACATGCAC
R-1470	chr16	12632097	12632905	12632569	12540070	69	56	6.10852	P-1470-1	2406.93	9	LCL.Dox R-1470|U2OS.nutlin R-1972|U2OS.DMSO R-579|MCF7.Nutlin R-910|Saos2.doxycycline R-2041|MCF7.5FU R-1877|LCL.nutlin.FDR.relax R-1313|MCF7.RITA1um R-1074|U2OS.Eto R-783	0.005	CPPED1	E	3	4	486515	12146054	12053555	R-1470	0	0	-0.296062	-0.371033		12540052	0	16.04	121.3	GGGCGAGCCTGGGCATGTAC	FW	34.949	3	1	1	0	1	12540052	0	16.04	121.3	GGGCGAGCCTGGGCATGTAC	FW	12540114	1	10.35	112.1	ATCCAAGCTGtGAGCATGTCA
R-1352	chr4	38130347	38131234	38130656	37807051	68	44	6.08746	P-1352-1	2942.57	2	LCL.Dox R-1352|LCL.nutlin.FDR.relax R-1908	0.0578	PTTG2	E	3	4	237937	37892719	37569114	R-1352	0	0	-0.161151	0.0665472	MER5A1	37807054	0	9.36	120.7	TATCATGTCAGAGCTTGTTA	FW	18.606	2	1	0	1	0	37807024	2	9.246	109	GAGCATGGCCtcAGCCCAGCAT	FW	37807054	0	9.36	120.7	TATCATGTCAGAGCTTGTTA
R-1487	chr1	25466513	25467270	25466724	25339311	68	45	6.08746	P-1487-1	2342.44	4	LCL.Dox R-1487|LCL.nutlin.FDR.relax R-1526|LCL.IR.ES487.FDR.relax R-753|LCL.Dox.ES358 R-768	0.1135	SYF2	E	3	5	92289	25559013	25431600	R-1487	0	0	0.113943	0.174497	MIR	25339295	0	13.284	112.7	TCACAAGTCTGGACTTGACT	FW	36.569	3	1	1	1	0	25339295	0	13.284	112.7	TCACAAGTCTGGACTTGACT	FW	25339305	2	12.06	107.2	GGACTTGACTgcAGGCCTGGCT
R-977	chr10	122263401	122264166	122264031	122254021	68	35	6.08746	P-977-1	5588.95	5	LCL.Dox R-977|U2OS.nutlin R-1547|LCL.Dox.ES358 R-345|MCF7.Nutlin R-2038|LCL.nutlin.FDR.relax R-604	0.005	PPAPDC1A	E	3	5	47566	122216465	122206455	R-977	0	0	0.0411694	-0.010955	LTR10E	122253998	0	15.929	118.6	CGGCCTGTCTAGACATGCCT	FW	39.084	3	3	0	0	0	122253988	0	11.112	103	AGATTTGCCTCGGCCTGTCT	FW	122253998	0	15.929	118.6	CGGCCTGTCTAGACATGCCT
R-1316	chr10	81046088	81046830	81046609	80716615	67	43	6.06609	P-1316-2	3136.98	1	LCL.Dox R-1316	0.3632	PPIF	E	3	4	217818	80828791	80498797	R-1316	0.456667	0.65	0.0458416	0.0219927		80716654	0	15.679	122.7	GAGCCTGGCCAGGCATGTTC	FW	37.015	3	1	1	1	0	80716522	1	8.628	84.3	AGGGCAGTTGgGAGCTTGTTC	RC	80716533	2	12.708	120.3	GAGCTTGTTCgtGGGCCTGTGT
R-1354	chr6	106615169	106615979	106615605	106722298	67	43	6.06609	P-1354-1	2930.64	3	LCL.Dox R-1354|LCL.nutlin.FDR.relax R-934|LCL.IR.ES487.FDR.relax R-609	0.0399	PRDM1	E	3	4	68791	106546814	106653507	R-1354	0.623333	0.9	0.641336	0.946477		106722308	0	10.849	89.5	GGATGGGCCCTGACTTGCCC	FW	47.951	5	1	1	2	1	106722301	2	8.889	107.6	AGACATGGGAtgGGCCCTGACT	RC	106722306	2	8.891	103.6	TGGGATGGGCccTGACTTGCCC
R-1076	chr7	128602932	128603359	128603057	128390293	66	46	6.04439	P-1076-1	4733.92	3	LCL.Dox R-1076|LCL.nutlin.FDR.relax R-2327|U2OS.nutlin R-2173	0.005	IRF5	E	3	4	92141	128695198	128482434	R-1076	0.606667	0.95	0.357053	0.994246		128390326	0	16.655	117.6	AGACATGCCCCAGCTAGTTT	FW	27.863	2	1	1	0	0	128390253	1	11.208	101.4	GGGCTTGACAaAGACTTATTC	FW	128390326	0	16.655	117.6	AGACATGCCCCAGCTAGTTT
R-1649	chr16	48569852	48570710	48570422	47127923	66	45	6.04439	P-1649-1	1886.58	1	LCL.Dox R-1649	0.1239	N4BP1	E	3	4	73698	48644120	47201621	R-1649	0.453333	0.3	0.165683	0.685454		47127886	0	13.847	116.8	GGGCCTGCCCAGGCCTGACC	FW	53.78	5	1	1	2	1	47127802	2	11.917	104.5	AGACAGGCGGgcAGACAAGCGC	FW	47127881	1	9.904	103.2	GGACAGGGCCtGCCCAGGCCT
R-1291	chr16	67782359	67784182	67783823	66341324	65	45	6.02237	P-1291-5	3274.44	1	LCL.Dox R-1291	0.005	GFOD2	E	3	4	56732	67840555	66398056	R-1291	0	0	0.049057	0.290427		66341313	0	12.028	105.5	CAGCTTGCCCTGACAGGATC	FW	61.729	5	1	1	2	1	66341262	3	8.294	94	AATCATCCCTccaGGTCTAGCTC	FW	66341289	2	9.416	100.1	TGTGGTGGCCccAGGCATGCCC
R-1334	chr7	105702451	105703536	105703289	105490525	65	49	6.02237	P-1334-2	3051.25	3	LCL.Dox R-1334|U2OS.nutlin R-3508|LCL.IR.ES487.FDR.relax R-2067	0.005	SYPL1	E	3	4	49469	105752758	105539994	R-1334	0	0.75	0.0559642	0.35341		105490544	0	17.029	108.8	GAACTTGCCTGGGCAAGACT	FW	35.834	3	1	1	1	0	105490532	2	10.186	94.6	TCTCCTGCCTcaGAACTTGCCT	FW	105490544	0	17.029	108.8	GAACTTGCCTGGGCAAGACT
R-1376	chr12	109231961	109232620	109232269	107756398	65	47	6.02237	P-1376-1	2812.45	4	LCL.Dox R-1376|Saos2.doxycycline R-2385|LCL.nutlin.FDR.relax R-3623|U2OS.nutlin R-2184	0.1049	SSH1	E	3	4	19090	109251359	107775488	R-1376	0.576667	0.75	0.178716	0.342941		107756398	0	11.203	107.8	TGACCTGCCCGTGCAGGCCT	FW	11.203	1	1	0	0	0	107756398	0	11.203	107.8	TGACCTGCCCGTGCAGGCCT	FW
R-1599	chr5	157039083	157039697	157039355	156971933	64	47	6	P-1599-1	2013.19	9	LCL.Dox R-1599|U2OS.ActD R-742|U2OS.Eto R-1315|U2OS.nutlin R-1111|LCL.Dox.ES358 R-436|IMR90.5FU R-354|LCL.nutlin.FDR.relax R-1582|U2OS.DMSO R-681|LCL.IR.ES487.FDR.relax R-2299	0.005	ADAM19	E	3	5	-36587	157002768	156935346	R-1599	0.74	0.9	0.617502	0.834685		156971944	0	15.462	116.7	TGGCTTGTTCAGACTTGTTT	FW	42.219	4	3	1	0	0	156971840	1	8.723	106.1	GTGCGTGGCTaAAGCATGATG	FW	156971934	0	9.788	107.8	GGACAGTACCTGGCTTGTTC
R-1878	chr2	85152619	85153360	85153040	85006551	64	43	6	P-1878-1	1454.57	2	LCL.Dox R-1878|MCF7.Nutlin R-2929	0.0551	TMSB10		3	4	20278	85132762	84986273	R-1878	0		-0.333352					6	70			0	0	0	0	0	0
R-1435	chr21	18979883	18980484	18980196	17902067	63	41	5.97728	P-1435-1	50.1715	11	LCL.Dox R-1435|LCL.nutlin.FDR.relax R-108|U2OS.nutlin R-403|U2OS.DMSO R-297|Saos2.doxycycline R-545|LCL.Dox.ES358 R-152|LCL.IR.ES487.FDR.relax R-125|MCF7.Nutlin R-1108|MCF7.RITA1um R-1290|U2OS.Eto R-425|U2OS.ActD R-530	0.005	BTG3		3	4	5072	18985268	17907139	R-1435	0.483333	0.85	0.391755	0.92182		17902072	0	18.228	135.1	GAGCATGCCAGGGCATGTTT	FW	18.228	1	1	0	0	0	17902072	0	18.228	135.1	GAGCATGCCAGGGCATGTTT	FW
R-1606	chr17	1990804	1991261	1991049	1937799	63	36	5.97728	P-1606-1	2003.29	1	LCL.Dox R-1606	0.0659	HIC1	E	3	4	216020	2207069	2153819	R-1606	0.853333	0.1	1.68529	0.519834		1937680	1	9.555	92.2	AAGCTTGTCTtGGCCCAGGGC	RC	18.284	2	0	1	1	0	1937680	1	9.555	92.2	AAGCTTGTCTtGGCCCAGGGC	RC	1937685	2	8.729	112.5	TGTCTTGGCCcaGGGCAGGTAA
R-1260	chr5	106903642	106904364	106904131	106932030	61	40	5.93074	P-1260-1	3466.71	4	LCL.Dox R-1260|LCL.nutlin.FDR.relax R-835|LCL.Dox.ES358 R-655|LCL.IR.ES487.FDR.relax R-747	0.005	EFNA5	E	3	5	102465	107006596	107034495	R-1260	0	0	-0.299967	-0.198832		106932026	0	16.653	127	GGACATGCCTAGGCAGGTAG	FW	16.653	1	1	0	0	0	106932026	0	16.653	127	GGACATGCCTAGGCAGGTAG	FW
R-1480	chr1	207103474	207104158	207104016	205170639	61	47	5.93074	P-1480-1	2363.92	3	LCL.Dox R-1480|LCL.IR.ES487.FDR.relax R-640|LCL.nutlin.FDR.relax R-1180	0.0891	FAIM3	E	3	4	-7424	207096592	205163215	R-1480	0.686667	0.75	0.217712	0.0843573		205170730	0	8.591	101.3	CCACCAGCCCAGACAGGTAG	FW	25.863	3	2	0	0	1	205170633	0	8.479	106	TCTGTTGCCCGGGCCTGTCC	RC	205170643	3	8.793	97.8	GGGCCTGTCCccgGAAGCTGCCC
R-2162	chr17	1973281	1974340	1973765	1920515	61	43	5.93074	P-2162-1	48.9139	2	LCL.Dox R-2162|LCL.nutlin.FDR.relax R-3793	0.1237	HIC1	E	3	4	233304	2207069	2153819	R-2162	0.74	0.95	0.813365	1.36542		1920630	0	9.164	102.7	GGGCATGCCTTCAAATGATG	FW	19.906	2	1	1	0	0	1920434	1	10.742	124.6	GGGCAGGTCCcAGCCCTGTCA	FW	1920630	0	9.164	102.7	GGGCATGCCTTCAAATGATG
R-1547	chr17	17654187	17654833	17654376	17595101	60	40	5.90689	P-1547-1	2185.01	1	LCL.Dox R-1547	0.0968	SMCR5	E	3	4	69590	17584786	17525511	R-1547	0	0	-0.113858	0.0795549		17595119	0	12.909	128.8	TGACAAGTGCTGGCATGTTG	FW	12.909	1	1	0	0	0	17595119	0	12.909	128.8	TGACAAGTGCTGGCATGTTG	FW
R-2011	chr19	45242045	45242543	45242287	49934127	60	42	5.90689	P-2011-1	1267.39	1	LCL.Dox R-2011	0.038	BCL3	E	3	5	-9690	45251977	49943817	R-2011	0.64	0.7	-0.00184161	-0.180173	MIRb	49934158	1	9.08	109	TTGCATGTCCaCAGCATCCCA	RC	9.08	1	0	1	0	0	49934158	1	9.08	109	TTGCATGTCCaCAGCATCCCA	RC
R-1824	chr17	55945336	55946020	55945574	53300573	59	44	5.88264	P-1824-1	1548.64	9	LCL.Dox R-1824|IMR90.5FU R-345|LCL.nutlin.FDR.relax R-3543|U2OS.nutlin R-369|Saos2.doxycycline R-2407|U2OS.DMSO R-493|MCF7.Nutlin R-1068|MCF7.RITA1um R-1082|U2OS.ActD R-1430	0.2999	MRPS23	E	3	6	35176	55980750	53335749	R-1824	0.633333	0.9	0.387061	1.15607		53300574	0	11.047	106.5	GGGCAAGTTCAAACAGTTTC	FW	33.678	3	2	1	0	0	53300563	1	11.622	110	TGAGAAGGCTcGGGCAAGTTC	FW	53300564	0	11.009	112	GAGAAGGCTCGGGCAAGTTC
R-1544	chr9	92170999	92171719	92171176	91360996	58	41	5.85798	P-1544-1	2195.36	1	LCL.Dox R-1544	0.061	GADD45G	E	3	4	-48750	92219926	91409746	R-1544	0	0	-0.0359988	-0.353587		91361012	1	9.415	103.7	ATGCCTGCTAcGGGCAGGTCA	RC	9.415	1	0	1	0	0	91361012	1	9.415	103.7	ATGCCTGCTAcGGGCAGGTCA	RC
R-1642	chr19	18401150	18401517	18401297	18262297	58	45	5.85798	P-1642-1	1896.12	1	LCL.Dox R-1642	0.1369	MIR3188	E	3	4	-8865	18392432	18253432	R-1642	0		0.0279456					6	70			0	0	0	0	0	0
R-1813	chr2	220525717	220526558	220526257	220234501	58	40	5.85798	P-1813-2	1557.37	2	LCL.Dox R-1813|LCL.nutlin.FDR.relax R-1327	0.005	SLC4A3	E	3	4	33966	220492291	220200535	R-1813	0	0	0.0456093	0.0286664	LTR76	220234494	0	17.522	120	AGACCTGCTCAGGCATGTCT	FW	35.154	3	1	0	1	1	220234361	3	9.149	110.1	AGGCAGGCTCataACTCAGGTTC	FW	220234494	0	17.522	120	AGACCTGCTCAGGCATGTCT
R-1496	chr1	203349803	203350157	203350006	201616629	56	42	5.80735	P-1496-1	2321.17	1	LCL.Dox R-1496	0.0637	FMOD	E	3	4	-29717	203320289	201586912	R-1496	0.516667	0.65	-0.15779	-0.214681		201616631	0	9.498	104.1	TGCCTTGCCTGGGCAGCTCC	FW	17.789	2	2	0	0	0	201616621	0	8.291	111.8	TTGCAGGTTCTGCCTTGCCT	FW	201616631	0	9.498	104.1	TGCCTTGCCTGGGCAGCTCC
R-1529	chr2	38666011	38666382	38666190	38519694	56	38	5.80735	P-1529-1	105.964	1	LCL.Dox R-1529	0.0997	ATL2	E	3	4	-61758	38604432	38457936	R-1529	0.543333	0.8	0.0864055	-0.146975	L2b	38519687	0	12.476	89.6	TGGCTAGCTCCAACTAGCCT	FW	20.646	2	2	0	0	0	38519687	0	12.476	89.6	TGGCTAGCTCCAACTAGCCT	FW	38519780	0	8.17	95.7	AGACAAGCTTCCTCTGGCTC
R-1862	chr2	232477112	232477805	232477411	232185655	56	43	5.80735	P-1862-1	21.1925	3	LCL.Dox R-1862|U2OS.nutlin R-3594|IMR90.5FU R-297	0.2499	C2orf57		3	4	19800	232457611	232165855	R-1862	0.57	0.85	0.116669	0.0791078		232185628	0	15.568	99	AGGTTAGCCTGGACTTGTCC	FW	29.902	2	1	0	0	1	232185628	0	15.568	99	AGGTTAGCCTGGACTTGTCC	FW	232185638	3	14.334	121	GGACTTGTCCccaGGGCCCGTCC
R-2086	chr8	47867660	47868537	47868183	47987348	56	43	5.80735	P-2086-1	1197.83	3	LCL.Dox R-2086|LCL.nutlin.FDR.relax R-1440|LCL.IR.ES487.FDR.relax R-527	0.005	NCRNA00293	E	3	4	115676	47752507	47871672	R-2086	0	0	0.0547209	0.180043		47987359	0	10.982	107	AGACATGTTTATACCAGCCT	FW	10.982	1	1	0	0	0	47987359	0	10.982	107	AGACATGTTTATACCAGCCT	FW
R-1353	chr17	43124598	43125169	43124767	40480293	55	37	5.78136	P-1353-1	2942.59	7	LCL.Dox R-1353|MCF7.5FU R-1059|MCF7.Nutlin R-803|Saos2.doxycycline R-1802|U2OS.nutlin R-1955|U2OS.Eto R-1699|MCF7.RITA1um R-1589	0.005	DCAKD	E	3	5	4211	43128978	40484504	R-1353	0	0	0.0393445	0.0280068	AluJo	40480318	0	13.761	112.7	AGGCATGCACCAACACGCCC	FW	34.474	3	2	0	0	1	40480305	3	8.693	103.6	TAGCTGGGACtacAGGCATGCAC	FW	40480318	0	13.761	112.7	AGGCATGCACCAACACGCCC
R-1575	chr11	26654353	26654668	26654475	26611051	55	42	5.78136	P-1575-1	2103.27	4	LCL.Dox R-1575|LCL.nutlin.FDR.relax R-739|LCL.IR.ES487.FDR.relax R-346|LCL.Dox.ES358 R-89	0.005	MUC15	E	3	5	300798	26353677	26310253	R-1575	0	0	-0.148429	-0.246369		26611056	0	8.863	101.7	AAACCCGTGGGGACAAGTTC	RC	8.863	1	1	0	0	0	26611056	0	8.863	101.7	AAACCCGTGGGGACAAGTTC	RC
R-1593	chr1	28194809	28195434	28195133	28067720	55	38	5.78136	P-1593-1	2023.19	1	LCL.Dox R-1593	0.005	C1orf38	E	3	5	-3921	28199054	28071641	R-1593	0	0.65	-0.0953401	-0.275442		28067711	0	13.176	109.6	TTACAAGACAAGACATGCCC	FW	33.022	3	1	0	1	1	28067636	2	10.24	101.6	AGACAAGGCTccAGACTGGAAG	FW	28067711	0	13.176	109.6	TTACAAGACAAGACATGCCC
R-1729	chr11	43167074	43167812	43167477	43124053	55	42	5.78136	P-1729-1	1699.83	1	LCL.Dox R-1729	0.0387	LOC399881	E	3	4	-166027	43333504	43290080	R-1729	0	0	-0.0918384	-0.109788		43124084	0	13.879	112.8	GGGCATGTCCACACTAGAGC	FW	33.845	3	1	2	0	0	43124031	1	8.569	97.5	GTGCTGGGCCcCAACAGGTTC	FW	43124073	1	11.397	115.6	GGGCAAAAGCaGGGCATGTCC
R-1913	chr14	52314743	52315509	52315019	51384769	55	41	5.78136	P-1913-1	1412.93	2	LCL.Dox R-1913|LCL.nutlin.FDR.relax R-2511	0.005	GNG2	E	3	4	-12030	52327049	51396799	R-1913	0	0.7	-0.153661	-0.548899	L2b	51384771	0	9.497	119	ATGCAAGTCAGATCATGTCA	FW	19.382	2	1	1	0	0	51384771	0	9.497	119	ATGCAAGTCAGATCATGTCA	FW	51384781	1	9.885	114.4	GATCATGTCAtGCCCTTGTTC
R-2244	chr11	111237687	111238604	111238361	110743571	55	41	5.78136	P-2244-1	1064.21	1	LCL.Dox R-2244	0.005	POU2AF1	E	3	4	11796	111250157	110755367	R-2244	0.57	0.65	-0.0202861	-0.189072		110743506	0	8.644	96.4	GTCTCTGCCCGAGCAAGTCC	FW	19.342	2	1	1	0	0	110743447	1	10.698	112.6	AACCAAGCCCaGGACCTGTGA	FW	110743506	0	8.644	96.4	GTCTCTGCCCGAGCAAGTCC
R-1489	chr13	49152944	49153671	49153433	48051434	53	32	5.72792	P-1489-2	2342.45	3	LCL.Dox R-1489|LCL.nutlin.FDR.relax R-1731|LCL.IR.ES487.FDR.relax R-1059	0.0526	RCBTB2	E	3	4	-46117	49107316	48005317	R-1489	0.613333	0.8	-0.0588439	0.378		48051381	0	10.013	100.7	CCACAAGTTAAAACTTGCCT	FW	23.798	2	1	0	1	0	48051381	0	10.013	100.7	CCACAAGTTAAAACTTGCCT	FW	48051391	2	13.785	96	AAACTTGCCTgaAGACAATTTC
R-1727	chr7	112422585	112423186	112422729	112209965	53	42	5.72792	P-1727-1	1699.91	6	LCL.Dox R-1727|MCF7.5FU R-1684|MCF7.Nutlin R-1393|MCF7.RITA1um R-1210|LCL.nutlin.FDR.relax R-1018|LCL.IR.ES487.FDR.relax R-1964	0.0649	TMEM168	E	3	4	7749	112430478	112217714	R-1727	0	0.9	0.16272	0.432412		112209952	0	15.404	127.6	CACCATGTCCAGGCAAGTCT	FW	27.481	2	2	0	0	0	112209952	0	15.404	127.6	CACCATGTCCAGGCAAGTCT	FW	112209962	0	12.077	111.4	AGGCAAGTCTTCACATCTCC
R-2055	chr16	47493054	47493958	47493411	46050912	53	39	5.72792	P-2055-1	1228.62	4	LCL.Dox R-2055|LCL.Dox.ES358 R-466|LCL.nutlin.FDR.relax R-519|LCL.IR.ES487.FDR.relax R-1339	0.005	ITFG1		3	4	1604	47495015	46052516	R-2055	0.536667	0.85	-0.0361346	-0.302273		46050911	0	14.195	121.7	CTACATGTCAAGACTTGTCT	FW	14.195	1	1	0	0	0	46050911	0	14.195	121.7	CTACATGTCAAGACTTGTCT	FW
R-2092	chr16	31276264	31277511	31277127	31184628	53	37	5.72792	P-2092-2	1197.59	1	LCL.Dox R-2092	0.1368	ITGAM	E	3	4	5840	31271287	31178788	R-2092	0.54	0.85	-0.0405464	0.824324		31184638	1	11.394	103.8	GTGGAGGCCGtGAACATGTCC	FW	37.821	3	0	2	1	0	31184638	1	11.394	103.8	GTGGAGGCCGtGAACATGTCC	FW	31184649	2	18.119	134.1	GAACATGTCCctGGGCCTGTCC
R-2257	chr6	44703360	44704152	44703653	44811631	53	42	5.72792	P-2257-1	1057.02	2	LCL.Dox R-2257|LCL.nutlin.FDR.relax R-3150	0.0634	CDC5L	E	3	5	348352	44355301	44463279	R-2257	0	0	0.381256	0.29155		44811517	0	9.28	104.4	GGACAGGATGAGTCAGGCCC	FW	34.899	4	1	1	2	0	44811517	0	9.28	104.4	GGACAGGATGAGTCAGGCCC	FW	44811596	2	9.068	107.2	AAACCTGGTCtaGGCCATGTGG
R-2342	chr7	73686793	73687344	73687041	73324977	53	40	5.72792	P-2342-1	993.385	1	LCL.Dox R-2342	0.173	CLIP2	E	3	4	-16763	73703804	73341740	R-2342	0.483333	0.5	-0.325461	-0.526085		73324971	3	9.669	108	AGGCATGGACaggAAGCTAGAAC	FW	9.669	1	0	0	0	1	73324971	3	9.669	108	AGGCATGGACaggAAGCTAGAAC	FW
R-2879	chr5	140893119	140894425	140894096	140874280	53	41	5.72792	P-2879-3	722.535	2	LCL.Dox R-2879|Saos2.doxycycline R-1616	0.0562	PCDHGC5	E	3	4	25289	140868807	140848991	R-2879	0.406667	0.35	0.0658059	-0.123123		140874228	0	11.234	103.7	TAACGTGCTCAGACAAGTAT	FW	20.548	2	1	1	0	0	140874188	1	9.314	108.3	GGGCCTGCTCaTTGCTGGTCT	FW	140874228	0	11.234	103.7	TAACGTGCTCAGACAAGTAT
R-1998	chr3	16416044	16416501	16416315	16391319	52	41	5.70044	P-1998-1	1283.24	1	LCL.Dox R-1998	0.0299	OXNAD1	E	3	4	138907	16555222	16530226	R-1998	0.4		-0.161042					6	70			0	0	0	0	0	0
R-2008	chr14	93526173	93526826	93526432	92596185	52	38	5.70044	P-2008-1	1267.51	1	LCL.Dox R-2008	0.005	ITPK1-AS1	E	3	5	-7364	93533796	92603549	R-2008	0	0	-0.125618	0.129594	LTR33	92596207	0	9.026	109.7	TGACATGCCTGGGCAGTGGC	FW	17.99	2	1	0	0	1	92596194	3	8.964	101	CTCCCTGCTTcagTGACATGCCT	FW	92596207	0	9.026	109.7	TGACATGCCTGGGCAGTGGC
R-1939	chr19	3093829	3094235	3094085	3045085	51	42	5.67243	P-1939-1	1371.66	2	LCL.Dox R-1939|IMR90.5FU R-655	0.2439	GNA11	E	3	6	-322	3094407	3045407	R-1939	0.633333	0.75	0.185029	0.387368		3045103	1	9.349	108.4	GAGCCTGGCCgGGCCGAGTCC	FW	9.349	1	0	1	0	0	3045103	1	9.349	108.4	GAGCCTGGCCgGGCCGAGTCC	FW
R-2393	chr1	42193915	42194884	42194417	41967004	51	39	5.67243	P-2393-2	958.859	2	LCL.Dox R-2393|LCL.nutlin.FDR.relax R-3776	0.2065	HIVEP3	E	3	4	190079	42384496	42157083	R-2393	0.56	0.85	0.115074	-0.205223		41966868	1	8.357	96.6	TGACAGTTCTcAGACTGGCCC	FW	20.159	2	0	1	1	0	41966868	1	8.357	96.6	TGACAGTTCTcAGACTGGCCC	FW	41966901	2	11.802	118.6	GGGCATGCCActGGGGATGCTA
R-1591	chr4	103605742	103606324	103605986	103825034	50	34	5.64386	P-1591-2	2033.18	3	LCL.Dox R-1591|LCL.IR.ES487.FDR.relax R-1285|U2OS.nutlin R-3214	0.005	MANBA	E	3	4	76162	103682151	103901196	R-1591	0	0	-0.0292608	0.0759936	Tigger7	103825026	0	10.416	115.6	GGACAAGACAGGGCAGGACA	FW	23.388	2	1	1	0	0	103825015	1	12.972	118.3	ATTCATGTCCtGGACAAGACA	FW	103825026	0	10.416	115.6	GGACAAGACAGGGCAGGACA
R-1641	chr14	72030494	72031013	72030768	71100521	50	32	5.64386	P-1641-1	1896.27	4	LCL.Dox R-1641|U2OS.nutlin R-1045|LCL.nutlin.FDR.relax R-4292|U2OS.Eto R-1559	0.005	SIPA1L1	E	3	4	34727	71996041	71065794	R-1641	0	0	-0.126201	-0.250038	AluJo	71100558	0	12.27	115.1	AGGCGTGTACCAGCATGCCT	FW	22.107	2	2	0	0	0	71100558	0	12.27	115.1	AGGCGTGTACCAGCATGCCT	FW	71100568	0	9.837	111	CAGCATGCCTGGCCAATTTT
R-1646	chr3	37011194	37011754	37011475	36986479	50	38	5.64386	P-1646-1	1886.65	4	LCL.Dox R-1646|MCF7.Nutlin R-1765|U2OS.nutlin R-4361|LCL.nutlin.FDR.relax R-1326	0.1295	EPM2AIP1	E	3	5	23320	37034795	37009799	R-1646	0.606667	0.8	0.273352	0.3996		36986445	0	13.144	122.4	GGACATGTCCATGCCTGCTG	FW	37.172	3	1	1	0	1	36986432	3	8.948	108.3	GTACACTTGCtatGGACATGTCC	RC	36986434	1	15.08	109.8	ACACTTGCTAtGGACATGTCC
R-2137	chr9	139000249	139001095	139000376	138140197	50	37	5.64386	P-2137-1	1152.43	6	LCL.Dox R-2137|MCF7.Nutlin R-537|MCF7.RITA1um R-712|U2OS.nutlin R-1929|MCF7.RITA1um R-255|MCF7.Nutlin R-78	0.0329	C9orf69	E	3	5	10355	139010731	138150552	R-2137	0.33	0	-0.456537	-0.5546		138140208	0	13.744	119.7	CAACAGGCCCAGGCCTGTCC	FW	13.744	1	1	0	0	0	138140208	0	13.744	119.7	CAACAGGCCCAGGCCTGTCC	FW
R-2198	chr17	74547071	74547678	74547300	72058895	50	40	5.64386	P-2198-2	1107.78	10	LCL.Dox R-2198|U2OS.Eto R-797|LCL.nutlin.FDR.relax R-776|U2OS.nutlin R-783|U2OS.DMSO R-507|Saos2.doxycycline R-296|LCL.Dox.ES358 R-638|U2OS.DXR R-426|MCF7.5FU R-1471|MCF7.Nutlin R-1692	0.005	LOC100507246	E	3	5	-7573	74554873	72066468	R-2198	0.6	0.85	0.0491161	0.11558		72058954	0	16.664	119.8	GGGCATGGAGAGACATGCCC	FW	16.664	1	1	0	0	0	72058954	0	16.664	119.8	GGGCATGGAGAGACATGCCC	FW
R-2225	chr17	26134785	26135491	26135112	23159239	50	38	5.64386	P-2225-1	1085.9	1	LCL.Dox R-2225	0.1177	NOS2	E	3	4	-7557	26127555	23151682	R-2225	0	0	-0.102796	0.105507	MIRc	23159270	1	14.958	122.4	GGACAAGTCTcAGGCCTGCCA	FW	27.04	2	0	1	1	0	23159258	2	12.082	106.4	AGGCAGACTCagGGACAAGTCT	FW	23159270	1	14.958	122.4	GGACAAGTCTcAGGCCTGCCA
R-2141	chr12	127526355	127526843	127526561	126092514	49	34	5.61471	P-2141-1	1152.36	3	LCL.Dox R-2141|LCL.nutlin.FDR.relax R-1706|LCL.IR.ES487.FDR.relax R-1293	0.005	LOC440117	E	3	5	599535	126927026	125492979	R-2141	0	0	0.0363613	-0.275283		126092547	0	15.533	115.6	AGACATGCTTCAACATGTAC	FW	15.533	1	1	0	0	0	126092547	0	15.533	115.6	AGACATGCTTCAACATGTAC	FW
R-2028	chr11	66103978	66104743	66104500	65861076	48	38	5.58496	P-2028-2	1251.82	2	LCL.Dox R-2028|U2OS.nutlin R-1998	0.196	RIN1	E	3	6	-500	66104000	65860576	R-2028	0.743333	1	0.686734	1.30628		65861104	0	14.359	117.5	GGACAGGTGCAGACATGACC	FW	22.978	2	1	0	0	1	65861060	3	8.619	107.8	ACGCAGGCTCtgcCAGCCTGCCT	FW	65861104	0	14.359	117.5	GGACAGGTGCAGACATGACC
R-2168	chr2	20412152	20412641	20412434	20275915	48	36	5.58496	P-2168-1	1130.01	1	LCL.Dox R-2168	0.1235	SDC1	E	3	5	12493	20424927	20288408	R-2168	0	0.75	0.0217172	0.562329		20275905	0	15.709	122.2	AGGCAAGCCGGGGCCTGCCG	FW	24.058	2	1	1	0	0	20275905	0	15.709	122.2	AGGCAAGCCGGGGCCTGCCG	FW	20275915	1	8.349	106	GGGCCTGCCGaGGGTATGACA
R-2206	chr12	11915063	11915419	11915196	11806463	48	35	5.58496	P-2206-1	1100.47	1	LCL.Dox R-2206	0.0315	ETV6	E	3	4	112409	11802787	11694054	R-2206	0.666667	0.9	0.0500131	0.0442047		11806465	1	10.156	101.5	AGAATTGTCTgTGGCTTGGCC	FW	35.896	4	0	2	1	1	11806335	3	8.307	99	GTGCCAGCTCctaGGCCTTGCAG	FW	11806381	1	8.466	98.8	ACTCTTGCCTtATGCTGGTTC
R-2487	chr1	42268561	42269497	42269176	42041763	48	38	5.58496	P-2487-1	898.399	1	LCL.Dox R-2487	0.005	HIVEP3	E	3	4	115320	42384496	42157083	R-2487	0.67	0.5	-0.00641305	-0.378215		42041737	0	13.797	97.9	GGATTGGCCCTGACATGTCT	FW	46.222	4	2	1	1	0	42041710	2	10.028	106.1	AGCCTTGATTccTGTCATGTCC	FW	42041722	0	9.941	111.6	TGTCATGTCCTAACAGGATT
R-1698	chr2	65058446	65059262	65059064	64912568	47	37	5.55459	P-1698-2	1754.83	4	LCL.Dox R-1698|Saos2.doxycycline R-751|MCF7.RITA1um R-2032|U2OS.nutlin R-2382	0.0945	LOC400958		3	4	-156514	65215578	65069082	R-1698	0.566667	0.6	0.256644	-0.118535		64912556	0	8.397	101.6	GGGGAAGTGGAGACAAGCGG	FW	25.79	2	1	1	0	0	64912556	0	8.397	101.6	GGGGAAGTGGAGACAAGCGG	FW	64912601	1	17.393	105.2	AAACTAGACCcAGACATGTCT
R-1988	chr11	121353231	121353751	121353377	120858587	47	32	5.55459	P-1988-1	1299.07	4	LCL.Dox R-1988|MCF7.Nutlin R-2555|LCL.nutlin.FDR.relax R-378|LCL.IR.ES487.FDR.relax R-286	0.0539	SORL1	E	3	4	30417	121322960	120828170	R-1988	0.586667	0.9	0.169117	0.140074		120858572	3	9.497	103.6	ACACAAGGCTggaTGCCTTGCTG	FW	9.497	1	0	0	0	1	120858572	3	9.497	103.6	ACACAAGGCTggaTGCCTTGCTG	FW
R-2167	chr18	56435603	56436270	56436093	54587073	47	34	5.55459	P-2167-2	1129.84	3	LCL.Dox R-2167|U2OS.nutlin R-3152|LCL.nutlin.FDR.relax R-3619	0.1274	ZNF532	E	3	2	-93967	56530060	54681040	R-2167	0.493333	0.55	-0.43714	-0.394468		54587051	0	11.97	111	GGGCATGCATCAACAGGCCA	FW	33.148	3	2	1	0	0	54587040	1	10.117	109.4	CAGCCAGACTcGGGCATGCAT	FW	54587051	0	11.97	111	GGGCATGCATCAACAGGCCA
R-1715	chr5	155829361	155829895	155829589	155762167	46	34	5.52356	P-1715-1	1727.33	2	LCL.Dox R-1715|LCL.nutlin.FDR.relax R-2179	0.1118	SGCD	E	3	2	75823	155753766	155686344	R-1715	0	0	0.0688755	-0.0670806	LTR43	155762211	0	10.191	103.5	ATACATGCATGAACTTGCAA	FW	37.775	4	3	0	1	0	155762153	0	9.316	108	AAGCATGTTCTGGGTGGCCC	FW	155762201	0	8.877	103.8	TTGCTTGTTCATACATGCAT
R-1866	chr5	118659293	118660303	118659486	118687385	46	31	5.52356	P-1866-1	49.5238	11	LCL.Dox R-1866|MCF7.5FU R-139|MCF7.Nutlin R-183|MCF7.RITA1um R-201|LCL.nutlin.FDR.relax R-846|U2OS.nutlin R-558|Saos2.doxycycline R-1138|LCL.Dox.ES358 R-523|LCL.IR.ES487.FDR.relax R-498|U2OS.Eto R-909|MCF7.NT R-366	0.005	TNFAIP8	E	3	4	55069	118604417	118632316	R-1866	0.64	0.95	0.110965	0.727397		118687455	0	16.531	110.6	AGACTTGTTGAGACTTGTCT	FW	35.57	3	1	1	0	1	118687424	1	9.661	92.1	GAGCTTGTGTaAGCCAGGATC	RC	118687455	0	16.531	110.6	AGACTTGTTGAGACTTGTCT
R-1932	chr6	138111519	138111993	138111754	138153447	46	36	5.52356	P-1932-1	1388.13	1	LCL.Dox R-1932	0.0499	TNFAIP3	E	3	5	-76826	138188580	138230273	R-1932	0.583333		0.411377					6	70			0	0	0	0	0	0
R-1977	chr12	92928142	92928682	92928259	91452390	46	36	5.52356	P-1977-1	1323.21	3	LCL.Dox R-1977|LCL.IR.ES487.FDR.relax R-885|LCL.Dox.ES358 R-457	0.005	CLLU1OS	E	3	7	-106335	92821924	91346055	R-1977	0.69	0.95	0.142391	0.354188	LTR88c	91452403	0	15.885	127.4	AGACATGTCTGGACACGTGT	FW	15.885	1	1	0	0	0	91452403	0	15.885	127.4	AGACATGTCTGGACACGTGT	FW
R-2027	chr10	45932921	45933540	45933101	45253107	46	35	5.52356	P-2027-2	1251.9	4	LCL.Dox R-2027|LCL.nutlin.FDR.relax R-839|U2OS.nutlin R-3416|LCL.Dox.ES358 R-27	0.005	ALOX5	E	3	5	63473	45869628	45189634	R-2027	0	0	0.0444752	0.122251	LTR10E	45253066	0	14.813	124	AGGCATGTCCCAGCTTGCAG	FW	33.083	2	1	0	1	0	45253054	2	18.27	120.7	GGACGTGCTCacAGGCATGTCC	FW	45253066	0	14.813	124	AGGCATGTCCCAGCTTGCAG
R-2263	chr15	48253505	48254238	48253786	46041078	46	35	5.52356	P-2263-1	1057.03	4	LCL.Dox R-2263|LCL.nutlin.FDR.relax R-1375|LCL.IR.ES487.FDR.relax R-1144|LCL.Dox.ES358 R-521	0.0734	SLC24A5	E	3	4	-159382	48413168	46200460	R-2263	0.626667	0.6	0.219454	-0.361269		46040969	2	8.209	99.1	GAACTGGCCAaaTGGCAAGGCA	FW	8.209	1	0	0	1	0	46040969	2	8.209	99.1	GAACTGGCCAaaTGGCAAGGCA	FW
R-2794	chr1	117087204	117087958	117087557	116889080	46	38	5.52356	P-2794-2	746.563	1	LCL.Dox R-2794	0.0287	CD58	E	3	4	26158	117113715	116915238	R-2794	0	0	-0.195876	-0.0869662		116889030	2	8.394	98.1	GGAGAAGACAggGAGCAGGCTC	FW	8.394	1	0	0	1	0	116889030	2	8.394	98.1	GGAGAAGACAggGAGCAGGCTC	FW
R-1769	chr6	33524545	33524968	33524792	33632770	45	33	5.49185	P-1769-1	1627.88	1	LCL.Dox R-1769	0.1677	BAK1	E	3	5	23278	33548070	33656048	R-1769	0	0	0.0617905	0.118517		33632790	0	10.906	95.4	AAACATGCTCAGTCTAACCT	FW	36.42	4	3	0	0	1	33632745	0	8.744	99.5	GCACTTGTTTGCACTTCCTC	RC	33632777	3	8.38	91	GCAATTGTCAtgaAAACATGCTC
R-2080	chr1	183881358	183882081	183881967	182148590	45	31	5.49185	P-2080-1	1205.43	1	LCL.Dox R-2080	0.005	GLT25D2	E	3	4	276760	183605207	181871830	R-2080	0.643333	0.85	-0.0160798	-0.194712	MLT1H	182148547	0	13.383	101.7	GGGCTACCCAGGGCATGCCC	FW	87.44	7	2	2	2	1	182148468	0	8.942	95.8	GATCTAGGTTGGGCTTGACA	FW	182148504	3	8.958	102.6	GTCCAGGTCTgttCCACTTGCCT
R-1871	chr2	114450934	114451580	114451281	114167751	44	32	5.45943	P-1871-1	30.4913	1	LCL.Dox R-1871	0.0843	SLC35F5	E	3	4	63119	114514400	114230870	R-1871	0	0	0.0238224	0.163461		114167822	1	10.943	117.9	TCACATGTCTgAGACCAGTTT	FW	24.609	2	0	1	0	1	114167715	3	13.666	132	GTGCATGTCAgaaTGGCATGCCA	FW	114167822	1	10.943	117.9	TCACATGTCTgAGACCAGTTT
R-1981	chr10	73922722	73923300	73923058	73593064	44	34	5.45943	P-1981-1	1307.19	3	LCL.Dox R-1981|LCL.nutlin.FDR.relax R-1818|LCL.IR.ES487.FDR.relax R-542	0.005	ASCC1	E	3	5	52636	73975694	73645700	R-1981	0	0	-0.00671195	-0.13526	L1MB5	73593066	0	12.071	124.5	ATACATGTACATGCATGTTT	FW	12.071	1	1	0	0	0	73593066	0	12.071	124.5	ATACATGTACATGCATGTTT	FW
R-2245	chr14	68751539	68751957	68751758	67821511	44	33	5.45943	P-2245-1	1064.23	2	LCL.Dox R-2245|LCL.nutlin.FDR.relax R-3244	0.005	RAD51L1	E	3	4	465250	68286508	67356261	R-2245	0.663333		0.27789					6	70			0	0	0	0	0	0
R-2367	chr21	39003852	39004270	39003994	37925864	44	32	5.45943	P-2367-1	979.584	2	LCL.Dox R-2367|LCL.nutlin.FDR.relax R-3370	0.0857	DYRK1A	E	3	4	284702	39288696	38210566	R-2367	0	0	-0.0751005	0.263502	L1MEf	37925870	0	8.95	98.1	GAACAAGTGCTGGCAAGAAA	RC	8.95	1	1	0	0	0	37925870	0	8.95	98.1	GAACAAGTGCTGGCAAGAAA	RC
R-2682	chr5	67729851	67730778	67730520	67766276	44	33	5.45943	P-2682-2	795.514	3	LCL.Dox R-2682|LCL.nutlin.FDR.relax R-1224|LCL.IR.ES487.FDR.relax R-2228	0.1125	PIK3R1	E	3	4	144026	67586494	67622250	R-2682	0	0.75	-0.277922	-0.45407		67766285	0	13.593	117.6	AAACATGTACGGACAGGGCC	FW	23.308	2	2	0	0	0	67766285	0	13.593	117.6	AAACATGTACGGACAGGGCC	FW	67766380	0	9.715	94.3	GCACCAGCCTGAGCCAGCCC
R-2010	chr12	14766623	14767157	14766787	14658054	43	36	5.42626	P-2010-1	1267.58	3	LCL.Dox R-2010|LCL.nutlin.FDR.relax R-1955|LCL.IR.ES487.FDR.relax R-2162	0.0746	PLBD1	E	3	4	82732	14849519	14740786	R-2010	0		-0.0193631					6	70			0	0	0	0	0	0
R-2161	chr6	30778438	30779028	30778875	30886854	43	35	5.42626	P-2161-2	1137.42	1	LCL.Dox R-2161	0.0856	IER3	E	3	4	-66548	30712327	30820306	R-2161	0	0	0.0667889	0.172149	MER74A	30886733	0	11.705	92.7	AGCCGAGCCTGAACTTGCTT	FW	44.064	4	2	1	1	0	30886733	0	11.705	92.7	AGCCGAGCCTGAACTTGCTT	FW	30886743	2	10.356	111.8	GAACTTGCTTacCTGCCTGCAC
R-2359	chr15	52296971	52297550	52297179	50084471	43	31	5.42626	P-2359-1	986.542	1	LCL.Dox R-2359	0.005	MAPK6	E	3	5	-14231	52311410	50098702	R-2359	0	0.9	0.0913866	0.320089		50084483	0	16.197	115.5	CAACATGCTTGAGCATGCCT	FW	16.197	1	1	0	0	0	50084483	0	16.197	115.5	CAACATGCTTGAGCATGCCT	FW
R-2607	chr5	180402347	180402874	180402482	180335088	43	34	5.42626	P-2607-1	827.119	1	LCL.Dox R-2607	0.1356	BTNL3	E	3	5	-13418	180415900	180348506	R-2607	0	0	-0.131181	-0.0852385		180335093	1	13.252	120.5	AAACAAGACAcTGGCATGTTT	FW	13.252	1	0	1	0	0	180335093	1	13.252	120.5	AAACAAGACAcTGGCATGTTT	FW
R-2778	chr7	101950128	101950792	101950355	101737075	43	34	5.42626	P-2778-1	752.658	1	LCL.Dox R-2778	0.2162	MIR4285	E	3	4	21951	101928404	101715124	R-2778	0		0.000723175					6	70			0	0	0	0	0	0
R-1755	chr22	40937345	40937745	40937495	39267441	42	32	5.39232	P-1755-1	1636.84	2	LCL.Dox R-1755|U2OS.nutlin R-4660	0.0639	MKL1	E	3	5	95195	41032690	39362636	R-1755	0	0	0.317936	0.615875		39267451	0	10.632	114.8	AGGCAAGTTGCTACAGGTCC	FW	19.334	2	1	0	1	0	39267439	2	8.702	102.6	AACCCAGCATgcAGGCAAGTTG	FW	39267451	0	10.632	114.8	AGGCAAGTTGCTACAGGTCC
R-1820	chr12	124610012	124610384	124610144	123176097	42	28	5.39232	P-1820-1	49.9469	4	LCL.Dox R-1820|LCL.nutlin.FDR.relax R-2256|U2OS.nutlin R-1492|LCL.IR.ES487.FDR.relax R-1955	0.0931	ZNF664	E	3	5	152475	124457669	123023622	R-1820	0.533333	0.45	-0.0901846	-0.0573557		123176137	0	16.107	123.7	GAGCAAGCCAGGGCTTGTGC	FW	16.107	1	1	0	0	0	123176137	0	16.107	123.7	GAGCAAGCCAGGGCTTGTGC	FW
R-2004	chr6	138148809	138149630	138149203	138190896	42	33	5.39232	P-2004-1	1275.56	2	LCL.Dox R-2004|LCL.nutlin.FDR.relax R-3193	0.0287	TNFAIP3	E	3	4	-39377	138188580	138230273	R-2004	0	0	0.0760238	0.207088	MER5A	138190897	0	9.555	92.9	TGATCTGTCTGAACAAGCCT	FW	18.517	2	1	0	0	1	138190823	3	8.962	85.1	GAACTTGTTAaaaATGCAAATTC	RC	138190897	0	9.555	92.9	TGATCTGTCTGAACAAGCCT
R-2038	chr1	23926781	23927489	23927084	23799671	42	32	5.39232	P-2038-1	1236.34	1	LCL.Dox R-2038	0.057	MDS2	E	3	4	-26739	23953823	23826410	R-2038	0	0	0.0065191	-0.0672312	L2b	23799676	1	12.556	102.6	GAACATGCCCcAAACCAGATT	FW	24.229	2	0	1	0	1	23799663	3	11.673	94.4	AGACTTCTCAaatGAACATGCCC	FW	23799676	1	12.556	102.6	GAACATGCCCcAAACCAGATT
R-2098	chr14	102458888	102459521	102459317	101529070	42	32	5.39232	P-2098-1	1190.24	2	LCL.Dox R-2098|LCL.nutlin.FDR.relax R-2436	0.1283	DYNC1H1	E	3	4	28453	102430864	101500617	R-2098	0	0	-0.306789	-0.427228	L2a	101529120	0	10.545	114.1	AGGCTTGTCTGGGCAGCTAC	FW	10.545	1	1	0	0	0	101529120	0	10.545	114.1	AGGCTTGTCTGGGCAGCTAC	FW
R-2287	chr14	50459671	50460058	50459803	49529553	42	34	5.39232	P-2287-1	1028.52	2	LCL.Dox R-2287|LCL.nutlin.FDR.relax R-4293	0.0531	C14orf182	E	3	4	14435	50474238	49543988	R-2287	0		0.304041					6	70			0	0	0	0	0	0
R-2614	chr1	37754344	37755117	37754816	37527403	42	32	5.39232	P-2614-2	820.716	2	LCL.Dox R-2614|LCL.IR.ES487.FDR.relax R-1287	0.2817	MIR4255	E	3	4	-185302	37940118	37712705	R-2614	0.526667	0.75	-0.301916	-0.0123324	MLT1H	37527392	0	12.337	104.5	GAACATGCCTAGGCCATCCC	FW	33.115	3	1	1	0	1	37527312	3	9.041	91.7	GTGCTAGCTCtaaGCCCAGGCCT	FW	37527381	1	11.737	107.4	AGCCATGAAGaGAACATGCCT
R-2621	chr10	123438824	123439266	123439021	123429011	42	29	5.39232	P-2621-1	820.822	1	LCL.Dox R-2621	0.005	FGFR2	E	3	7	-81049	123357972	123347962	R-2621	0.463333	0.6	-0.172067	-0.596764		123429046	0	19.059	121.9	GGTCAAGCCCAGGCATGCTG	FW	19.059	1	1	0	0	0	123429046	0	19.059	121.9	GGTCAAGCCCAGGCATGCTG	FW
R-3745	chr19	7770180	7770949	7770745	7676745	42	35	5.39232	P-3745-1	494.787	1	LCL.Dox R-3745	0.0843	FCER2	E	3	4	-3713	7767032	7673032	R-3745	0		-0.170452					6	70			0	0	0	0	0	0
R-2124	chr6	157977580	157977967	157977844	157897832	41	31	5.35755	P-2124-1	1167.49	2	LCL.Dox R-2124|LCL.nutlin.FDR.relax R-2178	0.005	MIR3692	E	3	5	175288	157802556	157722544	R-2124	0.193333	0	-0.350717	-0.079796		157897838	0	13.791	122.4	GGACAGGCCCGGGCGGGTTC	FW	22.707	2	1	0	1	0	157897826	2	8.916	95.1	CCACCAGCTGaaGGACAGGCCC	FW	157897838	0	13.791	122.4	GGACAGGCCCGGGCGGGTTC
R-2560	chr2	25524211	25525095	25524400	25377904	41	33	5.35755	P-2560-1	852.635	2	LCL.Dox R-2560|LCL.nutlin.FDR.relax R-4205	0.2812	MIR1301	E	3	4	40374	25564774	25418278	R-2560	0.57	0.5	0.278967	-0.54263		25377774	1	12.589	102.9	GAGCTGGCACcGCGCATGCCT	FW	43.813	4	0	3	1	0	25377774	1	12.589	102.9	GAGCTGGCACcGCGCATGCCT	FW	25377785	2	9.646	114.7	GCGCATGCCTgtCAGCCTGCAG
R-2991	chr6	31184084	31184554	31184246	31292225	41	30	5.35755	P-2991-1	687.49	4	LCL.Dox R-2991|U2OS.nutlin R-3849|MCF7.Nutlin R-3021|LCL.nutlin.FDR.relax R-1590	0.005	HCG27	E	3	5	18710	31165536	31273515	R-2991	0	0	-0.0731314	-0.1246	LTR10B1	31292217	0	16.032	125	TGCCATGCCCTGACATGTTT	FW	24.978	2	1	1	0	0	31292206	1	8.946	102.8	CTTCCTGCCTtTGCCATGCCC	FW	31292217	0	16.032	125	TGCCATGCCCTGACATGTTT
R-1842	chr2	131580861	131581839	131581565	131298035	40	27	5.32193	P-1842-1	1514.49	1	LCL.Dox R-1842	0.1738	FAM123C	E	3	5	67702	131513863	131230333	R-1842	0	0	-0.462698	-0.7254		131298063	0	9.81	99.5	AGTCGGGCGGGGACATGCCC	FW	34.084	3	1	2	0	0	131298016	1	8.897	102.6	AGGCTGGCCCtGGCCCTGCAG	FW	131298063	0	9.81	99.5	AGTCGGGCGGGGACATGCCC
R-1879	chr11	65152389	65153306	65153107	64909683	40	30	5.32193	P-1879-2	1454.74	1	LCL.Dox R-1879	0.005	FRMD8	E	3	7	-933	65154040	64910616	R-1879	0	0	0.115619	0.155461		64909654	1	16.087	124.7	GGACATGTCAgTGACATGGCC	FW	25.106	2	0	2	0	0	64909643	1	9.019	113.8	TTGCATTACCaGGACATGTCA	FW	64909654	1	16.087	124.7	GGACATGTCAgTGACATGGCC
R-2447	chr4	175255729	175256044	175255897	175492472	40	34	5.32193	P-2447-1	931.787	1	LCL.Dox R-2447	0.0853	FBXO8	E	3	5	-50495	175205402	175441977	R-2447	0	0	0.00745999	0.0566591	MLT1H	175492482	0	13.812	112.1	CTGCTAGCCCTGGCTTGTTC	FW	24.649	2	2	0	0	0	175492392	0	10.837	109.1	GAGCCAGTTGGGGCTTGACT	FW	175492482	0	13.812	112.1	CTGCTAGCCCTGGCTTGTTC
R-4540	chr3	5048373	5048989	5048689	5023689	40	27	5.32193	P-4540-2	383.792	1	LCL.Dox R-4540	0.1092	BHLHE40	E	3	4	27593	5021096	4996096	R-4540	0.616667		0.169295					6	70			0	0	0	0	0	0
R-2240	chr9	136008810	136009458	136009184	134999005	39	31	5.2854	P-2240-1	48.5004	4	LCL.Dox R-2240|U2OS.nutlin R-4184|MCF7.RITA1um R-1412|MCF7.Nutlin R-2557	0.3351	RALGDS	E	3	5	15404	136024588	135014409	R-2240	0.543333	0.75	-0.0346955	-0.102701		134999000	0	12.684	108.7	ACACAAGCCCAGGCTAGCAA	FW	32.088	3	2	0	1	0	134998898	2	8.278	100.4	GACCCTGACCccAGGCTTCTCC	FW	134999000	0	12.684	108.7	ACACAAGCCCAGGCTAGCAA
R-2408	chr2	25500723	25501171	25501034	25354538	39	32	5.2854	P-2408-1	29.2635	1	LCL.Dox R-2408	0.005	DNMT3A	E	3	5	63740	25564774	25418278	R-2408	0.543333	0.75	0.496013	0.485611		25354580	0	15.317	110.5	TGACAGGCCCGAACATGACC	FW	34.058	3	2	0	0	1	25354570	0	9.408	85.9	AGTGTGGCCCTGACAGGCCC	FW	25354580	0	15.317	110.5	TGACAGGCCCGAACATGACC
R-2517	chr16	4714811	4715533	4715285	4655286	39	31	5.2854	P-2517-1	885.348	1	LCL.Dox R-2517	0.1027	NUDT16L1	E	3	5	40460	4674825	4614826	R-2517	0	0	-0.0874519	-0.00403853		4655277	0	12.763	129.4	GGGCAGGTTGGGGCGTGTCT	FW	30.222	3	1	1	1	0	4655230	2	8.289	113.9	GAGCAGGGGCtgGGGCTTGGTG	FW	4655277	0	12.763	129.4	GGGCAGGTTGGGGCGTGTCT
R-2892	chr12	11898723	11899456	11899105	11790372	39	32	5.2854	P-2892-1	716.758	4	LCL.Dox R-2892|LCL.nutlin.FDR.relax R-1900|LCL.IR.ES487.FDR.relax R-892|U2OS.nutlin R-4126	0.005	ETV6	E	3	4	96318	11802787	11694054	R-2892	0.566667	0.5	-0.122432	0.228569		11790400	0	10.574	104.7	TTACAAGCTTGAACCTGTCT	FW	10.574	1	1	0	0	0	11790400	0	10.574	104.7	TTACAAGCTTGAACCTGTCT	FW
R-3139	chr1	23921302	23921861	23921601	23794188	39	30	5.2854	P-3139-1	630.844	1	LCL.Dox R-3139	0.005	MDS2	E	3	4	-32222	23953823	23826410	R-3139	0	0.55	-0.0276537	0.025097		23794038	1	8.724	103	CAGCAAGCCAcAGGGATGAGC	RC	37.14	4	0	1	1	2	23794038	1	8.724	103	CAGCAAGCCAcAGGGATGAGC	RC	23794115	3	8.489	103.1	AGGCAGGTGAaccATGCATGGCT
R-2054	chr19	49559260	49559827	49559395	54251207	38	31	5.24793	P-2054-1	1228.65	3	LCL.Dox R-2054|MCF7.Nutlin R-2127|U2OS.nutlin R-2817	0.1445	CGB7	E	3	2	-398	49558997	54250809	R-2054	0.27	0.85	-0.408972	-0.0819505		54251184	0	16.496	124	GGGCGTGTCTGGGCTAGTCC	FW	44.057	4	3	0	1	0	54251184	0	16.496	124	GGGCGTGTCTGGGCTAGTCC	FW	54251293	2	8.271	114.7	CCCCACGCCAggGGGCGTGTCT
R-2191	chr18	49480800	49481076	49480907	47734905	38	25	5.24793	P-2191-1	1107.93	1	LCL.Dox R-2191	0.005	DCC	E	3	5	-385634	49866541	48120539	R-2191	0	0	-0.0979872	-0.0637467		47734939	0	12.98	87.7	AGATTTGCACAAACATGCCT	FW	23.846	2	1	0	1	0	47734939	0	12.98	87.7	AGATTTGCACAAACATGCCT	FW	47734949	2	10.866	110.9	AAACATGCCTatTGGCATTGTG
R-2260	chr5	152732001	152732485	152732197	152712390	38	29	5.24793	P-2260-1	1057.21	5	LCL.Dox R-2260|LCL.nutlin.FDR.relax R-741|LCL.IR.ES487.FDR.relax R-334|U2OS.nutlin R-1905|LCL.Dox.ES358 R-632	0.0596	GRIA1	E	3	6	-137886	152870083	152850276	R-2260	0	0.65	0.22962	-0.143705		152712357	0	15.296	123.6	GAATATGTTCGGGCATGTTC	FW	15.296	1	1	0	0	0	152712357	0	15.296	123.6	GAATATGTTCGGGCATGTTC	FW
R-2323	chr21	37907793	37908600	37907927	36829797	38	25	5.24793	P-2323-1	1007.4	3	LCL.Dox R-2323|LCL.nutlin.FDR.relax R-1437|LCL.IR.ES487.FDR.relax R-388	0.0619	CLDN14	E	3	5	6971	37914898	36836768	R-2323	0	0	-0.177036	-0.295046		36829769	0	12.504	125.9	TGACATGTATAGTCATGTTT	FW	12.504	1	1	0	0	0	36829769	0	12.504	125.9	TGACATGTATAGTCATGTTT	FW
R-2558	chr10	80828440	80828735	80828583	80498589	38	24	5.24793	P-2558-1	852.722	1	LCL.Dox R-2558	0.2071	ZMIZ1	E	3	2	-208	80828791	80498797	R-2558	0.773333		0.727104					6	70			0	0	0	0	0	0
R-3054	chr18	13577068	13577691	13577412	13567412	38	31	5.24793	P-3054-1	664.489	3	LCL.Dox R-3054|U2OS.nutlin R-3006|LCL.nutlin.FDR.relax R-1415	0.0847	C18orf1	E	3	4	358627	13218785	13208785	R-3054	0	0.8	-0.0849331	-0.0540947		13567289	0	8.755	103.9	GGACAACAAAGGACATGTTC	FW	17.238	2	1	0	1	0	13567289	0	8.755	103.9	GGACAACAAAGGACATGTTC	FW	13567299	2	8.483	110.9	GGACATGTTCagCAGCTTTTGA
R-3144	chr18	13562439	13562777	13562624	13552624	38	28	5.24793	P-3144-1	630.803	1	LCL.Dox R-3144	0.0736	C18orf1	E	3	4	343839	13218785	13208785	R-3144	0.52		-0.180839					6	70			0	0	0	0	0	0
R-3224	chr14	68779506	68780235	68779952	67849705	38	30	5.24793	P-3224-2	608.847	2	LCL.Dox R-3224|LCL.nutlin.FDR.relax R-2239	0.0507	ZFP36L1	E	3	4	493444	68286508	67356261	R-3224	0	0.85	1.12485	0.687741		67849659	3	8.387	90	CTGCATGTCTgtgGGGGCCGTCC	RC	8.387	1	0	0	0	1	67849659	3	8.387	90	CTGCATGTCTgtgGGGGCCGTCC	RC
R-2188	chr10	98616211	98616604	98616325	98606315	37	26	5.20945	P-2188-1	1107.97	1	LCL.Dox R-2188	0.005	LCOR	E	3	5	23589	98592736	98582726	R-2188	0	0	0.0226384	-0.0413128	AluJb	98606364	0	13.342	120	AGGCATGTACCATCATGCCC	FW	13.342	1	1	0	0	0	98606364	0	13.342	120	AGGCATGTACCATCATGCCC	FW
R-2520	chr1	33458028	33458826	33458492	33231079	37	27	5.20945	P-2520-2	878.669	5	LCL.Dox R-2520|Saos2.doxycycline R-2629|LCL.nutlin.FDR.relax R-4278|LCL.IR.ES487.FDR.relax R-1275|LCL.IR.ES487.FDR.relax R-1016	0.0952	RNF19B	E	3	4	-28206	33430286	33202873	R-2520	0.653333	0.6	0.13894	-0.0877211		33231071	2	9.916	97.6	GGGCTAGAGCagAAACAGGTTT	FW	9.916	1	0	0	1	0	33231071	2	9.916	97.6	GGGCTAGAGCagAAACAGGTTT	FW
R-2615	chr22	50544126	50544449	50544302	48886429	37	28	5.20945	P-2615-1	820.834	1	LCL.Dox R-2615	0.1001	MOV10L1	E	3	4	15618	50528684	48870811	R-2615	0	0	-0.204605	-0.646943		48886437	0	12.901	110.9	GAACTTGTACGTGCTTGTCT	FW	31.964	3	1	0	2	0	48886425	2	9.122	98	ATAGAAGTTCagGAACTTGTAC	FW	48886437	0	12.901	110.9	GAACTTGTACGTGCTTGTCT
R-3559	chr20	50114166	50115112	50114640	49548047	37	29	5.20945	P-3559-1	524.9	1	LCL.Dox R-3559	0.0802	NFATC2	E	3	4	44618	50159258	49592665	R-3559	0.713333	0.7	0.441543	-0.000693185		49548054	0	14.266	117.8	CGGGAAGCTTGGGCATGTCC	FW	31.212	3	1	1	0	1	49548015	1	8.764	103.6	AAGCGAGCCCaATTCATGTTG	FW	49548054	0	14.266	117.8	CGGGAAGCTTGGGCATGTCC
R-3881	chr7	1499788	1500997	1500216	1466742	37	28	5.20945	P-3881-1	465.784	1	LCL.Dox R-3881	0.8056	MICALL2	E	3	2	-1107	1499109	1465635	R-3881	0.53	0.95	-0.164586	0.140019		1466775	0	15.617	121	GGGCTTGTCTGGGCAGGGCC	FW	25.044	2	1	0	0	1	1466735	3	9.427	99.6	AGCCATGTGAgggGGGCCTACCC	RC	1466775	0	15.617	121	GGGCTTGTCTGGGCAGGGCC
R-2066	chr4	11471736	11472248	11471911	11081009	36	25	5.16993	P-2066-1	1221.05	1	LCL.Dox R-2066	0.005	HS3ST1	E	3	4	-41374	11430537	11039635	R-2066	0	0.9	-0.335559	-0.121957		11080986	0	15.266	106.8	AAACAAGCCCAAGCAAGCAG	FW	28.932	2	1	1	0	0	11080975	1	13.666	104.3	TGTCATGCATgAAACAAGCCC	FW	11080986	0	15.266	106.8	AAACAAGCCCAAGCAAGCAG
R-2107	chr9	139117949	139118223	139118102	138257923	36	28	5.16993	P-2107-1	1182.63	1	LCL.Dox R-2107	0.2283	QSOX2		3	4	19585	139137687	138277508	R-2107	0	0.45	-0.56432	-0.366823	(TG)n	138258045	0	8.248	120.8	GTGCATGAGTGTGCATGTGT	FW	24.91	3	2	0	1	0	138257865	0	8.221	107	GTCCATGTCAAGGCACGCAG	RC	138257977	2	8.441	92.5	AGCCTTGTCTgcAGGGCTGACT
R-2154	chr10	14630044	14630322	14630161	14670167	36	27	5.16993	P-2154-1	1137.53	1	LCL.Dox R-2154	0.0506	MIR1265	E	3	4	186735	14816896	14856902	R-2154	0.693333	0.9	0.146003	0.552581		14670183	1	12.537	107.3	GCACATGCAGgCAACATGCTC	FW	12.537	1	0	1	0	0	14670183	1	12.537	107.3	GCACATGCAGgCAACATGCTC	FW
R-2512	chr3	47269145	47269927	47269459	47244463	36	29	5.16993	P-2512-1	885.314	1	LCL.Dox R-2512	0.0513	KLHL18	E	3	4	-54870	47324329	47299333	R-2512	0.516667	0	-0.0167325	-0.203917		47244472	1	17.378	121.1	AAACATGCAGaGGACATGTCT	FW	35.624	3	0	2	0	1	47244437	3	8.674	104.2	GTGCATGCTGcgtAGGGAAGGCC	FW	47244472	1	17.378	121.1	AAACATGCAGaGGACATGTCT
R-2525	chr2	25501883	25502464	25502009	25355513	36	30	5.16993	P-2525-1	878.615	1	LCL.Dox R-2525	0.1185	DNMT3A	E	3	4	62765	25564774	25418278	R-2525	0	0	-0.214672	0.256524		25355526	0	14.651	120.3	AGACAAGCACAGGCCTGTCG	FW	33.942	3	1	1	1	0	25355514	2	8.262	87.1	GGAACAGACCcaAGACAAGCAC	FW	25355515	1	11.029	94.3	GAACAGACCCaAGACAAGCAC
R-2576	chr6	56524646	56525138	56525000	56632959	36	27	5.16993	P-2576-1	846.313	3	LCL.Dox R-2576|LCL.nutlin.FDR.relax R-870|LCL.IR.ES487.FDR.relax R-1574	0.0329	DST	E	3	4	183463	56708463	56816422	R-2576	0	0.9	-0.146205	0.413409	L2	56632980	0	10.759	103.2	GGACATGCACAGACAAAGCA	FW	20.232	2	1	0	1	0	56632968	2	9.473	113.7	CTTCCTGTGTggGGACATGCAC	RC	56632980	0	10.759	103.2	GGACATGCACAGACAAAGCA
R-2592	chr1	85435497	85436011	85435733	85208321	36	26	5.16993	P-2592-1	833.597	1	LCL.Dox R-2592	0.0256	MCOLN2	E	3	4	27063	85462796	85235384	R-2592	0.526667	0.5	-0.0257084	-0.100203		85208348	0	9.28	108.8	GGGCATGTTTCAGCAATACT	FW	21.949	2	1	1	0	0	85208323	1	12.669	93.3	GAACATGCCTgTAAGAAGCCC	FW	85208348	0	9.28	108.8	GGGCATGTTTCAGCAATACT
R-2639	chr1	206298205	206298522	206298392	204465015	36	27	5.16993	P-2639-1	808.222	1	LCL.Dox R-2639	0.005	C1orf186	E	3	7	-9745	206288647	204455270	R-2639	0	0	-0.00418048	0.0318275	AluJb	204464978	0	12.305	117.4	CAGCATGTTGGTACATGCCT	FW	30.944	3	1	0	0	2	204464928	3	9.885	93.3	AAACCAGCCTaggTAACATGGTG	FW	204464978	0	12.305	117.4	CAGCATGTTGGTACATGCCT
R-2913	chr17	25846070	25846493	25846348	22870475	36	32	5.16993	P-2913-1	711.019	1	LCL.Dox R-2913	0.0609	KSR1	E	3	4	47313	25799035	22823162	R-2913	0	0	-0.000107205	0.142263		22870441	0	8.889	122.8	TTGCAGGTCAGGGCCTGCCC	FW	8.889	1	1	0	0	0	22870441	0	8.889	122.8	TTGCAGGTCAGGGCCTGCCC	FW
R-3383	chr10	91001268	91002348	91001663	90991643	36	32	5.16993	P-3383-2	571.269	5	LCL.Dox R-3383|LCL.Dox.ES358 R-798|LCL.nutlin.FDR.relax R-1298|LCL.IR.ES487.FDR.relax R-825|U2OS.nutlin R-3223	0.005	LIPA	E	3	5	9997	91011660	91001640	R-3383	0.436667	0.25	-0.126379	-0.150818		90991647	0	14.914	120.5	AGACAGGTCAGGACATGACC	FW	14.914	1	1	0	0	0	90991647	0	14.914	120.5	AGACAGGTCAGGACATGACC	FW
R-2658	chr13	39618215	39618579	39618385	38516385	35	27	5.12928	P-2658-1	802.028	1	LCL.Dox R-2658	0.005	NHLRC3	E	3	5	5931	39612454	38510454	R-2658	0	0	0.222334	-0.184921		38516446	0	11.175	121.9	GGGCATGTGGATACATGTGT	FW	28.766	3	3	0	0	0	38516398	0	9.061	114.8	GTGTGTGTCTGGGCATGTAT	FW	38516436	0	8.53	114.1	ATGTGTGTCTGGGCATGTGG
R-3442	chr12	11989165	11989879	11989450	11880717	35	27	5.12928	P-3442-1	555.598	2	LCL.Dox R-3442|LCL.nutlin.FDR.relax R-2726	0.107	ETV6	E	3	5	186663	11802787	11694054	R-3442	0.75	0.65	0.735221	0.0296222		11880574	0	9.761	104.4	TGGCTTGCTCTGTCAAGATC	FW	9.761	1	1	0	0	0	11880574	0	9.761	104.4	TGGCTTGCTCTGTCAAGATC	FW
R-3584	chr5	133156905	133157534	133157094	133184993	35	29	5.12928	P-3584-1	524.88	1	LCL.Dox R-3584	0.0613	C5orf15	E	3	6	147312	133304406	133332305	R-3584	0	0	-0.108755	0.0822271	MER94	133185008	0	13.641	124.5	CCACATGTCCTGGCTTGCTG	FW	22.72	2	2	0	0	0	133185008	0	13.641	124.5	CCACATGTCCTGGCTTGCTG	FW	133185018	0	9.079	100.1	TGGCTTGCTGGGACAATTCA
R-3756	chr22	31142073	31142613	31142302	29472302	35	27	5.12928	P-3756-1	490.058	1	LCL.Dox R-3756	0.005	MIR3200	E	3	4	51510	31090792	29420792	R-3756	0	0	0.0488355	0.0609721	AluJb	29472268	0	13.076	114.1	AGGCATGATAGCACATGCCT	FW	22.295	2	1	0	0	1	29472268	0	13.076	114.1	AGGCATGATAGCACATGCCT	FW	29472278	3	9.219	108.5	GCACATGCCTgtaGTCCCAGCTA
R-4879	chr11	60828538	60829543	60829213	60585789	35	28	5.12928	P-4879-3	353.954	1	LCL.Dox R-4879	0.1155	CD5	E	3	5	-40716	60869929	60626505	R-4879	0	0.7	-0.0913964	-0.226533		60585805	0	13.662	109.2	AGACAAGCCCCACCTTGTTG	FW	13.662	1	1	0	0	0	60585805	0	13.662	109.2	AGACAAGCCCCACCTTGTTG	FW
R-1823	chr19	6616016	6616394	6616115	6567115	34	24	5.08746	P-1823-1	1548.9	6	LCL.Dox R-1823|U2OS.Eto R-1418|LCL.nutlin.FDR.relax R-1981|LCL.IR.ES487.FDR.relax R-898|U2OS.nutlin R-2265|LCL.Dox.ES358 R-642	0.0368	CD70	E	3	5	-24952	6591163	6542163	R-1823	0	0	0.0494252	0.0494252		6567119	0	14.867	123.8	TGGCAAGACTGGGCATGACT	FW	14.867	1	1	0	0	0	6567119	0	14.867	123.8	TGGCAAGACTGGGCATGACT	FW
R-2788	chr16	87887090	87887558	87887223	86444724	34	24	5.08746	P-2788-1	752.797	3	LCL.Dox R-2788|MCF7.Nutlin R-733|MCF7.RITA1um R-996	0.1965	SLC7A5	E	3	4	15877	87903100	86460601	R-2788	0	0	-0.340907	-0.354233		86444723	0	15.202	127.1	GGGCAGGTCCTGGCTTGCCA	FW	25.748	2	1	0	1	0	86444711	2	10.546	118.1	GCACAGGGCAagGGGCAGGTCC	FW	86444723	0	15.202	127.1	GGGCAGGTCCTGGCTTGCCA
R-2817	chr1	154834677	154835250	154835005	153101629	34	24	5.08746	P-2817-1	740.672	1	LCL.Dox R-2817	0.005	KCNN3	E	3	5	-2667	154832338	153098962	R-2817	0.543333	0.45	-0.398811	-0.714106		153101565	0	16.552	127.4	GGACATGTCCAGTCAGGTCT	FW	55.608	5	2	1	1	1	153101555	0	13.301	116.2	AGTTATGTATGGACATGTCC	FW	153101565	0	16.552	127.4	GGACATGTCCAGTCAGGTCT
R-2895	chr4	11417798	11418130	11417987	11027085	34	31	5.08746	P-2895-1	716.85	2	LCL.Dox R-2895|LCL.nutlin.FDR.relax R-3072	0.0578	HS3ST1	E	3	4	12550	11430537	11039635	R-2895	0.486667	0.1	-0.44024	-0.321126		11027084	0	14.428	126.5	GGGCATGAAGGGGCATGACC	FW	23.214	2	1	0	1	0	11027084	0	14.428	126.5	GGGCATGAAGGGGCATGACC	FW	11027094	2	8.786	112.7	GGGCATGACCgtGGTTCTGTCC
R-3147	chr11	60677685	60678071	60677845	60434421	34	24	5.08746	P-3147-1	630.928	1	LCL.Dox R-3147	0.1408	TMEM109	E	3	5	-3525	60681370	60437946	R-3147	0	0.55	0.0162999	-0.0851403	L2b	60434471	0	8.472	96.8	AAACATACCCGCGCTGGCTG	FW	31.895	3	1	0	1	1	60434331	2	9.163	105.2	GGTCATTCCTgaGGCCATGAAT	RC	60434377	3	14.26	100.5	AAACTTGCCCgtaAGTCTTGCAC
R-3456	chr8	10368763	10369369	10369226	10406636	34	29	5.08746	P-3456-1	550.398	1	LCL.Dox R-3456	0.0702	PRSS55	E	3	4	-13854	10383080	10420490	R-3456	0	0	-0.123777	-0.109	MER21C	10406603	0	8.37	108	AGCCAAACGAAGACATGCCC	RC	24.393	2	1	1	0	0	10406603	0	8.37	108	AGCCAAACGAAGACATGCCC	RC	10406613	1	16.023	124.8	AGACATGCCCaGGGCAAGGTA
R-2239	chr3	42164209	42164727	42164307	42139311	33	27	5.04439	P-2239-1	1071.59	2	LCL.Dox R-2239|LCL.nutlin.FDR.relax R-2810	0.0582	TRAK1	E	3	4	31562	42132745	42107749	R-2239	0	0.75	-0.066037	-0.096837		42139331	0	12.952	122.8	GAGCAGGTCTGGTCTTGTTT	FW	34.124	3	2	1	0	0	42139331	0	12.952	122.8	GAGCAGGTCTGGTCTTGTTT	FW	42139341	1	10.65	106.3	GGTCTTGTTTtTGGCTGGCTG
R-2298	chr2	242330258	242330578	242330439	241979112	33	26	5.04439	P-2298-1	1021.64	1	LCL.Dox R-2298	0.0501	FARP2	E	3	4	34729	242295710	241944383	R-2298	0	0	-0.0287448	0.305991		241979174	0	8.868	101.4	AAGTAAGGACAGGCAAGCTG	FW	19.824	2	1	0	1	0	241979174	0	8.868	101.4	AAGTAAGGACAGGCAAGCTG	FW	241979228	2	10.956	90.8	GGAATTGCTTaaGAGCTTGCTT
R-2308	chr9	137826076	137826437	137826340	136966161	33	24	5.04439	P-2308-1	1014.59	1	LCL.Dox R-2308	0.005	FCN1	E	3	7	-16531	137809809	136949630	R-2308	0	0	-0.0489184	-0.182742	AluSx	136966125	0	12.081	114.9	AGGCGTGTTGGCGCATGCCT	FW	29.449	3	1	0	1	1	136966067	3	8.502	98.4	AGACCAGTTTggcCAACATGGTG	FW	136966125	0	12.081	114.9	AGGCGTGTTGGCGCATGCCT
R-2609	chr5	402879	403461	403111	456111	33	21	5.04439	P-2609-1	827.262	1	LCL.Dox R-2609	0.1257	LOC100310782	E	3	4	1551	404662	457662	R-2609	0.593333	0.7	0.0209713	-0.0643784	L1MA8	456048	0	11.117	106.2	AGTCATGCACAGACAGTTCT	FW	11.117	1	1	0	0	0	456048	0	11.117	106.2	AGTCATGCACAGACAGTTCT	FW
R-2694	chr6	12037877	12038233	12038067	12146053	33	26	5.04439	P-2694-1	789.579	1	LCL.Dox R-2694	0.005	HIVEP1	E	3	5	25344	12012723	12120709	R-2694	0	0.6	-0.215084	-0.36164	AluJo	12146015	0	17.458	119.8	GGACAAGCTAAGGCTTGTCC	FW	36.757	3	1	1	0	1	12146015	0	17.458	119.8	GGACAAGCTAAGGCTTGTCC	FW	12146025	1	11.021	107.1	AGGCTTGTCCcCTTCCTGCTT
R-3371	chr16	56951358	56951880	56951622	55509123	33	24	5.04439	P-3371-1	576.718	1	LCL.Dox R-3371	0.005	HERPUD1	E	3	4	-14125	56965747	55523248	R-3371	0	0.75	-0.193237	-0.0772441	L2b	55509103	1	16.097	115.3	AGGATTGCCCcGGGCATGTCT	FW	28.72	2	0	1	0	1	55509103	1	16.097	115.3	AGGATTGCCCcGGGCATGTCT	FW	55509114	3	12.623	118.3	GGGCATGTCTggaGAACAAGAAA
R-3697	chr22	35546227	35546798	35546618	33876618	33	25	5.04439	P-3697-1	499.915	1	LCL.Dox R-3697	0.1099	ISX		3	4	84489	35462129	33792129	R-3697	0	0.7	-0.130073	-0.322839		33876637	0	13.95	113.3	TGGCTTGCCCCAGCAGGTCT	FW	48.925	4	1	1	2	0	33876494	2	9.861	100.8	TGACAAGCCTcaGGACACCCGC	FW	33876626	1	14.05	110.1	TGGGAAGCCCcTGGCTTGCCC
R-4329	chr16	11295624	11297060	11296617	11204118	33	26	5.04439	P-4329-1	410.275	1	LCL.Dox R-4329	0.0501	SOCS1	E	3	4	53422	11350039	11257540	R-4329	0.51	0.45	-0.0607231	-0.402228		11204053	0	11.146	93.6	GAGCTAGGCTGCACCTGCCC	FW	11.146	1	1	0	0	0	11204053	0	11.146	93.6	GAGCTAGGCTGCACCTGCCC	FW
R-2025	chr10	103318024	103318414	103318141	103308131	32	22	5	P-2025-1	1252.09	2	LCL.Dox R-2025|LCL.nutlin.FDR.relax R-2312	0.0511	POLL	E	3	5	29832	103347973	103337963	R-2025	0.596667	0.6	0.0610833	-0.0968803		103308131	0	17.079	122.9	GGGCCTGCCCTGGCAAGTCT	FW	34.631	3	1	1	1	0	103308119	2	9.008	100.1	GGGTGTGGTCtaGGGCCTGCCC	RC	103308120	1	8.544	97.7	GGTGTGGTCTaGGGCCTGCCC
R-2677	chr11	78138995	78139258	78139142	77816790	32	24	5	P-2677-1	795.8	1	LCL.Dox R-2677	0.005	GAB2	E	3	4	-10274	78128868	77806516	R-2677	0	0	0.364211	0.597464		77816780	0	10.827	119	AGGCATGTGGAGACAAGCAA	FW	10.827	1	1	0	0	0	77816780	0	10.827	119	AGGCATGTGGAGACAAGCAA	FW
R-2723	chr14	68742213	68742751	68742517	67812270	32	24	5	P-2723-1	777.343	1	LCL.Dox R-2723	0.005	RAD51L1	E	3	5	456009	68286508	67356261	R-2723	0.35		0.29848					6	70			0	0	0	0	0	0
R-2791	chr4	3388151	3388576	3388391	3358189	32	22	5	P-2791-1	752.883	1	LCL.Dox R-2791	0.005	RGS12	E	3	7	16668	3371723	3341521	R-2791	0.576667	0.85	-0.350381	-0.0304981		3358251	0	9.072	110.1	TGACAAGTTAAAACGTGTTT	FW	9.072	1	1	0	0	0	3358251	0	9.072	110.1	TGACAAGTTAAAACGTGTTT	FW
R-3027	chr4	39659185	39659509	39659354	39335749	32	22	5	P-3027-1	676.09	2	LCL.Dox R-3027|LCL.nutlin.FDR.relax R-1994	0.0595	C4orf34	E	3	4	-18873	39640481	39316876	R-3027	0	0.7	-0.0871731	0.133819		39335742	0	9.524	99.9	GTAAGTGTCCAGACATGACC	FW	20.391	2	1	0	1	0	39335740	2	10.867	107.7	AGGTAAGTGTccAGACATGACC	FW	39335742	0	9.524	99.9	GTAAGTGTCCAGACATGACC
[truncated: 1,797 more rows]
[truncated: 85 more columns]

## Sheet: Column headings  
regionID	chr	start_hg19	end_hg19	maxpos (hg19)	maxpos(hg18)	Count Dox_reads (maxPos+/-150)	Count Dox_uniqreads (maxPos+/-150)	log2Peak Density	peakID	-log10_qv:	Number of studies this p53_ChIP-seq peak was observed	Type of studies this p53_ChIP-seq peak was observed	Avg Dnase Signal	symbol	ENCODE HMM7@maxPos	ENCODE HMM7 Peak number Code	HMM15 ENCODE Peak Max HMM15 state (Ernst et al)	Peak max distance to TSS	TSS (hg19*)	TSS (hg18)	regionID	Peak max +/-150_ human vs mouse ave identity conserv	bestPWM human vs mouse consev	maxPos+/-150 phyloP placental	bestPWM phyloP	Transposon Repeat Type	hg18 chrstart(bestPWM)	spacer (bestPWM in peak)	PWM (best PWM in Peak)	Binding PWM( bestPWM in peak)	seq(bestPWM)	orientation (bestPWM)	sum_of all PWM in Peak	total_p53REs	p53RE_s0	p53RE_s1	p53RE_s2	p53RE_s3	chrstart	spacer	PWM	BPWM	seq	ori
[truncated: 14 more rows]

[truncated: 4 more sheets: DAVID Analysis by HMM , DAVID HMM  & High Occupancy, spacer >3 and halfsite count , TE repeats enrichment]
