# Supplementary material for: Interactions of Chromatin Context, Binding Site Sequence Content, and Sequence Evolution in Stress-Induced p53 Occupancy and Transactivation
Source: PLoS Genet. 2015 Jan 8;11(1):e1004885. doi: 10.1371/journal.pgen.1004885 (PMC4287438; doi:10.1371/journal.pgen.1004885)
Supplement: S2 Data File — Su 2415 p53 genes, HMM7 at TSS expression, H3K4me3 FC, TE repeats 10_31_14.xlsx. (XLSX) [file pgen.1004885.s012.xlsx]

## Sheet: 2415 sort HMM7TSS - repeat type
regionID	chr	Largest p53 Peak start_hg19	end_hg19	Largest p53 peak maximum position (hg19)	p53 ChIP Read Count DXR (max Pos+/-150)	log2 DXR Read count	DXR Count unique reads (maxPos+/-150)	peak code mult peaks per gene	SUM Reads for all Peaks near gene	Reads detected in NT sample at DXR Peak position (maxPos+/-150)	QUEST peakID Largest Peak	qv_rank:	Independent Replicate DXR reads (maxPos+/-150)	Number of studies this p53_ChIP-seq peak was observed	Type of studies this p53_ChIP-seq peak was observed	symbol	NMs	transcript_cluster_ID	GEX Affy log2 avg_DXR 18hr	GEX Affy log2 avg_DXR 4hr	GEX log2 avg_ nt	ttest_DXR18h_nt	ttest_DXR4h_nt	H3K4me3 _DXR_reads	H3K4me3 _NT_reads	FC_H3K4me3	logK4DXR	logK4NT	log2 FC H3K4me3	log2 FC GEX 18hrs	HMM7@TSS	ENCODE HMM7 Code (DB) TSS	HMM15 TSS_state Ernst et al	HMM15 State8 (CTCF) Present	HMM H3K27me3 State12 Present	HMM15 Heterochromatin state13 Present	Transposon Repeat Type (overlaps p53RE site)	Absulute dist TSS	Relative distance p53RE to TSS	gene_location	Orientation + or - Strand	TSS_hg19	TES_hg19	symbol		regionID
R-24	chr2	169309079	169309747	169309462	1416	10.4676	208	R-436|R-24	1605	0	P-24-1	23	120	12	LCL.Dox R-24|Saos2.doxycycline R-176|U2OS.nutlin R-768|LCL.Dox.ES358 R-444|MCF7.Nutlin R-273|LCL.nutlin.FDR.relax R-409|U2OS.Eto R-1091|MCF7.RITA1um R-500|MCF7.5FU R-389|U2OS.ActD R-353|U2OS.DXR R-365|LCL.IR.ES487.FDR.relax R-810	LASS6	NM_203463	2514122	11.65	11.26	11.41	0.0393329	0.193357	2044	2095.12	0.9756	10.9972	11.0328	-0.035639	0.24	TSS	1	1	8	-	13	(ACATG)n	3372	-3372	prime3	+	169312834	169631152	LASS6	1	R-24
R-3651	chr9	138819313	138819980	138819751	33	5.04439	27	R-3651	33	0	P-3651-1	3644	3	1	LCL.Dox R-3651	CAMSAP1	NM_015447	3229529	9.59	9.85	9.96	0.0202753	0.185099	326	312.195	1.04422	8.34873	8.2863	0.062424	-0.37	TSS	1	2	8	-	-	(CA)n	20746	-20746	prime5	-	138799005	138700332	CAMSAP1	1	R-3651
R-1098	chr17	17566415	17567186	17566609	83	6.37504	51	R-1098|R-1547	143	0	P-1098-1	1066	30	1	LCL.Dox R-1098	RAI1	NM_030665	3712675	9.36	9.41	9.64	0.0347188	0.00327091	2297	1915.24	1.19933	11.1655	10.9033	0.262223	-0.28	TSS	1	1	8	-	-	(CA)n	18177	-18177	prime3	+	17584786	17714765	RAI1	1	R-1098
R-2731	chr1	1241863	1242547	1242031	47	5.55459	38	R-2731	47	0	P-2731-1	2714	11	1	LCL.Dox R-2731	ACAP3	NM_030649	2391302	9.54	9.09	9.02	0.00149353	0.20823	404	340.244	1.18738	8.65821	8.41043	0.247786	0.52	TSS	1	1	8	-	13	(CA)n	1238	1238	within_5'_gene	-	1243269	1227763	ACAP3	1	R-2731
R-2276	chr12	57505528	57506381	57506018	39	5.2854	29	R-2276	39	0	P-2276-1	2239	16	2	LCL.Dox R-2276|Saos2.doxycycline R-2470	STAT6	NM_001178081,NR_033659,NM_001178078,NM_001178080,NM_003153,NM_001178079	3458337	11.38	11.41	11.41	0.49712	1	957	820.122	1.1669	9.90238	9.67969	0.22268	-0.03	TSS	1	1	-	-	-	(CA)n	857	-857	prime5	-	57505161	57489192	STAT6	1	R-2276
R-1386	chr7	155563255	155563632	155563464	61	5.93074	37	R-1386	61	0	P-1386-1	1359	13	2	LCL.Dox R-1386|Saos2.doxycycline R-2466	SHH	NM_000193	3081205	9.49	9.48	9.39	0.264006	0.205716	1687	1701.22	0.991642	10.7202	10.7324	-0.0121093	0.1	TSS	1	1	-	-	-	(CA)n	126262	126262	within_5'_gene	+	155437202	155574179	RBM33	1	R-1386
R-153	chr11	68887992	68888941	68888605	617	9.26913	153	R-153|R-186	1094	0	P-153-2	892	84	4	LCL.Dox R-153|Saos2.doxycycline R-680|LCL.Dox.ES358 R-606|LCL.nutlin.FDR.relax R-2588	TPCN2	NM_139075	3337918	9.3	9.51	9.45	0.0658986	0.152317	823	578.049	1.42376	9.68475	9.17505	0.509701	-0.15	TSS	1	1	8	-	-	(CA)n	72256	72256	prime5	+	68816349	68858072	TPCN2	1	R-153
R-278	chr11	67965381	67966675	67965921	410	8.67948	112	R-2526|R-278	458	0	P-278-1	261	298	7	LCL.Dox R-278|LCL.Dox.ES358 R-90|MCF7.RITA1um R-859|U2OS.nutlin R-1179|LCL.nutlin.FDR.relax R-609|Saos2.doxycycline R-468|MCF7.Nutlin R-702	SUV420H1	NM_017635,NM_016028	3379390	9.56	9.7	9.53	0.820611	0.0779733	448	319.512	1.40214	8.80735	8.31973	0.487628	0.03	TSS	1	1	8	-	-	(CAAGA)n	14863	14863	within_5'_gene	-	67980784	67933185	SUV420H1	1	R-278
R-1437	chr7	26838448	26838860	26838745	57	5.83289	46	R-1437	57	0	P-1437-1	1411	9	1	LCL.Dox R-1437	SKAP2	NM_003930	3042610	10.6	10.1	9.95	0.0104407	0.356355	596	563.415	1.05784	9.21917	9.13805	0.0811153	0.65	TSS	1	1	8	-	13	(CAAGG)n	65596	65596	within_5'_gene	-	26904341	26706687	SKAP2	1	R-1437
R-1248	chr10	134576942	134577864	134577325	102	6.67243	62	R-1248	102	0	P-1248-2	17058	19	3	LCL.Dox R-1248|Saos2.doxycycline R-124|LCL.nutlin.FDR.relax R-3626	NKX6-2	NM_177400				4			1447	835.366	1.73218	10.4988	9.70626	0.792585		TSS	1	11	8	12	13	(CACG)n	225973	225973	within_5'_gene	+	134351352	134596984	INPP5A	1	R-1248
R-1812	chr9	138953775	138954512	138953980	54	5.75489	34	R-1812	54	0	P-1812-1	1785	13	2	LCL.Dox R-1812|MCF7.Nutlin R-1707	NACC2	NM_144653	3229628	10.07	9.85	9.64	0.000596753	0.00671067	483	262.195	1.84214	8.91588	8.0345	0.881382	0.43	TSS	1	1	8	-	13	(CAGGA)n	33151	33151	within_5'_gene	-	138987131	138903202	NACC2	1	R-1812
R-596	chr17	71220836	71221446	71221008	200	7.64386	97	R-596	200	0	P-596-1	574	76	5	LCL.Dox R-596|MCF7.Nutlin R-3531|LCL.nutlin.FDR.relax R-518|Saos2.doxycycline R-495|LCL.Dox.ES358 R-782	FAM104A	NM_001098832,NM_032837	3769969	12.3	10.9	10.9	1.23215e-05	0.903907	1949	1356.1	1.43721	10.9285	10.4052	0.523273	1.4	TSS	1	1	-	-	-	(CAGGA)n	7525	7525	within_5'_gene	-	71228533	71203491	FAM104A	1	R-596
R-452	chr10	80679658	80680299	80679975	266	8.05528	122	R-452|R-3002	302	0	P-452-1	432	15	3	LCL.Dox R-452|MCF7.Nutlin R-1431|MCF7.RITA1um R-1067	LOC283050	NR_015429,NR_024429,NR_024431				4			172	122.561	1.40338	7.42626	6.93736	0.488909		TSS	1	2	8	12	13	(CAGGG)n	147230	147230	prime3	-	80827205	80703083	LOC283050	1	R-452
R-840	chr2	24306708	24308154	24307317	131	7.03342	86	R-840	131	0	P-840-2	808	48	4	LCL.Dox R-840|U2OS.nutlin R-1446|LCL.nutlin.FDR.relax R-3293|MCF7.Nutlin R-1229	TP53I3	NM_001206802,NM_004881,NM_147184	2544201	11.7	8.65	8.02	1.95079e-05	0.013639	644	401.829	1.60267	9.33092	8.65044	0.680478	3.68	TSS	1	1	-	-	-	(CAGGG)n	338	338	within_5'_gene	-	24307655	24300305	TP53I3	1	R-840
R-643	chr19	18145734	18146400	18145902	176	7.45943	92	R-3133|R-643	214	0	P-643-1	619	143	5	LCL.Dox R-643|MCF7.Nutlin R-420|MCF7.RITA1um R-528|LCL.Dox.ES358 R-248|MCF7.5FU R-749	ARRDC2	NM_015683,NM_001025604	3824713	10.38	9.55	9.04	3.51046e-05	0.00112362	150	10.3659	14.4706	7.22882	3.37377	3.85505	1.34	TSS	1	6	-	-	-	(CAGGG)n	26926	26926	prime5	+	18118976	18124911	ARRDC2	1	R-643
R-81	chr21	45146357	45147741	45146818	766	9.5812	174	R-81|R-512	986	3	P-81-1	76	70	7	LCL.Dox R-81|Saos2.doxycycline R-15|LCL.nutlin.FDR.relax R-1187|U2OS.ActD R-1368|U2OS.nutlin R-2595|U2OS.Eto R-1754|LCL.IR.ES487.FDR.relax R-1258	PDXK	NM_003681	3923257	10.41	10.14	10.15	0.0238584	0.416866	1270	831.098	1.5281	10.3106	9.69887	0.611739	0.26	TSS	1	1	-	-	-	(CATG)n	7841	7841	within_5'_gene	+	45138977	45182188	PDXK	1	R-81
R-8751	chr7	87505430	87506459	87505927	31	4.9542	23	R-8751	31	0	P-8751-2	9470	5	1	LCL.Dox R-8751	SLC25A40	NM_018843	3060245	10.45	10.56	10.49	0.892403	0.738835	761	1148.78	0.662442	9.57175	10.1659	-0.594135	-0.04	TSS	1	6	-	-	-	(CGGGG)n	161	-161	prime5	-	87505668	87465417	SLC25A40	1	R-8751
R-5220	chr20	61588910	61589329	61589211	32	5	25	R-5220	32	0	P-5220-1	5377	6	1	LCL.Dox R-5220	SLC17A9	NM_022082	3893086	10.41	10.79	10.87	0.000128158	0.00435682	424	662.195	0.640295	8.72792	9.37111	-0.643192	-0.46	TSS	1	1	-	-	-	(CGTG)n	5213	5213	within_5'_gene	+	61583998	61599949	SLC17A9	1	R-5220
R-4273	chr7	30350228	30350895	30350458	33	5.04439	25	R-4273	33	0	P-4273-1	4311	8	1	LCL.Dox R-4273	MIR550B1	NR_037513				4			996	942.683	1.05656	9.96	9.88063	0.0793731		TSS	1	2	8	-	13	(TCCTG)n	26536	26536	within_5'_gene	+	30323922	30407308	ZNRF2	1	R-4273
R-163	chr12	16089560	16090186	16089838	624	9.2854	143	R-163	624	0	P-163-1	153	200	11	LCL.Dox R-163|MCF7.Nutlin R-171|MCF7.RITA1um R-48|U2OS.nutlin R-31|Saos2.doxycycline R-83|LCL.Dox.ES358 R-159|MCF7.5FU R-208|LCL.nutlin.FDR.relax R-1209|U2OS.DXR R-189|U2OS.Eto R-566|U2OS.ActD R-339	DERA	NM_015954	3406493	9.62	9.29	9.1	0.042257	0.101573	479	435.366	1.10022	8.90388	8.76608	0.137797	0.52	TSS	1	1	8	-	-	(TCCTG)n	25653	25653	within_5'_gene	+	16064185	16190315	DERA	1	R-163
R-1483	chr2	170810313	170811200	170810678	51	5.67243	34	R-1483	51	0	P-1483-1	1457	115	4	LCL.Dox R-1483|LCL.Dox.ES358 R-371|U2OS.nutlin R-2223|LCL.nutlin.FDR.relax R-2204	UBR3	NM_172070	2514658	10.16	9.85	9.73	0.0367041	0.350587	745	654.878	1.13762	9.5411	9.35508	0.186014	0.43	TSS	1	1	8	-	13	(TCTTG)n	126661	126661	within_5'_gene	+	170684017	170940639	UBR3	1	R-1483
R-269	chr13	76145918	76146413	76146111	315	8.29921	72	R-269|R-3310	347	0	P-269-1	250	151	5	LCL.Dox R-269|LCL.nutlin.FDR.relax R-2586|U2OS.nutlin R-732|Saos2.doxycycline R-715|LCL.Dox.ES358 R-279	UCHL3	NM_006002	3494102	10.54	10.78	10.73	0.255764	0.658374	773	738.415	1.04684	9.59432	9.52829	0.0660373	-0.19	TSS	1	1	-	-	-	(TCTTG)n	22185	22185	within_5'_gene	+	76123926	76180068	UCHL3	1	R-269
R-63	chr1	66866060	66867318	66866507	869	9.76321	139	R-63	869	3	P-63-2	59	458	7	LCL.Dox R-63|U2OS.nutlin R-1301|Saos2.doxycycline R-1439|LCL.Dox.ES358 R-42|LCL.nutlin.FDR.relax R-209|LCL.IR.ES487.FDR.relax R-274|U2OS.DXR R-647	PDE4B	NM_001037339,NM_001037340,NM_002600,NM_001037341	2340529	9.39	9.14	8.93	0.00212686	0.0379406	3021	2589.63	1.16657	11.5608	11.3385	0.222278	0.46	TSS	1	1	8	-	-	(TCTTG)n	68715	68715	prime5	+	66797792	66840262	PDE4B	1	R-63
R-162	chr6	20835486	20836377	20835745	491	8.93958	103	R-344|R-162	743	0	P-162-1	152	454	8	LCL.Dox R-162|LCL.IR.ES487.FDR.relax R-955|LCL.Dox.ES358 R-20|LCL.nutlin.FDR.relax R-167|MCF7.RITA1um R-1592|MCF7.Nutlin R-821|Saos2.doxycycline R-305|U2OS.nutlin R-1226	CDKAL1	NM_017774	2897635	9.89	10.6	10.65	0.00211187	0.574657	1494	1548.17	0.96501	10.545	10.5963	-0.0513844	-0.76	TSS	1	1	8	-	13	(TCTTG)n	301058	301058	within_5'_gene	+	20534687	21231764	CDKAL1	1	R-162
R-2107	chr9	139117949	139118223	139118102	36	5.16993	28	R-2107	36	0	P-2107-1	2076	5	1	LCL.Dox R-2107	QSOX2	NM_181701	3229797	8.36	8.68	8.88	0.00967663	0.028493	439	682.927	0.642821	8.77808	9.41559	-0.63751	-0.52	TSS	1	2	-	-	-	(TG)n	19585	19585	within_5'_gene	-	139137687	139098182	QSOX2	1	R-2107
R-1009	chr2	206830452	206830924	206830665	99	6.62936	64	R-1009	99	0	P-1009-1	979	8	1	LCL.Dox R-1009	INO80D	NM_017759	2596162	10.13	10.28	10.46	0.00336992	0.0831362	857	775	1.10581	9.74315	9.59805	0.145099	-0.33	TSS	1	1	-	-	13	(TG)n	120241	120241	prime3	-	206950906	206858444	INO80D	1	R-1009
R-725	chr6	41680731	41682053	41681899	135	7.07682	69	R-3268|R-5910|R-725	206	0	P-725-2	699	18	2	LCL.Dox R-725|LCL.nutlin.FDR.relax R-2062	TFEB	NM_007162,NM_001167827	2953711	10.44	10.47	10.65	0.021464	0.000155436	4309	4451.22	0.968049	12.0731	12.12	-0.0468476	-0.21	TSS	1	1	8	-	-	(TG)n	20899	20899	within_5'_gene	-	41702798	41651716	TFEB	1	R-725
R-92	chr5	172719069	172720157	172719569	670	9.38802	147	R-92	670	9	P-92-1	87	236	14	LCL.Dox R-92|Saos2.doxycycline R-417|LCL.Dox.ES358 R-141|U2OS.DMSO R-540|MCF7.RITA1um R-320|U2OS.nutlin R-705|U2OS.Eto R-861|LCL.nutlin.FDR.relax R-339|MCF7.5FU R-301|MCF7.Nutlin R-262|LCL.IR.ES487.FDR.relax R-332|U2OS.DXR R-551|LCL.NT R-77|U2OS.ActD R-588	STC2	NM_003714	2887490	8.09	8.37	8.41	0.0085051	0.645311	324	467.073	0.693681	8.33985	8.8675	-0.527655	-0.32	TSS	1	1	-	-	13	5S	36937	36937	prime3	-	172756506	172741725	STC2	1	R-92
R-1749	chr22	40737381	40737801	40737645	54	5.75489	40	R-1749	54	0	P-1749-1	1723	9	1	LCL.Dox R-1749	ADSL	NM_001123378,NM_000026	3946351	10.4	10.96	10.92	0.0084204	0.358096	658	1035.37	0.635524	9.36194	10.0159	-0.653981	-0.52	TSS	1	1	-	-	-	AluJb	4858	-4858	prime3	+	40742503	40762575	ADSL	1	R-1749
R-1888	chr1	155411564	155411923	155411658	35	5.12928	30	R-1888	35	0	P-1888-1	1861	18	1	LCL.Dox R-1888	POU5F1P4	NR_034180	2360939	8	7.86	7.91	0.180303	0.854361	1347	1055.49	1.27619	10.3955	10.0437	0.35184	0.09	TSS	1	1	-	-	-	AluJb	120664	120664	within_5'_gene	-	155532324	155305051	ASH1L	1	R-1888
R-2188	chr10	98616211	98616604	98616325	37	5.20945	26	R-2188	37	0	P-2188-1	2161	15	1	LCL.Dox R-2188	LCOR	NM_032440,NM_001170766,NM_001170765	3259631	9.1	8.98	8.99	0.610387	0.93135	1196	939.024	1.27366	10.224	9.87502	0.348983	0.11	TSS	1	1	8	-	-	AluJb	23589	23589	within_5'_gene	+	98592736	98718665	LCOR	1	R-2188
R-1909	chr19	40660998	40661428	40661208	53	5.72792	39	R-1909	53	1	P-1909-1	1874	35	1	LCL.Dox R-1909	MAP3K10	NM_002446	3833402	9.26	8.73	8.8	0.000296193	0.0185536	275	156.707	1.75486	8.10329	7.29193	0.811359	0.46	TSS	1	1	-	-	13	AluJb	36442	-36442	prime3	+	40697650	40721481	MAP3K10	1	R-1909
R-1577	chr19	3180960	3181521	3181404	58	5.85798	35	R-1577	58	1	P-1577-3	1543	40	1	LCL.Dox R-1577	S1PR4	NM_003775	3816827	9.8	9.25	9.08	0.00111813	0.0590316	541	372.561	1.45211	9.07948	8.54133	0.538152	0.72	TSS	1	1	-	-	-	AluJb	2639	2639	prime5	+	3178765	3180330	S1PR4	1	R-1577
R-2639	chr1	206298205	206298522	206298392	36	5.16993	27	R-2639	36	0	P-2639-1	2615	20	1	LCL.Dox R-2639	C1orf186	NM_001007544				4			1440	1073.78	1.34106	10.4919	10.0685	0.42337		TSS	1	5	8	-	-	AluJb	9745	-9745	prime5	-	206288647	206238871	C1orf186	1	R-2639
R-3377	chr1	91665268	91665801	91665396	31	4.9542	26	R-3377	31	0	P-3377-1	3355	21	2	LCL.Dox R-3377|Saos2.doxycycline R-2276	ZNF644	NM_201269,NM_032186,NM_016620	2422517	9.46	9.66	9.66	0.284445	0.983351	1130	1317.68	0.857566	10.1421	10.3638	-0.22168	-0.2	TSS	1	1	8	-	-	AluJb	177725	-177725	prime5	-	91487671	91380856	ZNF644	1	R-3377
R-1326	chr3	119805284	119805667	119805473	67	6.06609	47	R-4085|R-1326	99	0	P-1326-1	1296	38	2	LCL.Dox R-1326|LCL.nutlin.FDR.relax R-2405	GSK3B	NM_002093,NM_001146156	2691014	11.2	10.92	10.97	0.20808	0.754892	3165	2860.98	1.10627	11.628	11.4823	0.145698	0.23	TSS	1	1	8	-	-	AluJb	7791	7791	within_5'_gene	-	119813264	119540803	GSK3B	1	R-1326
R-2602	chr7	99037944	99038440	99038063	35	5.12928	26	R-2602	35	0	P-2602-1	2577	30	2	LCL.Dox R-2602|U2OS.nutlin R-2485	CPSF4	NM_006693,NM_001081559	3014764	11.52	10.86	10.76	0.000150338	0.043278	806	439.634	1.83334	9.65464	8.78016	0.874476	0.76	TSS	1	1	-	-	-	AluJb	1501	1501	within_5'_gene	+	99036562	99054996	CPSF4	1	R-2602
R-1200	chr10	73971005	73971403	73971207	59	5.88264	34	R-1981|R-1200	103	0	P-1200-1	1171	36	2	LCL.Dox R-1200|U2OS.Eto R-2149	ASCC1	NM_001198798,NM_015947	3293887	11.45	10.49	10.4	0.00169408	0.467411	1078	664.024	1.62343	10.0741	9.37509	0.699049	1.05	TSS	1	1	-	-	-	AluJb	4487	4487	within_5'_gene	-	73975694	73856277	ASCC1	1	R-1200
R-532	chr22	36839343	36839934	36839597	177	7.46761	75	R-532	177	0	P-532-1	513	34	3	LCL.Dox R-532|U2OS.nutlin R-1502|U2OS.Eto R-1994	TXN2	NM_012473	3959593	11.39	11.2	11.16	0.00852923	0.408917	500	652.439	0.766355	8.96578	9.3497	-0.383915	0.23	TSS	1	1	8	-	-	AluJb	38090	38090	prime3	-	36877687	36863092	TXN2	1	R-532
R-587	chr12	68805093	68805592	68805293	146	7.18982	67	R-587	146	1	P-587-1	566	26	3	LCL.Dox R-587|LCL.nutlin.FDR.relax R-2242|U2OS.nutlin R-1265	MDM1	NM_001205029,NM_020128,NM_001205028,NM_017440	3461164	8.95	8.74	8.42	0.0590865	0.113786	399	443.902	0.898846	8.64024	8.7941	-0.153854	0.53	TSS	1	6	-	-	-	AluJb	79132	-79132	prime5	-	68726161	68718784	MDM1	1	R-587
R-529	chr10	103649967	103650318	103650128	157	7.29462	74	R-529	157	0	P-529-1	509	55	3	LCL.Dox R-529|U2OS.nutlin R-1082|LCL.nutlin.FDR.relax R-3308	KCNIP2	NM_173195,NM_173197,NM_014591,NM_173191,NM_173192,NM_173193,NM_173194	3304073	9.83	8.5	8.23	3.77035e-05	0.0217376	1029	1010.37	1.01844	10.007	9.98066	0.0263652	1.6	TSS	1	1	8	-	-	AluJb	165804	165804	within_5'_gene	-	103815932	103605355	C10orf76	1	R-529
R-945	chr6	96171562	96171934	96171694	77	6.26679	47	R-945	77	1	P-945-1	11889	57	4	LCL.Dox R-945|U2OS.nutlin R-3578|Saos2.doxycycline R-1515|U2OS.ActD R-998	MANEA	NM_024641	2917767	9.72	10.51	10.56	0.00873951	0.829513	581	757.927	0.766565	9.18239	9.56591	-0.38352	-0.84	TSS	1	1	-	-	13	AluJb	146282	146282	prime5	+	96025412	96057326	MANEA	1	R-945
R-443	chr5	77964907	77965492	77965131	211	7.7211	84	R-443	211	1	P-443-1	422	61	4	LCL.Dox R-443|LCL.IR.ES487.FDR.relax R-2419|U2OS.nutlin R-3055|LCL.nutlin.FDR.relax R-2838	LHFPL2	NM_005779	2863885	9.61	9.65	9.8	0.00209419	0.00246704	1008	1004.27	1.00372	9.97728	9.97193	0.0053509	-0.19	TSS	1	1	8	-	-	AluJb	20483	-20483	prime5	-	77944648	77781037	LHFPL2	1	R-443
R-1026	chr10	104480037	104480554	104480204	89	6.47573	56	R-1026	89	0	P-1026-1	15219	41	4	LCL.Dox R-1026|LCL.nutlin.FDR.relax R-1957|U2OS.ActD R-1695|U2OS.nutlin R-3557	SFXN2	NM_178858	3261859	9.82	10.01	9.96	0.122317	0.536724	546	584.756	0.933723	9.09276	9.19169	-0.098934	-0.14	TSS	1	1	8	-	-	AluJb	5907	5907	within_5'_gene	+	104474297	104498946	SFXN2	1	R-1026
R-1687	chr2	54351787	54352175	54351984	66	6.04439	47	R-1687	66	0	P-1687-1	1657	61	4	LCL.Dox R-1687|Saos2.doxycycline R-1540|U2OS.Eto R-545|LCL.nutlin.FDR.relax R-2466	ACYP2	NM_138448	2482316	8.08	7.83	7.73	0.0989477	0.50595	516	473.78	1.08911	9.01123	8.88807	0.123152	0.35	TSS	1	1	8	-	13	AluJb	9575	9575	within_5'_gene	+	54342409	54532435	ACYP2	1	R-1687
R-657	chr19	40808098	40808662	40808293	137	7.09803	75	R-657|R-2272	174	0	P-657-1	632	60	6	LCL.Dox R-657|U2OS.nutlin R-1404|MCF7.5FU R-779|MCF7.Nutlin R-947|LCL.nutlin.FDR.relax R-4091|U2OS.ActD R-775	AKT2	NM_001626	3862471	11.63	11.85	11.82	0.027421	0.163279	701	682.927	1.02646	9.45327	9.41559	0.0376834	-0.19	TSS	1	1	-	-	13	AluJb	17028	-17028	prime5	-	40791265	40736223	AKT2	1	R-657
R-533	chr14	92569739	92570162	92569907	180	7.49185	84	R-533	180	2	P-533-1	513	54	6	LCL.Dox R-533|MCF7.5FU R-637|MCF7.Nutlin R-319|MCF7.RITA1um R-464|U2OS.nutlin R-1044|LCL.nutlin.FDR.relax R-1249	ATXN3	NR_028470,NR_028458,NR_028460,NR_028459,NR_028461,NM_001164777,NM_001164776,NM_001164774,NR_028467,NR_028466,NR_028465,NR_028468,NR_028453,NR_028464,NR_028462,NR_028463,NM_030660,NR_031765,NM_001127697,NR_028457,NR_028469,NM_001127696,NR_028454,NM_001164780,NM_004993,NM_001164782,NM_001164781,NM_001164779,NM_001164778,NR_028456,NR_028455	3576889	9.2	9.15	8.85	0.225426	0.213882	634	517.683	1.22469	9.30834	9.01592	0.292414	0.35	TSS	1	6	-	-	-	AluJb	3058	3058	within_5'_gene	-	92572965	92524896	ATXN3	1	R-533
R-1705	chr2	74004181	74004503	74004394	48	5.58496	34	R-1705	48	1	P-1705-1	1674	28	6	LCL.Dox R-1705|U2OS.ActD R-836|U2OS.Eto R-379|U2OS.nutlin R-1145|Saos2.doxycycline R-741|MCF7.RITA1um R-1526	DUSP11	NM_003584	2559649	11.96	11.62	11.52	0.0108786	0.170392	1005	833.537	1.20571	9.97298	9.7031	0.269878	0.44	TSS	1	1	-	-	-	AluJb	2890	2890	within_5'_gene	-	74007284	73989325	DUSP11	1	R-1705
R-651	chrX	153754420	153755619	153755109	123	6.94251	66	R-651	123	3	P-651-1	626	67	6	LCL.Dox R-651|MCF7.Nutlin R-1593|LCL.Dox.ES358 R-670|U2OS.nutlin R-1416|LCL.nutlin.FDR.relax R-1072|Saos2.doxycycline R-1091	FAM3A	NR_033237,NM_001171132,NM_001171133,NM_001171134,NM_021806	4027387	10.49	9.91	9.86	0.00286628	0.521019	201	153.659	1.3081	7.65105	7.26358	0.387468	0.63	TSS	1	1	-	-	-	AluJb	10736	-10736	prime5	-	153744373	153734505	FAM3A	1	R-651
R-1171	chr6	33222332	33222744	33222575	86	6.42626	49	R-1171	86	0	P-1171-1	1141	30	7	LCL.Dox R-1171|U2OS.nutlin R-943|Saos2.doxycycline R-1205|MCF7.Nutlin R-1709|LCL.nutlin.FDR.relax R-1487|U2OS.Eto R-1672|U2OS.ActD R-473	VPS52	NM_022553	2950515	10.86	10.91	10.91	0.39767	1	729	790.244	0.9225	9.50978	9.62615	-0.116379	-0.05	TSS	1	1	-	-	-	AluJb	17087	17087	within_5'_gene	-	33239662	33218048	VPS52	1	R-1171
R-287	chr15	56661308	56661920	56661662	373	8.54303	105	R-287	373	3	P-287-2	268	93	8	LCL.Dox R-287|U2OS.nutlin R-1018|Saos2.doxycycline R-2552|LCL.Dox.ES358 R-574|U2OS.ActD R-1511|LCL.nutlin.FDR.relax R-489|LCL.IR.ES487.FDR.relax R-471|U2OS.Eto R-1557	TEX9	NM_198524	3594986	11.1	10.37	9.88	0.00597184	0.0624146	1860	1551.83	1.19859	10.8611	10.5998	0.261333	1.22	TSS	1	1	8	-	13	AluJb	4019	4019	within_5'_gene	+	56657643	56738072	TEX9	1	R-287
R-716	chr7	77373222	77373693	77373438	145	7.17991	75	R-716	145	0	P-716-1	691	72	8	LCL.Dox R-716|MCF7.Nutlin R-2688|MCF7.RITA1um R-1377|U2OS.nutlin R-832|U2OS.DXR R-486|Saos2.doxycycline R-987|LCL.Dox.ES358 R-723|U2OS.ActD R-720	LOC100505854	NR_038361				4			1445	1647.56	0.877054	10.4969	10.6861	-0.189262		TSS	1	1	8	-	-	AluJb	47696	47696	within_5'_gene	+	77325742	77409120	RSBN1L	1	R-716
R-318	chr11	9630980	9632019	9631706	321	8.32643	104	R-2622|R-318	360	1	P-318-2	300	121	12	LCL.Dox R-318|Saos2.doxycycline R-939|LCL.Dox.ES358 R-434|MCF7.5FU R-1071|U2OS.DMSO R-395|U2OS.nutlin R-1283|MCF7.Nutlin R-1313|MCF7.RITA1um R-1139|U2OS.DXR R-537|LCL.IR.ES487.FDR.relax R-731|LCL.nutlin.FDR.relax R-1111|IMR90.5FU R-284	WEE1	NM_001143976,NM_003390	3319937	10.57	10.49	10.63	0.594937	0.258019	1491	1790.85	0.832564	10.5421	10.8064	-0.264367	-0.06	TSS	1	1	-	-	-	AluJb	35473	35473	prime5	+	9596233	9611311	WEE1	1	R-318
R-168	chr4	41146605	41147998	41146970	654	9.35315	155	R-976|R-168	749	4	P-168-1	158	236	13	LCL.Dox R-168|U2OS.nutlin R-83|U2OS.DMSO R-37|Saos2.doxycycline R-147|LCL.Dox.ES358 R-197|MCF7.RITA1um R-669|LCL.nutlin.FDR.relax R-435|U2OS.DXR R-31|U2OS.Eto R-121|U2OS.ActD R-66|IMR90.5FU R-114|LCL.IR.ES487.FDR.relax R-314|MCF7.5FU R-354	APBB2	NM_173075,NM_004307,NM_001166050,NM_001166053,NM_001166054,NM_001166051,NM_001166052	2766893	10.45	10.55	10.67	0.00429348	0.0264758	1197	982.317	1.21855	10.2252	9.94004	0.285162	-0.22	TSS	1	1	8	-	13	AluJb	69665	69665	within_5'_gene	-	41216635	40812044	APBB2	1	R-168
R-2113	chr7	65566586	65567111	65566761	54	5.75489	38	R-2113	54	0	P-2113-1	2084	20	1	LCL.Dox R-2113	CRCP	NM_014478,NM_001142414,NM_001040648,NM_001040647,NR_024548	3005332	9.46	9.78	10.02	0.0101898	0.0182945	623	695.732	0.89546	9.28309	9.44239	-0.159299	-0.56	TSS	1	1	-	-	-	AluJo	13043	-13043	prime3	+	65579804	65619553	CRCP	1	R-2113
R-2649	chr6	26348596	26348836	26348709	31	4.9542	27	R-2649	31	0	P-2649-1	2615	27	1	LCL.Dox R-2649	BTN3A2	NM_001197247,NM_007047,NM_001197249,NM_001197248,NM_001197246	2899298	8.6	8.78	8.84	0.318302	0.561748	437	598.78	0.729817	8.77149	9.22588	-0.454394	-0.24	TSS	1	1	-	-	-	AluJo	16688	-16688	prime3	+	26365397	26378548	BTN3A2	1	R-2649
R-3333	chr11	110224111	110224469	110224262	31	4.9542	22	R-3333	31	0	P-3333-1	3320	13	1	LCL.Dox R-3333	RDX	NM_002906	3390542	10.71	10.71	10.82	0.466191	0.337639	1708	1607.32	1.06264	10.7381	10.6504	0.0876534	-0.11	TSS	1	1	-	-	-	AluJo	56825	-56825	prime5	-	110167437	110100165	RDX	1	R-3333
R-2694	chr6	12037877	12038233	12038067	33	5.04439	26	R-2694	33	0	P-2694-1	2663	29	1	LCL.Dox R-2694	HIVEP1	NM_002114				4			1722	1737.8	0.990905	10.7499	10.7631	-0.013181		TSS	1	1	8	-	-	AluJo	25344	25344	within_5'_gene	+	12012723	12165232	HIVEP1	1	R-2694
R-1088	chr19	10359090	10359525	10359392	87	6.44294	54	R-1088	87	0	P-1088-1	1056	57	2	LCL.Dox R-1088|LCL.nutlin.FDR.relax R-4412	MRPL4	NM_146388,NM_146387,NM_015956	3820414	10.63	11.22	11.23	1.16802e-06	0.348641	501	562.195	0.89115	8.96867	9.13493	-0.16626	-0.6	TSS	1	1	-	-	-	AluJo	3247	-3247	prime3	+	10362639	10370736	MRPL4	1	R-1088
R-2209	chr20	34441206	34441769	34441492	45	5.49185	33	R-2209	45	0	P-2209-1	2177	29	2	LCL.Dox R-2209|MCF7.Nutlin R-2548	PHF20	NM_016436	3883547	8.88	9.03	9.13	0.280308	0.407773	824	1043.29	0.789807	9.6865	10.0269	-0.340428	-0.25	TSS	1	6	-	-	-	AluJo	81570	81570	within_5'_gene	+	34359922	34538288	PHF20	1	R-2209
R-381	chr6	101221977	101222579	101222158	265	8.04985	95	R-614|R-381	409	0	P-381-1	361	18	2	LCL.Dox R-381|Saos2.doxycycline R-1167	ASCC3	NM_006828,NM_022091	2966636	10.62	10.65	10.43	0.173654	0.150691	1684	1537.2	1.0955	10.7177	10.5861	0.131592	0.19	TSS	1	1	8	-	-	AluJo	107066	107066	within_5'_gene	-	101329224	100956607	ASCC3	1	R-381
R-2660	chr9	115178337	115178688	115178574	32	5	21	R-2660	32	0	P-2660-1	2628	3	2	LCL.Dox R-2660|U2OS.nutlin R-2883	HSDL2	NM_032303,NM_001195822,NR_036651	3185205	10.66	9.85	9.46	0.00130385	0.0203937	735	506.098	1.45229	9.5216	8.98327	0.538329	1.2	TSS	1	1	8	-	-	AluJo	36224	36224	within_5'_gene	+	115142350	115234684	HSDL2	1	R-2660
R-1186	chr16	25037850	25038224	25038076	71	6.14975	46	R-1186	71	0	P-1186-1	1156	17	2	LCL.Dox R-1186|U2OS.Eto R-2168	LOC554206	NR_038379				4			1500	2346.34	0.639293	10.5507	11.1962	-0.64545		TSS	1	1	-	-	-	AluJo	11401	-11401	prime5	-	25026675	24930711	ARHGAP17	1	R-1186
R-928	chr8	71253303	71253621	71253494	82	6.35755	49	R-928|R-1329	145	0	P-928-1	897	38	3	LCL.Dox R-928|Saos2.doxycycline R-864|LCL.nutlin.FDR.relax R-1843	NCOA2	NM_006540	3139722	10.68	10.11	10.28	0.012845	0.0502481	1851	2123.78	0.871559	10.8541	11.0524	-0.19833	0.4	TSS	1	1	8	-	13	AluJo	62526	62526	within_5'_gene	-	71316020	71024266	NCOA2	1	R-928
R-1530	chr11	66849389	66850293	66850066	64	6	46	R-1530	64	0	P-1530-2	1502	34	3	LCL.Dox R-1530|MCF7.Nutlin R-3555|LCL.nutlin.FDR.relax R-3805	RHOD	NM_014578	3336680	11.88	8.65	8.43	1.52569e-06	0.0467609	101	9	11.2222	6.65821	3.16993	3.48829	3.45	TSS	1	2	8	-	13	AluJo	25778	25778	prime5	+	66824288	66839487	RHOD	1	R-1530
R-1302	chr5	108865636	108866120	108865908	61	5.93074	41	R-1302	61	1	P-1302-1	1271	46	4	LCL.Dox R-1302|U2OS.Eto R-1587|U2OS.nutlin R-1764|MCF7.Nutlin R-3266	PJA2	NM_014819	2870397	10.65	10.77	10.88	0.102335	0.277076	1152	1557.93	0.739444	10.1699	10.6054	-0.435487	-0.23	TSS	1	1	-	-	-	AluJo	120233	-120233	prime5	-	108745675	108670409	PJA2	1	R-1302
R-2468	chr1	67400094	67400366	67400190	37	5.20945	33	R-2468	37	0	P-2468-1	2443	41	4	LCL.Dox R-2468|LCL.nutlin.FDR.relax R-3613|LCL.IR.ES487.FDR.relax R-2141|Saos2.doxycycline R-527	MIER1	NM_001077704,NM_001077701,NM_001077700,NM_001077702,NM_001077703,NM_001146113,NM_001146110,NM_001146111,NM_001146112,NM_020948	2340845	9.72	9.54	9.42	0.109397	0.40781	2157	1750	1.23257	11.0748	10.7731	0.301671	0.3	TSS	1	1	-	-	-	AluJo	4265	4265	within_5'_gene	+	67395925	67454302	MIER1	1	R-2468
R-1328	chr12	76408670	76409294	76409153	62	5.9542	38	R-1328	62	0	P-1328-1	1297	45	4	LCL.Dox R-1328|MCF7.Nutlin R-1755|MCF7.RITA1um R-1548|MCF7.5FU R-1816	PHLDA1	NM_007350	3462816	10.08	9.55	9.71	0.00590357	0.0235948	546	276.22	1.97669	9.09276	8.10967	0.983086	0.37	TSS	1	1	-	-	13	AluJo	16403	16403	prime3	-	76425556	76419226	PHLDA1	1	R-1328
R-2005	chr19	4231793	4232451	4232332	36	5.16993	30	R-2005	36	0	P-2005-1	1971	60	4	LCL.Dox R-2005|LCL.nutlin.FDR.relax R-2363|U2OS.nutlin R-1426|LCL.IR.ES487.FDR.relax R-1103	EBI3	NM_005755	3817380	13.06	12.81	12.69	0.000383307	0.00227843	1000	689.634	1.45004	9.96578	9.42969	0.536097	0.37	TSS	1	1	-	-	-	AluJo	2793	2793	within_5'_gene	+	4229539	4237524	EBI3	1	R-2005
R-1742	chr2	143614755	143615134	143615002	45	5.49185	35	R-1742	45	0	P-1742-1	1711	24	5	LCL.Dox R-1742|MCF7.Nutlin R-2383|U2OS.nutlin R-3818|U2OS.Eto R-2025|U2OS.ActD R-1408	KYNU	NM_003937,NM_001199241,NM_001032998	2508520	9.83	9.75	9.76	0.584081	0.978152	907	845.122	1.07322	9.82496	9.72302	0.101943	0.07	TSS	1	4	8	-	-	AluJo	20192	-20192	prime3	+	143635194	143747106	KYNU	1	R-1742
R-1650	chr5	52418805	52419196	52419094	44	5.45943	31	R-1650	44	0	P-1650-1	1618	38	5	LCL.Dox R-1650|U2OS.nutlin R-2307|U2OS.DXR R-515|LCL.nutlin.FDR.relax R-2754|U2OS.ActD R-869	LOC257396	NR_034107				4			312	328.049	0.951078	8.2854	8.35777	-0.0723643		TSS	1	1	-	-	-	AluJo	13496	-13496	prime5	-	52405598	52393894	MOCS2	1	R-1650
R-1074	chr9	33296010	33296771	33296522	100	6.64386	60	R-1074	100	0	P-1074-1	1042	70	6	LCL.Dox R-1074|U2OS.nutlin R-1474|LCL.nutlin.FDR.relax R-809|LCL.IR.ES487.FDR.relax R-1495|U2OS.ActD R-1015|U2OS.Eto R-938	NFX1	NM_147133,NM_147134,NM_002504	3166880	10.64	10.83	10.78	0.208274	0.600801	1393	1330.49	1.04698	10.444	10.3777	0.06624	-0.14	TSS	1	1	-	-	-	AluJo	6013	6013	within_5'_gene	+	33290509	33371155	NFX1	1	R-1074
R-815	chr7	77185299	77185692	77185480	99	6.62936	55	R-815	99	1	P-815-1	781	32	6	LCL.Dox R-815|LCL.nutlin.FDR.relax R-1621|U2OS.nutlin R-2029|U2OS.ActD R-1017|U2OS.Eto R-951|LCL.IR.ES487.FDR.relax R-2016	PTPN12	NM_001131009,NM_001131008,NM_002835				4			850	1259.76	0.674734	9.73132	10.2989	-0.56761		TSS	1	1	-	-	-	AluJo	18129	18129	within_5'_gene	+	77167351	77269388	PTPN12	1	R-815
R-1537	chr4	3193753	3194253	3193923	68	6.08746	42	R-1537	68	0	P-1537-1	1505	52	6	LCL.Dox R-1537|LCL.IR.ES487.FDR.relax R-2236|Saos2.doxycycline R-997|U2OS.nutlin R-2552|LCL.nutlin.FDR.relax R-2230|MCF7.Nutlin R-3270	C4orf44	NM_001042690				4			1398	1707.32	0.818829	10.4491	10.7375	-0.288367		TSS	1	1	-	-	-	AluJo	117516	117516	within_5'_gene	+	3076407	3245687	HTT	1	R-1537
R-458	chr18	56811611	56811961	56811812	214	7.74147	87	R-458	214	2	P-458-1	442	130	7	LCL.Dox R-458|LCL.nutlin.FDR.relax R-546|LCL.IR.ES487.FDR.relax R-1470|U2OS.nutlin R-4467|Saos2.doxycycline R-2337|LCL.Dox.ES358 R-360|U2OS.ActD R-1521	SEC11C	NM_033280	3790479	11.36	11.33	11.18	0.485682	0.409883	1386	1379.27	1.00488	10.4367	10.4297	0.00702414	0.18	TSS	1	1	-	-	-	AluJo	4688	4688	within_5'_gene	+	56807124	56826063	SEC11C	1	R-458
R-1353	chr17	43124598	43125169	43124767	55	5.78136	37	R-2684|R-1353	100	2	P-1353-1	1324	22	7	LCL.Dox R-1353|MCF7.5FU R-1059|MCF7.Nutlin R-803|Saos2.doxycycline R-1802|U2OS.nutlin R-1955|U2OS.Eto R-1699|MCF7.RITA1um R-1589	DCAKD	NM_001128631,NM_024819	3759540	12.11	11.68	11.56	0.000686715	0.0198908	1171	935.976	1.2511	10.1935	9.87033	0.323198	0.55	TSS	1	6	-	-	-	AluJo	4211	4211	within_5'_gene	-	43128978	43100705	DCAKD	1	R-1353
R-613	chr2	219199521	219199899	219199751	151	7.2384	74	R-613	151	2	P-613-1	592	103	7	LCL.Dox R-613|LCL.nutlin.FDR.relax R-907|LCL.IR.ES487.FDR.relax R-1634|U2OS.nutlin R-2452|LCL.Dox.ES358 R-501|MCF7.Nutlin R-3027|U2OS.ActD R-1389	PNKD	NM_022572				4			676	297.561	2.2718	9.40088	8.21704	1.18384		TSS	1	2	-	-	13	AluJo	11834	11834	within_5'_gene	+	219187917	219211516	PNKD	1	R-613
R-465	chr3	14367261	14367584	14367428	171	7.41785	71	R-1086|R-3291|R-465	293	0	P-465-1	446	62	9	LCL.Dox R-465|MCF7.Nutlin R-1060|U2OS.ActD R-165|U2OS.nutlin R-329|U2OS.DXR R-224|U2OS.DMSO R-293|Saos2.doxycycline R-1113|U2OS.Eto R-189|MCF7.5FU R-1691	SLC6A6	NM_001134368,NM_001134367,NM_003043	2611848	10.93	10.32	10.25	0.0001159	0.41994	1331	1022.56	1.30163	10.3783	9.99797	0.380324	0.68	TSS	1	1	8	-	-	AluJo	76677	-76677	prime3	+	14444105	14530855	SLC6A6	1	R-465
R-315	chr20	48386415	48387257	48386800	299	8.224	88	R-315|R-1503	363	0	P-315-1	297	106	10	LCL.Dox R-315|U2OS.Eto R-791|LCL.Dox.ES358 R-374|U2OS.DMSO R-490|LCL.nutlin.FDR.relax R-1311|MCF7.RITA1um R-1365|U2OS.DXR R-337|U2OS.nutlin R-1222|MCF7.5FU R-1544|LCL.IR.ES487.FDR.relax R-793	SLC9A8	NM_015266	3888383	9.57	9.6	9.76	0.329475	0.243893	721	731.707	0.985367	9.49386	9.51512	-0.0212674	-0.19	TSS	1	1	8	-	-	AluJo	42449	-42449	prime3	+	48429249	48508772	SLC9A8	1	R-315
R-876	chr4	114482231	114482658	114482416	110	6.78136	54	R-876	110	1	P-876-1	846	99	11	LCL.Dox R-876|MCF7.RITA1um R-1011|LCL.nutlin.FDR.relax R-866|U2OS.nutlin R-269|Saos2.doxycycline R-496|LCL.Dox.ES358 R-669|U2OS.DMSO R-205|MCF7.Nutlin R-1869|U2OS.Eto R-421|U2OS.DXR R-95|U2OS.ActD R-275	CAMK2D	NM_172115,NM_172128,NM_172127,NM_172114,NM_001221,NM_172129	2782545	9.13	10.1	10.34	0.000611106	0.130028	1901	2779.27	0.683993	10.8925	11.4405	-0.547947	-1.21	TSS	1	1	8	-	-	AluJo	200667	200667	within_5'_gene	-	114683083	114378343	CAMK2D	1	R-876
R-821	chr3	20119850	20120150	20119982	105	6.71425	55	R-821	105	0	P-821-1	790	144	14	LCL.Dox R-821|MCF7.5FU R-508|MCF7.Nutlin R-408|MCF7.RITA1um R-647|U2OS.ActD R-149|LCL.nutlin.FDR.relax R-856|LCL.IR.ES487.FDR.relax R-699|U2OS.nutlin R-129|U2OS.DXR R-134|U2OS.DMSO R-102|Saos2.doxycycline R-605|LCL.Dox.ES358 R-311|IMR90.5FU R-657|U2OS.Eto R-265	KAT2B	NM_003884	2613441	11.01	9.68	9.48	8.71093e-05	0.0975358	844	623.171	1.35436	9.7211	9.28348	0.437616	1.53	TSS	1	1	8	-	13	AluJo	38459	38459	within_5'_gene	+	20081523	20195896	KAT2B	1	R-821
R-3170	chr16	12056599	12057255	12056779	32	5	25	R-3170	32	0	P-3170-1	3144	9	1	LCL.Dox R-3170	TNFRSF17	NM_001192	3648391	9.54	10	9.61	0.764829	0.076174	823	1174.39	0.700789	9.68475	10.1977	-0.512948	-0.07	TSS	1	1	-	-	-	AluSc	2184	-2184	prime3	+	12058963	12061925	TNFRSF17	1	R-3170
R-1218	chr12	956944	957319	957150	80	6.32193	50	R-1218	80	0	P-1218-1	1186	29	7	LCL.Dox R-1218|MCF7.Nutlin R-1215|U2OS.Eto R-375|U2OS.nutlin R-321|U2OS.DXR R-258|U2OS.DMSO R-441|U2OS.ActD R-179	WNK1	NM_018979,NM_001184985,NM_213655,NM_014823	3400034	11.95	12.03	12.05	0.292457	0.839698	2976	3422.56	0.869524	11.5392	11.7409	-0.201702	-0.1	TSS	1	1	-	-	-	AluSc	94926	94926	within_5'_gene	+	862224	1020618	WNK1	1	R-1218
R-2510	chr3	122197131	122197739	122197450	54	5.75489	36	R-2510	54	0	P-2510-1	2482	27	2	LCL.Dox R-2510|U2OS.ActD R-1801	KPNA1	NR_026698,NM_002264	2691982	11.61	11.05	10.97	0.00137312	0.422238	1455	811.585	1.79279	10.5068	9.6646	0.842204	0.64	TSS	1	1	-	-	-	AluSg	36336	36336	within_5'_gene	-	122233786	122140747	KPNA1	1	R-2510
R-937	chr1	22373196	22373569	22373363	89	6.47573	48	R-937	89	0	P-937-1	909	35	3	LCL.Dox R-937|LCL.nutlin.FDR.relax R-1075|LCL.IR.ES487.FDR.relax R-1406	CDC42	NM_001791,NM_001039802,NM_044472	2324634	10.44	10.97	10.83	0.0513152	0.068271	1355	1271.34	1.0658	10.4041	10.3121	0.0919413	-0.39	TSS	1	1	-	-	-	AluSg	5756	-5756	prime3	+	22379119	22419436	CDC42	1	R-937
R-1934	chr12	124051984	124052340	124052161	51	5.67243	35	R-1934	51	1	P-1934-1	1900	32	4	LCL.Dox R-1934|U2OS.nutlin R-2069|LCL.nutlin.FDR.relax R-2917|Saos2.doxycycline R-1933	TMED2	NM_006815	3435853	12.62	12.98	12.92	0.00331775	0.17096	600	855.488	0.701354	9.22882	9.7406	-0.511785	-0.3	TSS	1	1	-	-	-	AluSg/x	16914	-16914	prime3	+	124069075	124082688	TMED2	1	R-1934
R-1520	chr14	69454439	69455502	69455037	74	6.20945	47	R-1520	74	0	P-1520-2	1493	78	10	LCL.Dox R-1520|U2OS.nutlin R-683|MCF7.Nutlin R-1322|U2OS.DMSO R-526|U2OS.ActD R-788|LCL.Dox.ES358 R-684|LCL.nutlin.FDR.relax R-3056|Saos2.doxycycline R-1456|U2OS.DXR R-686|U2OS.ActD R-1369	ACTN1	NM_001130004,NM_001102,NM_001130005	3569814	11.17	11.4	11.42	0.00754556	0.464339	398	379.268	1.04939	8.63662	8.56707	0.0695497	-0.25	TSS	1	2	8	-	13	AluSg/x	8954	-8954	prime5	-	69446083	69340839	ACTN1	1	R-1520
R-1747	chr12	54569617	54570349	54569849	54	5.75489	30	R-1747	54	1	P-1747-1	1718	29	2	LCL.Dox R-1747|LCL.nutlin.FDR.relax R-2978	SMUG1	NM_014311	3456592	9.64	9.43	9.27	0.0046659	0.0182177	296	343.902	0.860709	8.20945	8.42586	-0.216402	0.37	TSS	1	2	-	-	-	AluSp	12908	12908	prime3	-	54582757	54575251	SMUG1	1	R-1747
R-3116	chr3	4399255	4399610	4399425	32	5	24	R-3116	32	0	P-3116-1	3098	6	1	LCL.Dox R-3116	SETMAR	NR_024022,NM_006515	2608419	9.61	9.49	9.55	0.233907	0.31163	569	517.073	1.10042	9.15228	9.01422	0.13806	0.06	TSS	1	1	8	-	-	AluSq	54129	54129	prime5	+	4345296	4358949	SETMAR	1	R-3116
R-1839	chr1	31520256	31520897	31520620	60	5.90689	46	R-1839	60	0	P-1839-1	1811	37	2	LCL.Dox R-1839|U2OS.nutlin R-3997	PUM1	NM_014676,NM_001020658	2404254	11.14	11.12	11.26	0.0242286	0.0503621	1716	1750	0.980571	10.7448	10.7731	-0.0283054	-0.12	TSS	1	1	-	-	-	AluSq	17944	17944	within_5'_gene	-	31538564	31404352	PUM1	1	R-1839
R-3046	chr15	52632845	52633155	52633030	33	5.04439	27	R-3046	33	0	P-3046-1	3014	20	4	LCL.Dox R-3046|MCF7.5FU R-493|MCF7.Nutlin R-588|MCF7.RITA1um R-982	MYO5C	NM_018728	3624513	7.18	7.32	7.4	0.0308622	0.23703	1212	882.317	1.37366	10.2432	9.78515	0.458021	-0.22	TSS	1	6	-	-	-	AluSq	188217	188217	within_5'_gene	-	52821247	52599482	MYO5A	1	R-3046
R-1643	chr15	41329333	41329913	41329514	51	5.67243	34	R-1643	51	2	P-1643-1	1611	32	1	LCL.Dox R-1643	INO80	NM_017553	3619773	9.79	10.21	10.22	0.0183606	0.890138	610	637.195	0.957321	9.25267	9.31559	-0.062926	-0.43	TSS	1	1	-	-	-	AluSx	78826	78826	within_5'_gene	-	41408340	41271078	INO80	1	R-1643
R-1312	chr2	47481577	47481866	47481738	58	5.85798	42	R-1312	58	0	P-1312-1	1284	27	1	LCL.Dox R-1312	CALM2	NM_001743	2551924	10.52	11.01	10.89	0.24093	0.654221	1452	2138.41	0.679008	10.5038	11.0623	-0.5585	-0.37	TSS	1	1	-	-	-	AluSx	77998	-77998	prime5	-	47403740	47387221	CALM2	1	R-1312
R-1880	chr1	247112564	247113084	247112684	52	5.70044	39	R-1880	52	0	P-1880-1	1853	24	1	LCL.Dox R-1880	AHCTF1	NM_015446	2465324	8.89	9	9.21	0.0223942	0.0236857	551	709.146	0.776991	9.10591	9.46994	-0.364031	-0.32	TSS	1	1	-	-	-	AluSx	17958	-17958	prime5	-	247094726	247002403	AHCTF1	1	R-1880
R-2878	chr16	11563557	11564189	11563852	33	5.04439	24	R-2878	33	0	P-2878-1	2848	7	1	LCL.Dox R-2878	LITAF	NM_004862,NM_001136473,NM_001136472,NR_024320	3680434	12.36	12.36	12.35	0.866194	0.584846	1520	1718.9	0.884285	10.5699	10.7473	-0.177416	0.01	TSS	1	1	-	-	-	AluSx	116377	116377	prime3	-	11680229	11641581	LITAF	1	R-2878
R-1837	chr12	6597482	6597796	6597636	37	5.20945	29	R-1837	37	0	P-1837-1	1806	8	1	LCL.Dox R-1837	MRPL51	NM_016497	3441955	12.74	12.79	12.71	0.69331	0.0854698	476	675.61	0.704549	8.89482	9.40005	-0.505229	0.03	TSS	1	1	-	-	-	AluSx	4835	4835	prime3	-	6602471	6601315	MRPL51	1	R-1837
R-3093	chr8	117707243	117707719	117707478	35	5.12928	28	R-3093	35	0	P-3093-1	3081	15	1	LCL.Dox R-3093	EIF3H	NM_003756	3149754	12.89	12.85	12.75	0.176385	0.289779	1179	1449.39	0.813446	10.2033	10.5012	-0.297882	0.14	TSS	1	1	8	-	-	AluSx	60584	60584	within_5'_gene	-	117768062	117657054	EIF3H	1	R-3093
R-1779	chr3	58343299	58343830	58343644	44	5.45943	32	R-1779	44	0	P-1779-1	1751	13	1	LCL.Dox R-1779	PXK	NM_017771	2626167	10.42	10.11	10.07	0.104824	0.72629	532	456.098	1.16642	9.05528	8.8332	0.222084	0.35	TSS	1	2	8	-	-	AluSx	25028	25028	within_5'_gene	+	58318616	58410878	PXK	1	R-1779
R-4923	chr2	160140138	160140684	160140448	34	5.08746	23	R-4923	34	0	P-4923-1	5010	14	1	LCL.Dox R-4923	WDSUB1	NM_152528,NM_001128213,NM_001128212	2582979	8.73	7.49	7.31	0.00031345	0.123161	592	253.049	2.33947	9.20945	7.98327	1.22618	1.42	TSS	1	1	-	-	-	AluSx	2615	2615	within_5'_gene	-	160143063	160092303	WDSUB1	1	R-4923
R-1903	chr20	48950917	48951422	48951251	47	5.55459	38	R-1903	47	0	P-1903-1	1874	13	1	LCL.Dox R-1903	LOC284751	NR_034124				4			285	210.366	1.35478	8.15482	7.71676	0.438061		TSS	1	1	-	-	-	AluSx	143876	143876	prime5	+	48807375	48809212	CEBPB	1	R-1903
R-1590	chr12	93627643	93628198	93628062	49	5.61471	28	R-1590	49	0	P-1590-1	1558	22	1	LCL.Dox R-1590	NUDT4	NM_199040,NM_019094				4			2320	2775	0.836036	11.1799	11.4383	-0.258363		TSS	1	1	-	-	-	AluSx	143638	-143638	prime3	+	93771700	93797024	NUDT4	1	R-1590
R-1034	chr1	235511537	235511837	235511721	71	6.14975	45	R-1034	71	0	P-1034-1	1004	42	2	LCL.Dox R-1034|U2OS.nutlin R-2792	TBCE	NM_003193,NM_001079515	2386418	8.52	9.32	9.21	0.0121113	0.482381	384	303.049	1.26712	8.58496	8.24341	0.341556	-0.69	TSS	1	1	8	-	13	AluSx	19006	-19006	prime3	+	235530727	235612280	TBCE	1	R-1034
R-761	chr11	9496792	9497438	9497168	148	7.20945	72	R-761	148	0	P-761-1	732	47	2	LCL.Dox R-761|U2OS.nutlin R-2715	ZNF143	NM_003442	3319898	9.08	9.08	9.16	0.760568	0.649197	638	714.634	0.892765	9.31741	9.48106	-0.163648	-0.08	TSS	1	1	8	-	-	AluSx	14657	14657	within_5'_gene	+	9482511	9550070	ZNF143	1	R-761
R-817	chr17	26749881	26750809	26750634	105	6.71425	60	R-817|R-2767	146	0	P-817-1	784	11	2	LCL.Dox R-817|LCL.nutlin.FDR.relax R-4025	SLC46A1	NM_001242366,NM_080669	3750685	10.24	8.92	8.85	4.30544e-05	0.541429	212	129.268	1.64	7.72792	7.01422	0.713696	1.39	TSS	1	1	-	-	-	AluSx	17406	-17406	prime5	-	26733228	26721660	SLC46A1	1	R-817
R-2861	chr1	146642138	146642672	146642252	37	5.20945	28	R-2861	37	0	P-2861-1	2848	29	2	LCL.Dox R-2861|Saos2.doxycycline R-2507	PRKAB2	NM_005399	2433209	11.31	11.23	9.78	4.14194e-05	6.96259e-05	1652	907.927	1.81953	10.69	9.82643	0.863566	1.53	TSS	1	1	-	-	-	AluSx	1877	1877	within_5'_gene	-	146644129	146626684	PRKAB2	1	R-2861
R-3026	chr16	2583199	2583521	2583357	31	4.9542	23	R-3026	31	0	P-3026-1	2996	16	2	LCL.Dox R-3026|U2OS.nutlin R-4710	MIR3178	NR_036139				4			9	9	1	3.16993	3.16993	0		TSS	1	4	-	-	-	AluSx	1938	-1938	prime5	-	2581419	2580035	CEMP1	1	R-3026
R-2336	chr14	102656963	102657325	102657236	35	5.12928	23	R-2336	35	0	P-2336-1	2305	28	3	LCL.Dox R-2336|MCF7.Nutlin R-3471|LCL.nutlin.FDR.relax R-4034	WDR20	NM_181302,NM_181291,NM_001242416,NM_001242415,NR_038354,NM_181308,NM_144574,NM_001242418,NM_001242417,NM_001242414	3553017	9.12	9.19	9.2	0.688398	0.85881	949	700	1.35571	9.89026	9.45121	0.439053	-0.08	TSS	1	6	-	-	13	AluSx	51025	51025	within_5'_gene	+	102606211	102690010	WDR20	1	R-2336
R-1637	chr3	5148114	5148592	5148249	49	5.61471	32	R-2429|R-1637	89	0	P-1637-1	1607	25	3	LCL.Dox R-1637|MCF7.Nutlin R-3391|MCF7.RITA1um R-1594	ARL8B	NM_018184	2608765	10.68	10.69	10.69	0.936149	0.95091	1233	1082.93	1.13858	10.268	10.0807	0.187237	-0.01	TSS	1	2	-	-	-	AluSx	15680	-15680	prime3	+	5163929	5222601	ARL8B	1	R-1637
R-279	chr5	171535379	171536123	171535951	313	8.29002	75	R-279	313	2	P-279-2	261	81	4	LCL.Dox R-279|LCL.Dox.ES358 R-646|LCL.nutlin.FDR.relax R-2708|U2OS.nutlin R-3717	STK10	NM_005990	2887048	11.49	11.11	11.15	2.05589e-05	0.0771202	3159	2862.8	1.10346	11.6253	11.4832	0.142039	0.34	TSS	1	1	8	-	-	AluSx	79395	79395	within_5'_gene	-	171615346	171469073	STK10	1	R-279
R-1131	chr3	100182949	100183389	100183091	87	6.44294	63	R-1131	87	0	P-1131-1	1103	76	4	LCL.Dox R-1131|LCL.nutlin.FDR.relax R-1962|LCL.IR.ES487.FDR.relax R-1052|U2OS.nutlin R-1613	TMEM45A	NM_018004	2633691	8.73	8.08	7.94	0.0105026	0.0937882	313	337.195	0.928246	8.29002	8.39744	-0.107421	0.79	TSS	1	1	-	-	13	AluSx	28371	-28371	prime3	+	100211462	100296285	TMEM45A	1	R-1131
R-1003	chr8	54857368	54858477	54858341	73	6.18982	47	R-1003	73	0	P-1003-3	972	48	6	LCL.Dox R-1003|U2OS.nutlin R-1014|LCL.IR.ES487.FDR.relax R-887|LCL.nutlin.FDR.relax R-2243|LCL.IR.ES487.FDR.relax R-1523|U2OS.ActD R-810	RGS20	NM_003702,NM_170587	3098378	9.01	9.05	8.92	0.29871	0.0402918	1877	1742.07	1.07745	10.8742	10.7666	0.107623	0.09	TSS	1	1	-	-	13	AluSx	64900	64900	within_5'_gene	+	54793441	54871861	RGS20	1	R-1003
R-2653	chr1	207880534	207881029	207880810	39	5.2854	30	R-2653	39	1	P-2653-1	2628	24	7	LCL.Dox R-2653|MCF7.RITA1um R-1799|U2OS.Eto R-1066|U2OS.nutlin R-635|MCF7.Nutlin R-2663|U2OS.ActD R-932|U2OS.DMSO R-632	CD46	NM_172350,NM_172352,NM_172351,NM_153826,NM_172353,NM_172361,NM_172359,NM_002389	2377427	11.45	10.53	10.42	0.000786779	0.457319	92	57.9268	1.58821	6.52356	5.85616	0.667402	1.03	TSS	1	2	8	-	13	AluSx	62353	62353	within_5'_gene	+	207818457	207897036	CR1L	1	R-2653
R-1195	chr8	67502483	67502899	67502733	80	6.32193	50	R-1195	80	0	P-1195-1	17054	43	7	LCL.Dox R-1195|MCF7.5FU R-1821|MCF7.Nutlin R-2918|MCF7.RITA1um R-1620|LCL.nutlin.FDR.relax R-2799|U2OS.nutlin R-1991|U2OS.ActD R-1310	MYBL1	NM_001144755,NM_001080416				4			281	234.756	1.19699	8.13443	7.87502	0.259407		TSS	1	2	-	-	13	AluSx	22747	22747	within_5'_gene	-	67525480	67474409	MYBL1	1	R-1195
R-328	chr19	4624609	4625088	4624918	301	8.23362	101	R-328	301	0	P-328-1	309	101	9	LCL.Dox R-328|LCL.nutlin.FDR.relax R-1454|LCL.Dox.ES358 R-564|LCL.IR.ES487.FDR.relax R-1763|U2OS.nutlin R-1809|MCF7.Nutlin R-1027|Saos2.doxycycline R-1257|IMR90.5FU R-536|U2OS.ActD R-843	TNFAIP8L1	NM_152362,NM_001167942	3817602	9.18	9.43	9.7	0.0337568	0.203395	501	387.195	1.29392	8.96867	8.59692	0.37175	-0.52	TSS	1	6	-	-	-	AluSx	14608	-14608	prime3	+	4639526	4655580	TNFAIP8L1	1	R-328
R-233	chr1	202971619	202972157	202971759	396	8.62936	111	R-233	396	2	P-233-1	215	142	11	LCL.Dox R-233|MCF7.5FU R-325|MCF7.Nutlin R-395|MCF7.RITA1um R-319|LCL.nutlin.FDR.relax R-629|LCL.IR.ES487.FDR.relax R-1404|U2OS.nutlin R-1160|Saos2.doxycycline R-2178|LCL.Dox.ES358 R-350|U2OS.ActD R-512|U2OS.DXR R-625	LOC401980	NR_036557				4			593	635.976	0.932426	9.21189	9.31283	-0.100939		TSS	1	1	-	-	-	AluSx	4774	-4774	prime3	+	202976533	202993197	TMEM183A	1	R-233
R-1492	chr6	138134443	138134818	138134620	70	6.12928	46	R-2004|R-1932|R-1492	158	0	P-1492-1	1465	40	6	LCL.Dox R-1492|U2OS.nutlin R-796|Saos2.doxycycline R-2236|U2OS.Eto R-287|LCL.nutlin.FDR.relax R-1175|U2OS.ActD R-1038	TNFAIP3	NM_006290	2927506	12.23	12.08	12.07	0.16981	0.973084	4800	5612.8	0.855187	12.2288	12.4545	-0.225688	0.16	TSS	1	1	-	-	-	AmnSINE1	53960	-53960	prime3	+	138188580	138204449	TNFAIP3	1	R-1492
R-1404	chr19	46135673	46136126	46135864	72	6.16993	58	R-1404	72	0	P-1404-1	1378	16	8	LCL.Dox R-1404|MCF7.5FU R-362|MCF7.Nutlin R-483|MCF7.RITA1um R-226|U2OS.nutlin R-728|Saos2.doxycycline R-1163|U2OS.Eto R-611|U2OS.ActD R-805	MIR330	NR_029886				4			55	53.6585	1.025	5.78136	5.74574	0.0356239		TSS	1	1	-	-	-	Charlie10	6481	6481	prime3	-	46142345	46142251	MIR330	1	R-1404
R-61	chr12	92985775	92986886	92986205	853	9.7364	143	R-61	853	0	P-61-1	57	147	9	LCL.Dox R-61|U2OS.nutlin R-1246|LCL.Dox.ES358 R-268|Saos2.doxycycline R-582|LCL.nutlin.FDR.relax R-1355|MCF7.RITA1um R-1245|MCF7.Nutlin R-601|MCF7.5FU R-1334|LCL.IR.ES487.FDR.relax R-1835	C12orf74	NM_001037671,NM_001178097				4			148	79.878	1.85282	7.20945	6.31973	0.889726		TSS	1	1	-	-	13	Charlie7	110634	-110634	prime3	+	93096839	93102065	C12orf74	1	R-61
R-455	chrX	30818094	30824900	30824420	296	8.20945	115	R-1145|R-2012|R-455	439	0	P-455-25	435	262	10	LCL.Dox R-455|LCL.Dox.ES358 R-358|Saos2.doxycycline R-511|LCL.Dox.ES358 R-155|U2OS.DXR R-317|MCF7.Nutlin R-865|U2OS.nutlin R-1792|LCL.nutlin.FDR.relax R-941|LCL.nutlin.FDR.relax R-3953|LCL.nutlin.FDR.relax R-965	TAB3	NM_152787	4003954	11.57	10.3	10.11	0.000121931	0.0509134	423	228.049	1.85487	8.72451	7.8332	0.891315	1.46	TSS	1	6	8	-	13	CT-rich	83091	83091	prime3	-	30907511	30845558	MAP3K7IP3	1	R-455
R-249	chr4	146975552	146976204	146976006	347	8.43879	88	R-249	347	5	P-249-1	230	133	8	LCL.Dox R-249|LCL.nutlin.FDR.relax R-223|U2OS.nutlin R-1137|LCL.Dox.ES358 R-403|U2OS.Eto R-1873|LCL.IR.ES487.FDR.relax R-283|U2OS.ActD R-1375|MCF7.Nutlin R-2182	LOC100505545	NR_038331				4			1665	1729.88	0.962496	10.7013	10.7565	-0.0551482		TSS	1	1	-	-	-	ERV3-16A3_I-int	116399	-116399	prime5	-	146859607	146681887	ZNF827	1	R-249
R-361	chr18	71816951	71817461	71817305	292	8.18982	100	R-361	292	4	P-361-2	343	154	11	LCL.Dox R-361|LCL.nutlin.FDR.relax R-238|LCL.IR.ES487.FDR.relax R-150|U2OS.nutlin R-722|U2OS.DXR R-265|Saos2.doxycycline R-699|LCL.Dox.ES358 R-274|MCF7.Nutlin R-1231|U2OS.ActD R-448|MCF7.RITA1um R-831|MCF7.5FU R-677	C18orf55	NM_014177	3793588	10.61	10.42	9.89	0.0458042	0.0727786	1361	998.171	1.36349	10.4105	9.96314	0.447309	0.72	TSS	1	1	-	-	-	ERV3-16A3_I-int	1560	1560	within_5'_gene	+	71815745	71826204	C18orf55	1	R-361
R-698	chr21	47052498	47053217	47052897	158	7.30378	86	R-698	158	1	P-698-2	673	259	12	LCL.Dox R-698|MCF7.Nutlin R-887|LCL.nutlin.FDR.relax R-550|LCL.IR.ES487.FDR.relax R-369|Saos2.doxycycline R-871|LCL.Dox.ES358 R-153|U2OS.DXR R-483|MCF7.RITA1um R-1162|U2OS.ActD R-713|MCF7.5FU R-672|U2OS.nutlin R-1567|IMR90.5FU R-404	SLC19A1	NM_194255,NM_001205206,NM_001205207	3935016	9.52	10.54	10.8	3.03322e-06	0.00212107	180	386.585	0.465615	7.49185	8.59464	-1.10279	-1.28	TSS	1	1	-	-	-	ERVL-E-int	90546	-90546	prime5	-	46962351	46934628	SLC19A1	1	R-698
R-353	chr11	102126856	102127535	102127150	310	8.27612	97	R-1574|R-353	364	0	P-353-1	335	144	13	LCL.Dox R-353|U2OS.nutlin R-69|Saos2.doxycycline R-119|MCF7.Nutlin R-327|MCF7.RITA1um R-398|LCL.Dox.ES358 R-336|MCF7.5FU R-553|U2OS.Eto R-171|LCL.nutlin.FDR.relax R-500|U2OS.DMSO R-330|U2OS.DXR R-166|IMR90.5FU R-360|U2OS.ActD R-361	BIRC3	NM_182962,NM_001165	3346548	10.34	10.47	10.78	0.14633	0.233672	3104	3190.85	0.97278	11.5999	11.6397	-0.0398139	-0.44	TSS	1	1	-	-	-	ERVL-E-int	61043	-61043	prime3	+	102188193	102208465	BIRC3	1	R-353
R-93	chr14	64239879	64240559	64240399	612	9.25739	106	R-93	612	3	P-93-1	88	233	14	LCL.Dox R-93|MCF7.RITA1um R-129|U2OS.nutlin R-184|U2OS.DXR R-149|MCF7.Nutlin R-175|U2OS.DMSO R-173|MCF7.5FU R-171|LCL.Dox.ES358 R-103|LCL.nutlin.FDR.relax R-190|Saos2.doxycycline R-549|LCL.IR.ES487.FDR.relax R-127|U2OS.Eto R-231|U2OS.ActD R-312|IMR90.5FU R-296	SGPP1	NM_030791	3568108	10.4	10.17	9.97	0.0475753	0.136734	1373	1310.98	1.04731	10.4231	10.3564	0.0666908	0.43	TSS	1	1	-	-	-	FAM	45643	-45643	prime5	-	64194756	64150934	SGPP1	1	R-93
R-1580	chr7	65205779	65206298	65206170	61	5.93074	36	R-1580	61	0	P-1580-2	1546	19	2	LCL.Dox R-1580|LCL.nutlin.FDR.relax R-4369	CCT6P1	NR_003110				4			542	796.341	0.680613	9.08215	9.63724	-0.555094		TSS	1	1	-	-	-	FLAM_A	9921	-9921	prime3	+	65216091	65228662	CCT6P1	1	R-1580
R-134	chr9	114906827	114907441	114907244	675	9.39874	144	R-134	675	1	P-134-1	127	161	13	LCL.Dox R-134|MCF7.Nutlin R-454|U2OS.DMSO R-103|LCL.Dox.ES358 R-259|MCF7.5FU R-308|U2OS.nutlin R-198|LCL.IR.ES487.FDR.relax R-624|Saos2.doxycycline R-440|LCL.nutlin.FDR.relax R-477|MCF7.RITA1um R-250|U2OS.ActD R-152|U2OS.DXR R-91|U2OS.Eto R-237	SUSD1	NM_022486	3220846	9.63	9.06	9.07	0.0083654	0.794402	361	262.805	1.37364	8.49586	8.03785	0.458007	0.56	TSS	1	1	8	-	13	FLAM_A	30312	30312	within_5'_gene	-	114937556	114803060	SUSD1	1	R-134
R-996	chr2	85241825	85242274	85242013	75	6.22882	53	R-996	75	0	P-996-1	965	23	6	LCL.Dox R-996|MCF7.5FU R-347|MCF7.Nutlin R-549|Saos2.doxycycline R-541|LCL.nutlin.FDR.relax R-2300|MCF7.RITA1um R-599	KCMF1	NM_020122	2491336	11.09	11.3	11.4	0.0347918	0.332854	916	1001.83	0.914327	9.8392	9.96842	-0.129217	-0.31	TSS	1	1	-	-	13	FLAM_C	43783	43783	within_5'_gene	+	85198230	85286595	KCMF1	1	R-996
R-322	chr2	37856479	37857387	37856820	284	8.14975	90	R-3362|R-507|R-322|R-1843	549	0	P-322-1	303	137	9	LCL.Dox R-322|U2OS.ActD R-642|U2OS.nutlin R-669|Saos2.doxycycline R-273|LCL.Dox.ES358 R-380|LCL.nutlin.FDR.relax R-1254|LCL.IR.ES487.FDR.relax R-427|IMR90.5FU R-230|U2OS.Eto R-518	CDC42EP3	NM_006449	2548617	11.45	11.08	11.03	0.000943069	0.513164	2606	2694.51	0.967151	11.3476	11.3958	-0.048187	0.42	TSS	1	1	-	-	-	FordPrefect	42506	42506	prime3	-	37899326	37870742	CDC42EP3	1	R-322
R-2178	chr12	65101061	65101840	65101333	39	5.2854	31	R-2178	39	0	P-2178-1	2144	35	1	LCL.Dox R-2178	GNS	NM_002076	3460127	11.68	10.44	10.3	0.000157476	0.120408	733	458.537	1.59856	9.51767	8.84089	0.676776	1.38	TSS	1	1	-	-	-	FRAM	51893	51893	prime3	-	65153226	65107221	GNS	1	R-2178
R-2546	chr1	180468982	180469237	180469102	32	5	25	R-2546	32	0	P-2546-1	2518	46	5	LCL.Dox R-2546|MCF7.Nutlin R-1811|MCF7.RITA1um R-1741|U2OS.nutlin R-3515|U2OS.Eto R-2140	ACBD6	NM_032360	2446447	8.45	8.11	7.92	0.00665489	0.119117	1472	824.39	1.78556	10.5236	9.68718	0.836378	0.53	TSS	1	1	8	-	13	FRAM	2920	2920	within_5'_gene	-	180472022	180257352	ACBD6	1	R-2546
R-408	chr18	9290002	9290513	9290313	209	7.70736	71	R-408	209	0	P-408-1	387	54	8	LCL.Dox R-408|U2OS.nutlin R-525|Saos2.doxycycline R-1009|U2OS.DMSO R-644|MCF7.Nutlin R-1140|U2OS.DXR R-324|MCF7.5FU R-1134|U2OS.ActD R-1260	TWSG1	NM_020648	3778372	10.2	10.44	10.47	0.137044	0.714062	779	1039.63	0.749302	9.60548	10.0219	-0.416381	-0.27	TSS	1	6	-	-	-	FRAM	44451	-44451	prime3	+	9334764	9402417	TWSG1	1	R-408
R-796	chr7	5565291	5566864	5565847	133	7.05528	72	R-3629|R-2904|R-796	199	2	P-796-1	763	59	9	LCL.Dox R-796|U2OS.ActD R-740|U2OS.nutlin R-780|Saos2.doxycycline R-1190|MCF7.Nutlin R-1091|LCL.IR.ES487.FDR.relax R-532|MCF7.5FU R-781|U2OS.DMSO R-344|MCF7.RITA1um R-1483	ACTB	NM_001101	3036924	14.18	14.19	14.15	0.513566	0.447068	916	1131.1	0.809833	9.8392	10.1435	-0.304304	0.03	TSS	1	1	-	-	-	FRAM	4385	4385	prime3	-	5570232	5566778	ACTB	1	R-796
R-1607	chr7	149119308	149119743	149119600	63	5.97728	44	R-1607	63	0	P-1607-1	1575	5	1	LCL.Dox R-1607	ZNF777	NM_015694	3078597	10.12	9.71	9.78	0.0118631	0.0339921	187	84.7561	2.20633	7.54689	6.40525	1.14165	0.34	TSS	1	1	-	-	-	GC_rich	38453	38453	prime3	-	149158053	149128453	ZNF777	1	R-1607
R-3012	chr1	28678728	28679153	28679004	37	5.20945	31	R-3012	37	0	P-3012-1	2996	28	8	LCL.Dox R-3012|U2OS.nutlin R-354|U2OS.DMSO R-356|Saos2.doxycycline R-1857|MCF7.RITA1um R-726|U2OS.Eto R-245|MCF7.Nutlin R-919|MCF7.5FU R-894	PHACTR4	NM_001048183,NM_023923				4			1326	882.317	1.50286	10.3729	9.78515	0.587712		TSS	1	1	8	-	-	HAL1	17088	-17088	prime3	+	28696092	28826881	PHACTR4	1	R-3012
R-1050	chr16	50864372	50864938	50864775	86	6.42626	54	R-3446|R-1050	118	0	P-1050-1	7580	30	2	LCL.Dox R-1050|U2OS.nutlin R-1704	CYLD	NM_001042412,NM_015247,NM_001042355	3660213	10.9	10.44	10.28	0.0468782	0.333374	1318	1135.37	1.16086	10.3641	10.1489	0.215193	0.62	TSS	1	1	-	-	-	HERV16-int	88747	88747	prime5	+	50776028	50835846	CYLD	1	R-1050
R-2679	chr6	166761405	166762059	166761566	37	5.20945	30	R-2679	37	0	P-2679-1	2647	122	5	LCL.Dox R-2679|LCL.nutlin.FDR.relax R-494|U2OS.nutlin R-960|Saos2.doxycycline R-869|LCL.Dox.ES358 R-441	SFT2D1	NM_145169	2984573	11.03	10.83	10.75	0.067267	0.583313	1658	1892.68	0.876005	10.6952	10.8862	-0.190989	0.28	TSS	1	1	-	-	-	HSMAR2	5575	-5575	prime5	-	166755991	166733515	SFT2D1	1	R-2679
R-138	chr6	111427855	111428840	111428467	462	8.85175	84	R-138	462	0	P-138-1	131	150	9	LCL.Dox R-138|Saos2.doxycycline R-10|U2OS.nutlin R-185|LCL.nutlin.FDR.relax R-497|MCF7.RITA1um R-684|MCF7.Nutlin R-617|LCL.Dox.ES358 R-277|MCF7.5FU R-315|U2OS.Eto R-916	SLC16A10	NM_018593	2921402	9.48	9.46	9.47	0.889469	0.886611	251	235.976	1.06367	7.97154	7.88249	0.0890496	0.01	TSS	1	1	8	-	13	HSMAR2	19687	19687	within_5'_gene	+	111408780	111544604	SLC16A10	1	R-138
R-440	chr10	62520295	62520792	62520649	206	7.6865	80	R-440	206	0	P-440-1	422	65	11	LCL.Dox R-440|LCL.nutlin.FDR.relax R-488|U2OS.nutlin R-346|MCF7.Nutlin R-73|Saos2.doxycycline R-227|U2OS.DXR R-506|MCF7.RITA1um R-93|LCL.Dox.ES358 R-789|MCF7.5FU R-67|U2OS.Eto R-617|U2OS.ActD R-1251	CDK1	NM_001170406,NM_001786,NM_001170407,NM_033379	3248289	9.75	10.04	10.2	0.183497	0.418222	988	1368.9	0.721746	9.94837	10.4188	-0.470437	-0.45	TSS	1	1	-	-	-	Kanga1b	17439	-17439	prime3	+	62538088	62546827	CDK1	1	R-440
R-1834	chr20	39607444	39607824	39607598	53	5.72792	39	R-1834	53	0	P-1834-1	1806	24	2	LCL.Dox R-1834|MCF7.Nutlin R-988	TOP1	NM_003286	3885464	12.8	12.69	12.64	0.115576	0.409769	2218	2035.37	1.08973	11.115	10.9911	0.123971	0.16	TSS	1	1	8	-	-	L1M1	49863	-49863	prime3	+	39657461	39753126	TOP1	1	R-1834
R-948	chr8	124151406	124152022	124151820	99	6.62936	49	R-948	99	0	P-948-1	919	60	4	LCL.Dox R-948|LCL.IR.ES487.FDR.relax R-1264|Saos2.doxycycline R-1605|LCL.nutlin.FDR.relax R-1358	FAM83A	NM_207006,NM_032899	3114111	7.96	8.11	8.1	0.106717	0.973879	994	778.049	1.27755	9.9571	9.60372	0.353385	-0.14	TSS	1	1	-	-	-	L1M4	66901	66901	within_5'_gene	+	124084919	124164390	WDR67	1	R-948
R-3135	chr5	79762944	79763355	79763230	39	5.2854	34	R-3135	39	0	P-3135-1	3110	35	4	LCL.Dox R-3135|MCF7.5FU R-1188|MCF7.Nutlin R-1033|U2OS.nutlin R-2321	FAM151B	NM_205548	2817793	7.14	7.08	7.19	0.75901	0.396543	641	510.976	1.25446	9.32418	8.99711	0.32707	-0.05	TSS	1	1	-	-	-	L1M4	59393	59393	within_5'_gene	+	79703837	79775498	ZFYVE16	1	R-3135
R-938	chr11	86046453	86047100	86046598	76	6.24793	43	R-938	76	1	P-938-1	909	37	10	LCL.Dox R-938|MCF7.5FU R-190|MCF7.Nutlin R-182|MCF7.RITA1um R-208|U2OS.Eto R-815|U2OS.nutlin R-710|Saos2.doxycycline R-841|U2OS.DMSO R-650|LCL.IR.ES487.FDR.relax R-2164|U2OS.ActD R-502	C11orf73	NR_024596,NM_016401,NR_024597,NR_024598	3343252	8.54	8.51	8.47	0.808738	0.873123	95	121.341	0.782915	6.56986	6.92293	-0.353073	0.07		1	1	-	-	-	L1M4	32201	32201	within_5'_gene	+	86014397	86056984	C11orf73	1	R-938
R-713	chrX	107366095	107366388	107366223	114	6.83289	63	R-713	114	1	P-713-1	688	166	10	LCL.Dox R-713|MCF7.5FU R-823|MCF7.Nutlin R-436|MCF7.RITA1um R-916|IMR90.5FU R-239|U2OS.ActD R-503|LCL.IR.ES487.FDR.relax R-1126|U2OS.nutlin R-1256|Saos2.doxycycline R-366|LCL.Dox.ES358 R-241	ATG4A	NM_052936,NM_178270	3986672	9.27	8.81	8.59	0.0211146	0.139384	229	150.61	1.52049	7.8392	7.23467	0.604532	0.68	TSS	1	6	8	-	13	L1M4	31290	31290	within_5'_gene	+	107334933	107397896	ATG4A	1	R-713
R-110	chr12	93367123	93368308	93367589	609	9.2503	116	R-110|R-354	836	2	P-110-1	105	206	14	LCL.Dox R-110|LCL.Dox.ES358 R-190|U2OS.nutlin R-693|U2OS.DMSO R-529|Saos2.doxycycline R-635|U2OS.Eto R-347|U2OS.DXR R-383|LCL.IR.ES487.FDR.relax R-168|LCL.nutlin.FDR.relax R-185|MCF7.Nutlin R-413|MCF7.5FU R-688|MCF7.RITA1um R-594|U2OS.ActD R-899|IMR90.5FU R-438	EEA1	NM_003566	3465593	10.47	10.21	9.94	0.0314022	0.0963856	1031	832.927	1.2378	10.0098	9.70205	0.307783	0.53	TSS	1	1	8	-	13	L1M4	44482	-44482	prime5	-	93323107	93166284	EEA1	1	R-110
R-912	chr22	51187763	51188097	51187922	80	6.32193	38	R-912	80	0	P-912-1	880	25	1	LCL.Dox R-912	RPL23AP82	NR_026981				4			218	126.22	1.72715	7.76818	6.97979	0.788393		TSS	1	2	8	-	13	L1M5	7591	-7591	prime3	+	51195513	51238064	RPL23AP82	1	R-912
R-2123	chr14	64526929	64527608	64527421	50	5.64386	40	R-2123	50	0	P-2123-1	2092	32	7	LCL.Dox R-2123|U2OS.nutlin R-1974|MCF7.Nutlin R-817|U2OS.ActD R-1692|MCF7.5FU R-1902|MCF7.RITA1um R-811|LCL.IR.ES487.FDR.relax R-2271	SYNE2	NM_182913,NM_182910,NM_182914,NM_015180	3539724	8.67	8.48	8.47	0.3553	0.915604	925	951.22	0.972436	9.85331	9.89363	-0.0403249	0.2	TSS	1	1	-	-	-	L1MA2	207739	207739	within_5'_gene	+	64319682	64693169	SYNE2	1	R-2123
R-3374	chr4	10397653	10398389	10398055	33	5.04439	25	R-3374	33	0	P-3374-2	3342	19	2	LCL.Dox R-3374|U2OS.nutlin R-1804	ZNF518B	NM_053042				4			268	249.39	1.07462	8.06609	7.96226	0.103828		TSS	1	1	-	-	-	L1MA3	60977	60977	prime3	-	10459032	10441503	ZNF518B	1	R-3374
R-419	chr14	67398947	67399810	67399476	247	7.94837	93	R-419|R-2678	287	4	P-419-2	399	204	15	LCL.Dox R-419|MCF7.5FU R-30|MCF7.Nutlin R-24|MCF7.RITA1um R-18|U2OS.ActD R-26|U2OS.Eto R-28|U2OS.nutlin R-11|U2OS.DXR R-10|U2OS.DMSO R-25|Saos2.doxycycline R-274|LCL.Dox.ES358 R-205|IMR90.5FU R-131|LCL.nutlin.FDR.relax R-476|LCL.IR.ES487.FDR.relax R-717|MCF7.NT R-187	FAM71D	NM_173526				4			2248	1693.29	1.32759	11.1344	10.7256	0.408811		TSS	1	1	8	-	13	L1MA3	425352	425352	within_5'_gene	+	66974124	67648525	GPHN	1	R-419
R-3334	chr11	87315061	87315638	87315428	39	5.2854	32	R-3334	39	0	P-3334-1	3320	14	7	LCL.Dox R-3334|U2OS.Eto R-1225|U2OS.nutlin R-2099|IMR90.5FU R-386|U2OS.ActD R-761|MCF7.Nutlin R-2065|LCL.nutlin.FDR.relax R-3552	RAB38	NM_022337	3385752	11.26	10.37	10.01	0.000167348	0.00237365	563	203.659	2.76443	9.13699	7.67001	1.46698	1.25	TSS	1	6	-	-	13	L1MA9	555171	555171	prime3	-	87908599	87846430	RAB38	1	R-3334
R-246	chr4	125834406	125835132	125834843	461	8.84862	132	R-246	461	2	P-246-2	227	231	11	LCL.Dox R-246|U2OS.ActD R-289|LCL.nutlin.FDR.relax R-440|LCL.Dox.ES358 R-210|MCF7.RITA1um R-1218|MCF7.Nutlin R-1281|LCL.IR.ES487.FDR.relax R-505|U2OS.nutlin R-1268|Saos2.doxycycline R-965|IMR90.5FU R-240|MCF7.5FU R-938	ANKRD50	NM_020337,NM_001167882	2784687	7.66	7.33	7.14	0.00375619	0.0270037	305	206.098	1.47988	8.25267	7.68718	0.565482	0.52	TSS	1	2	-	12	13	L1MA9	200956	-200956	prime5	-	125633887	125585205	ANKRD50	1	R-246
R-1901	chr21	33007097	33007872	33007433	60	5.90689	41	R-1901	60	0	P-1901-1	1864	95	8	LCL.Dox R-1901|U2OS.nutlin R-1181|Saos2.doxycycline R-972|LCL.nutlin.FDR.relax R-403|LCL.Dox.ES358 R-526|LCL.IR.ES487.FDR.relax R-819|U2OS.DXR R-494|U2OS.ActD R-1592	SOD1	NM_000454	3917851	9.78	9.94	9.74	0.89561	0.460926	555	592.073	0.937384	9.11634	9.20963	-0.0932877	0.04	TSS	1	1	-	-	-	L1MB1	24501	-24501	prime3	+	33031934	33041243	SOD1	1	R-1901
R-444	chr6	41814091	41814851	41814468	201	7.65105	82	R-444	201	1	P-444-1	423	133	11	LCL.Dox R-444|U2OS.nutlin R-659|U2OS.DMSO R-613|MCF7.Nutlin R-422|LCL.Dox.ES358 R-362|MCF7.5FU R-350|LCL.nutlin.FDR.relax R-139|MCF7.RITA1um R-685|Saos2.doxycycline R-401|LCL.IR.ES487.FDR.relax R-349|U2OS.Eto R-1276	USP49	NM_018561	2953798	9.03	8.96	9.05	0.779652	0.131693	207	164.634	1.25733	7.69349	7.36312	0.330367	-0.02	TSS	1	6	8	-	13	L1MB2	48631	48631	within_5'_gene	-	41863099	41765382	USP49	1	R-444
R-1314	chr14	69306863	69307390	69307224	60	5.90689	34	R-1314	60	1	P-1314-2	1284	61	2	LCL.Dox R-1314|LCL.IR.ES487.FDR.relax R-901	ZFP36L1	NM_004926	3569754	11.76	11.64	12.14	0.0264737	0.00607361	487	437.805	1.11237	8.92778	8.77414	0.153634	-0.38	TSS	1	4	-	-	-	L1MB3	44034	-44034	prime5	-	69263190	69261463	C14orf181	1	R-1314
R-3197	chr10	48342621	48343225	48342925	32	5	24	R-3197	32	0	P-3197-1	3185	40	9	LCL.Dox R-3197|MCF7.5FU R-219|MCF7.Nutlin R-194|MCF7.RITA1um R-267|U2OS.Eto R-846|LCL.nutlin.FDR.relax R-2440|U2OS.nutlin R-911|U2OS.DMSO R-500|U2OS.DXR R-643	ZNF488	NM_153034	3245483	8.23	8.35	8.13	0.53948	0.0624244	23	9	2.55556	4.52356	3.16993	1.35364	0.1	TSS	1	3	-	12	13	L1MB4	12163	-12163	prime3	+	48355088	48373868	ZNF488	1	R-3197
R-187	chr3	122112649	122113374	122113182	506	8.98299	132	R-187	506	1	P-187-1	176	240	13	LCL.Dox R-187|LCL.Dox.ES358 R-151|U2OS.DMSO R-415|U2OS.nutlin R-207|LCL.nutlin.FDR.relax R-332|LCL.IR.ES487.FDR.relax R-554|U2OS.ActD R-118|MCF7.Nutlin R-143|U2OS.Eto R-243|U2OS.DXR R-135|MCF7.RITA1um R-272|MCF7.5FU R-289|Saos2.doxycycline R-540	FAM162A	NM_014367	2638886	9.07	9.47	9.3	0.28085	0.351707	486	492.683	0.986436	8.92481	8.94452	-0.0197032	-0.23	TSS	1	1	-	-	-	L1MB7	10160	10160	within_5'_gene	+	122103022	122128961	FAM162A	1	R-187
R-217	chr15	31750795	31751620	31751280	484	8.91886	130	R-217|R-848	587	0	P-217-2	201	104	4	LCL.Dox R-217|LCL.nutlin.FDR.relax R-1084|LCL.Dox.ES358 R-622|LCL.IR.ES487.FDR.relax R-795	KLF13	NM_015995	3587015	11.39	11.16	11.43	0.0200921	0.000101216	2372	1897.56	1.25003	11.2119	10.8899	0.321958	-0.04	TSS	1	1	-	-	-	L1MC3	132198	132198	prime5	+	31619082	31670102	KLF13	1	R-217
R-2192	chr9	98699434	98699810	98699549	34	5.08746	25	R-2192	34	0	P-2192-1	2161	91	9	LCL.Dox R-2192|MCF7.5FU R-1656|MCF7.Nutlin R-1552|LCL.nutlin.FDR.relax R-1086|LCL.IR.ES487.FDR.relax R-886|U2OS.nutlin R-539|U2OS.DMSO R-453|Saos2.doxycycline R-266|LCL.Dox.ES358 R-520	C9orf130	NR_023389,NR_023390				4			834	1070.12	0.77935	9.7039	10.0636	-0.359656		TSS	1	1	-	-	-	L1MD1	61650	61650	within_5'_gene	+	98637899	98731122	C9orf102	1	R-2192
R-75	chr11	94798514	94798941	94798705	753	9.55651	130	R-75	753	3	P-75-1	70	194	12	LCL.Dox R-75|MCF7.RITA1um R-902|LCL.nutlin.FDR.relax R-404|LCL.IR.ES487.FDR.relax R-608|U2OS.nutlin R-543|Saos2.doxycycline R-88|LCL.Dox.ES358 R-181|MCF7.Nutlin R-1151|U2OS.DXR R-147|U2OS.Eto R-378|U2OS.ActD R-320|U2OS.DMSO R-621	SRSF8	NM_032102				4			1379	1173.78	1.17484	10.4294	10.1969	0.23246		TSS	1	1	-	-	13	L1ME3B	1350	-1350	prime3	+	94800055	94804388	SFRS2B	1	R-75
R-137	chr16	27419521	27420439	27420252	532	9.05528	107	R-2994|R-137|R-1224	622	5	P-137-3	130	212	6	LCL.Dox R-137|LCL.IR.ES487.FDR.relax R-141|LCL.Dox.ES358 R-208|Saos2.doxycycline R-580|U2OS.nutlin R-3341|MCF7.Nutlin R-1850	IL21R	NM_181078,NM_181079,NM_021798	3654227	11.39	11.06	11.1	0.00772102	0.243261	4247	4417.68	0.961364	12.0522	12.1091	-0.0568458	0.29	TSS	1	1	-	-	-	L1MEg	5830	5830	within_5'_gene	+	27414422	27462115	IL21R	1	R-137
R-391	chr10	91811094	91811780	91811439	251	7.97154	95	R-3259|R-391	297	0	P-391-1	371	106	7	LCL.Dox R-391|U2OS.nutlin R-795|LCL.IR.ES487.FDR.relax R-243|U2OS.Eto R-504|LCL.nutlin.FDR.relax R-463|LCL.Dox.ES358 R-437|U2OS.ActD R-682	LOC643529	NR_038382				4			970	1171.34	0.82811	9.92184	10.1939	-0.272105		TSS	1	1	-	-	-	L1PA16	350073	350073	prime5	+	91461366	91534700	KIF20B	1	R-391
R-1658	chr3	144156658	144157218	144156908	60	5.90689	44	R-1658	60	0	P-1658-1	1627	35	1	LCL.Dox R-1658	C3orf58	NM_001134470,NM_173552	2646327	10.42	10.31	10.27	0.0791524	0.433576	1016	1448.78	0.701279	9.98868	10.5006	-0.511939	0.15	TSS	1	1	-	-	-	L1PBa	464742	464742	prime5	+	143692166	143711209	C3orf58	1	R-1658
R-1364	chr12	22253971	22255239	22254843	79	6.30378	60	R-1364	79	1	P-1364-2	1337	63	5	LCL.Dox R-1364|U2OS.nutlin R-1705|Saos2.doxycycline R-1602|LCL.IR.ES487.FDR.relax R-861|U2OS.ActD R-1213	CMAS	NM_018686	3407926	9.47	9.51	9.38	0.633873	0.403166	538	524.39	1.02595	9.07146	9.0345	0.0369653	0.09	TSS	1	1	-	-	-	L1PREC2	55685	55685	prime5	+	22199158	22218602	CMAS	1	R-1364
R-585	chr3	16427904	16428633	16428232	164	7.35755	75	R-1998|R-585	216	0	P-585-2	566	45	1	LCL.Dox R-585	OXNAD1	NM_138381	2612625	9.77	10.42	10.49	0.0013051	0.512066	2433	1959.76	1.24148	11.2485	10.9365	0.312062	-0.72	TSS	1	1	-	-	-	L2	126990	126990	within_5'_gene	-	16555222	16357351	RFTN1	1	R-585
R-2576	chr6	56524646	56525138	56525000	36	5.16993	27	R-2576	36	0	P-2576-1	2543	52	3	LCL.Dox R-2576|LCL.nutlin.FDR.relax R-870|LCL.IR.ES487.FDR.relax R-1574	DST	NM_001723,NM_015548	2958325	9.04	9.37	9.49	0.0136296	0.345829	2534	2964.02	0.854919	11.3072	11.5333	-0.226141	-0.45	TSS	1	6	8	-	-	L2	183463	183463	within_5'_gene	-	56708463	56322784	DST	1	R-2576
R-101	chr16	68427099	68427622	68427459	706	9.46352	141	R-2765|R-101	745	2	P-101-1	96	189	4	LCL.Dox R-101|LCL.Dox.ES358 R-168|LCL.nutlin.FDR.relax R-166|LCL.IR.ES487.FDR.relax R-769	SMPD3	NM_018667	3696317	10.49	8.38	8.03	1.16377e-05	0.0118104	378	125	3.024	8.56224	6.96578	1.59646	2.46	TSS	1	2	8	12	13	L2	54950	54950	within_5'_gene	-	68482409	68392231	SMPD3	1	R-101
R-1995	chr6	149799746	149800284	149799966	59	5.88264	42	R-1995	59	0	P-1995-1	1963	30	5	LCL.Dox R-1995|U2OS.nutlin R-1460|MCF7.Nutlin R-3569|LCL.nutlin.FDR.relax R-1845|U2OS.Eto R-1689	ZC3H12D	NM_207360				4			1550	1449.39	1.06942	10.5981	10.5012	0.0968221		TSS	1	1	-	-	-	L2	6064	6064	within_5'_gene	-	149806030	149770877	ZC3H12D	1	R-1995
R-386	chr9	81641192	81641720	81641369	228	7.83289	91	R-386|R-1801	285	2	P-386-1	367	81	11	LCL.Dox R-386|MCF7.5FU R-1052|MCF7.Nutlin R-547|MCF7.RITA1um R-713|U2OS.Eto R-695|LCL.nutlin.FDR.relax R-598|LCL.IR.ES487.FDR.relax R-684|U2OS.nutlin R-1098|Saos2.doxycycline R-1073|LCL.Dox.ES358 R-540|U2OS.ActD R-328	TLE4	NM_007005	3176209	10.95	10.38	10.3	0.00469366	0.548373	1275	978.659	1.3028	10.3163	9.93466	0.38162	0.65	TSS	1	1	-	-	13	L2	545508	-545508	prime3	+	82186877	82341656	TLE4	1	R-386
R-2094	chr4	15766936	15767540	15767106	50	5.64386	36	R-2094	50	0	P-2094-1	2058	11	1	LCL.Dox R-2094	CD38	NM_001775	2719656	11.04	10.33	10.17	5.85306e-05	0.022449	899	757.317	1.18709	9.81218	9.56475	0.247424	0.87	TSS	1	1	8	-	13	L2a	12824	-12824	prime3	+	15779930	15850706	CD38	1	R-2094
R-936	chr4	106815112	106815751	106815596	100	6.64386	54	R-936	100	1	P-936-1	907	10	1	LCL.Dox R-936	NPNT	NM_001184691,NM_001184690,NM_001184692,NM_001184693,NM_001033047	2738378	9.86	9.14	8.9	7.11663e-05	0.0523679	221	175	1.26286	7.7879	7.45121	0.336691	0.96	TSS	1	1	-	-	13	L2a	1008	-1008	prime3	+	106816604	106892828	NPNT	1	R-936
R-2320	chr8	54749912	54750685	54750202	48	5.58496	37	R-2320	48	0	P-2320-1	2290	23	2	LCL.Dox R-2320|LCL.nutlin.FDR.relax R-1891	ATP6V1H	NM_213620,NM_213619,NM_015941	3135452	9.49	8.86	8.63	0.0149129	0.190218	1041	631.098	1.64951	10.0238	9.30172	0.722035	0.86	TSS	1	1	-	-	-	L2a	5345	5345	within_5'_gene	-	54755547	54628114	ATP6V1H	1	R-2320
R-2098	chr14	102458888	102459521	102459317	42	5.39232	32	R-2098	42	0	P-2098-1	2066	30	2	LCL.Dox R-2098|LCL.nutlin.FDR.relax R-2436	DYNC1H1	NM_001376	3552847	11.53	10.37	10.19	2.7742e-05	0.224037	1445	739.024	1.95528	10.4969	9.52948	0.967376	1.34	TSS	1	1	-	-	-	L2a	28453	28453	within_5'_gene	+	102430864	102517135	DYNC1H1	1	R-2098
R-1166	chrX	41052149	41052537	41052344	59	5.88264	35	R-1166	59	2	P-1166-1	1137	60	4	LCL.Dox R-1166|LCL.nutlin.FDR.relax R-1139|U2OS.nutlin R-834|Saos2.doxycycline R-170	USP9X	NM_001039591,NM_001039590	3974708	11.1	10.88	10.94	0.36984	0.740021	1396	1445.73	0.965601	10.4471	10.4976	-0.0505009	0.16	TSS	1	1	-	-	-	L2a	107457	107457	within_5'_gene	+	40944887	41095832	USP9X	1	R-1166
R-1324	chr1	10143204	10143488	10143359	61	5.93074	40	R-1324	61	0	P-1324-1	1296	24	4	LCL.Dox R-1324|MCF7.Nutlin R-3401|U2OS.Eto R-1621|Saos2.doxycycline R-999	UBE4B	NM_006048,NM_001105562	2319560	11	10.78	10.71	0.00220626	0.166926	886	693.293	1.27796	9.79116	9.43732	0.353842	0.29	TSS	1	1	8	-	-	L2a	50344	50344	within_5'_gene	+	10093015	10241296	UBE4B	1	R-1324
R-3147	chr11	60677685	60678071	60677845	34	5.08746	24	R-3147	34	0	P-3147-1	3122	7	1	LCL.Dox R-3147	TMEM109	NM_024092	3332615	11.44	12.17	12.29	7.39603e-05	0.0477687	723	724.39	0.998081	9.49785	9.50062	-0.00277147	-0.85	TSS	1	1	-	-	-	L2b	3525	-3525	prime3	+	60681370	60690913	TMEM109	1	R-3147
R-3371	chr16	56951358	56951880	56951622	33	5.04439	24	R-3371	33	0	P-3371-1	3342	9	1	LCL.Dox R-3371	HERPUD1	NM_014685,NM_001010990,NM_001010989	3662387	11.94	12.28	12.55	0.00192614	0.0447646	1666	2523.78	0.660121	10.7022	11.3014	-0.599198	-0.61	TSS	1	1	-	-	-	L2b	14125	-14125	prime3	+	56965747	56977793	HERPUD1	1	R-3371
R-1529	chr2	38666011	38666382	38666190	56	5.80735	38	R-1529	56	0	P-1529-1	16594	35	1	LCL.Dox R-1529	ATL2	NR_024191,NM_022374,NM_001135673	2548776	9.03	9.23	9.35	0.0579923	0.30839	1033	958.537	1.07768	10.0126	9.90469	0.107935	-0.32	TSS	1	1	-	-	-	L2b	61758	-61758	prime5	-	38604432	38522030	ATL2	1	R-1529
R-1985	chr1	11586072	11586627	11586248	43	5.42626	32	R-2306|R-1985	74	0	P-1985-1	1959	9	1	LCL.Dox R-1985	PTCHD2	NM_020780				4			87	39.0244	2.22938	6.44294	5.2863	1.15664		TSS	1	2	-	12	13	L2b	46954	46954	within_5'_gene	+	11539294	11597640	PTCHD2	1	R-1985
R-1913	chr14	52314743	52315509	52315019	55	5.78136	41	R-1913	55	1	P-1913-1	1877	24	2	LCL.Dox R-1913|LCL.nutlin.FDR.relax R-2511	GNG2	NM_053064	3535628	11.58	11.11	11.13	9.65379e-05	0.73064	1641	1623.17	1.01098	10.6804	10.6646	0.0157605	0.45	TSS	1	4	-	-	-	L2b	12030	-12030	prime3	+	52327049	52436518	GNG2	1	R-1913
R-2259	chr16	56556072	56556443	56556282	47	5.55459	34	R-2259	47	0	P-2259-1	2226	46	4	LCL.Dox R-2259|LCL.nutlin.FDR.relax R-3912|U2OS.ActD R-1177|U2OS.Eto R-1997	BBS2	NM_031885	3692928	9.52	9.32	8.93	0.0030891	0.00160744	307	213.415	1.43851	8.26209	7.73752	0.52458	0.59	TSS	1	2	8	-	-	L2b	2274	-2274	prime5	-	56554008	56518258	BBS2	1	R-2259
R-3264	chr2	65764986	65765765	65765475	33	5.04439	26	R-3264	33	0	P-3264-1	3251	20	6	LCL.Dox R-3264|MCF7.5FU R-1111|MCF7.Nutlin R-510|LCL.nutlin.FDR.relax R-3774|MCF7.RITA1um R-836|LCL.IR.ES487.FDR.relax R-1039	SPRED2	NM_181784,NM_001128210	2556752	9.46	9.02	9.3	0.191862	0.00301638	948	731.098	1.29668	9.88874	9.51392	0.374823	0.16	TSS	1	1	-	-	13	L2b	105819	-105819	prime5	-	65659656	65537984	SPRED2	1	R-3264
R-668	chr11	75211510	75212502	75211982	122	6.93074	71	R-668	122	0	P-668-1	643	45	6	LCL.Dox R-668|U2OS.nutlin R-4380|MCF7.RITA1um R-1938|LCL.nutlin.FDR.relax R-2829|MCF7.5FU R-1100|MCF7.Nutlin R-522	GDPD5	NM_030792	3382319	10.43	8.97	8.97	2.29574e-05	0.910624	731	192.073	3.80584	9.51373	7.58551	1.92822	1.46	TSS	1	2	8	-	13	L2b	24617	24617	within_5'_gene	-	75236599	75145684	GDPD5	1	R-668
R-1793	chr2	228331300	228332046	228331645	53	5.72792	36	R-1793	53	1	P-1793-1	1763	86	8	LCL.Dox R-1793|MCF7.5FU R-1292|LCL.nutlin.FDR.relax R-1155|Saos2.doxycycline R-2030|LCL.Dox.ES358 R-542|MCF7.Nutlin R-2976|U2OS.nutlin R-3951|U2OS.Eto R-1300	AGFG1	NM_004504,NM_001135189,NM_001135188,NM_001135187	2530599	12.28	12.54	12.54	0.0189447	0.964343	1112	1048.17	1.0609	10.1189	10.0337	0.0852831	-0.26	TSS	1	1	-	-	-	L2b	5242	-5242	prime3	+	228336887	228425938	AGFG1	1	R-1793
R-694	chr1	17769808	17770733	17770121	122	6.93074	65	R-694	122	1	P-694-1	671	120	10	LCL.Dox R-694|U2OS.nutlin R-420|Saos2.doxycycline R-199|LCL.Dox.ES358 R-424|LCL.nutlin.FDR.relax R-702|LCL.IR.ES487.FDR.relax R-928|U2OS.Eto R-526|U2OS.DMSO R-389|IMR90.5FU R-206|U2OS.ActD R-839	RCC2	NM_018715,NM_001136204	2398894	11.99	12.03	11.94	0.245492	0.022646	1411	1080.49	1.30589	10.4625	10.0775	0.385035	0.05	TSS	1	6	-	-	-	L2b	3901	-3901	prime5	-	17766220	17733251	RCC2	1	R-694
R-77	chr3	58859898	58860881	58860243	759	9.56796	145	R-77	759	1	P-77-1	72	355	10	LCL.Dox R-77|U2OS.ActD R-105|U2OS.Eto R-170|LCL.nutlin.FDR.relax R-60|U2OS.nutlin R-162|U2OS.DXR R-99|Saos2.doxycycline R-1938|LCL.Dox.ES358 R-59|LCL.IR.ES487.FDR.relax R-99|U2OS.DMSO R-324	C3orf67	NM_198463	2678526	8.16	6.89	6.78	0.000548341	0.0900429	521	263.415	1.97787	9.02514	8.04119	0.983948	1.38	TSS	1	1	8	12	13	L2b	175472	175472	within_5'_gene	-	59035715	58727736	C3orf67	1	R-77
R-3204	chr11	46378998	46379302	46379191	32	5	24	R-3204	32	0	P-3204-1	3185	12	1	LCL.Dox R-3204	DGKZ	NM_001105540,NM_001199266,NM_001199267,NM_001199268,NM_003646,NM_201533,NM_201532	3329247	9.81	9.43	9.2	0.000298772	0.0113736	101	129.268	0.781321	6.65821	7.01422	-0.356013	0.61	TSS	1	4	8	-	-	L2c	3953	-3953	prime3	+	46383144	46402104	DGKZ	1	R-3204
R-3547	chr6	15287884	15288250	15288018	31	4.9542	26	R-3547	31	1	P-3547-1	3532	35	2	LCL.Dox R-3547|LCL.nutlin.FDR.relax R-3194	JARID2	NM_004973	2896177	10.25	10.24	10.51	0.015657	0.00871106	4402	4770.73	0.92271	12.1039	12.22	-0.116051	-0.26	TSS	1	1	8	-	-	L2c	41492	41492	within_5'_gene	+	15246526	15522253	JARID2	1	R-3547
R-1240	chr12	114434730	114435679	114435148	67	6.06609	43	R-1240	67	0	P-1240-1	17057	38	2	LCL.Dox R-1240|LCL.nutlin.FDR.relax R-2481	RBM19	NM_001146698,NM_001146699,NM_016196	3472468	10.28	10.37	10.42	0.170898	0.084254	649	565.244	1.14818	9.34207	9.14273	0.199345	-0.14	TSS	1	1	8	-	-	L2c	30972	-30972	prime5	-	114404176	114259859	RBM19	1	R-1240
R-429	chr4	40234149	40234714	40234405	240	7.90689	95	R-429	240	0	P-429-1	408	71	4	LCL.Dox R-429|LCL.Dox.ES358 R-741|LCL.nutlin.FDR.relax R-1293|LCL.IR.ES487.FDR.relax R-617	RHOH	NM_004310	2724671	10.98	10.71	11.33	0.00202529	0.000204119	4596	6154.27	0.746799	12.1662	12.5874	-0.421209	-0.35	TSS	1	1	-	-	-	L2c	35879	35879	within_5'_gene	+	40198526	40246281	RHOH	1	R-429
R-198	chr19	38470121	38470789	38470514	574	9.16491	169	R-198	574	0	P-198-1	184	150	5	LCL.Dox R-198|LCL.Dox.ES358 R-335|LCL.nutlin.FDR.relax R-677|U2OS.nutlin R-2209|LCL.IR.ES487.FDR.relax R-492	SIPA1L3	NM_015073				4			3231	2896.34	1.11555	11.6578	11.5	0.157749		TSS	1	1	-	-	-	L2c	72647	72647	within_5'_gene	+	38397867	38699008	SIPA1L3	1	R-198
R-396	chr20	43269766	43270375	43270147	229	7.8392	85	R-3849|R-396|R-1415	336	0	P-396-1	374	168	6	LCL.Dox R-396|LCL.nutlin.FDR.relax R-524|LCL.Dox.ES358 R-252|U2OS.nutlin R-2387|LCL.IR.ES487.FDR.relax R-362|U2OS.Eto R-2030	ADA	NM_000022	3907011	12.83	11.95	11.7	0.000155947	0.031961	1604	856.707	1.87228	10.6475	9.74266	0.9048	1.13	TSS	1	1	-	-	-	L2c	10229	10229	within_5'_gene	-	43280376	43248162	ADA	1	R-396
R-2122	chr11	61587587	61588075	61587776	41	5.35755	26	R-2122	41	0	P-2122-1	2092	51	8	LCL.Dox R-2122|MCF7.5FU R-1491|MCF7.Nutlin R-1485|U2OS.Eto R-540|U2OS.nutlin R-839|Saos2.doxycycline R-638|MCF7.RITA1um R-817|LCL.nutlin.FDR.relax R-2949	FADS1	NM_013402	3375545	11.23	10.27	10.41	0.00280692	0.0170504	804	818.902	0.981802	9.65105	9.67755	-0.0264961	0.82	TSS	1	2	-	-	-	L2c	3247	-3247	prime5	-	61584529	61567102	FADS1	1	R-2122
R-1833	chr4	144293583	144294144	144293912	53	5.72792	37	R-1833	53	0	P-1833-1	1801	79	4	LCL.Dox R-1833|LCL.nutlin.FDR.relax R-803|LCL.Dox.ES358 R-576|LCL.IR.ES487.FDR.relax R-818	GAB1	NM_002039,NM_207123	2745547	10.04	9.7	9.35	0.00297952	0.0136218	1269	840.244	1.51028	10.3095	9.71466	0.594812	0.69	TSS	1	2	8	12	13	L3	35930	35930	within_5'_gene	+	144257982	144395717	GAB1	1	R-1833
R-159	chr5	135443314	135444412	135443966	518	9.01681	123	R-2545|R-159|R-3210	596	0	P-159-1	149	245	12	LCL.Dox R-159|MCF7.Nutlin R-464|LCL.Dox.ES358 R-199|LCL.nutlin.FDR.relax R-175|MCF7.5FU R-600|MCF7.RITA1um R-609|Saos2.doxycycline R-1159|U2OS.nutlin R-1421|LCL.IR.ES487.FDR.relax R-254|U2OS.ActD R-1358|U2OS.Eto R-1414|U2OS.ActD R-1109	SMAD5	NM_005903,NM_001001420,NM_001001419	2830010	10.93	10.34	9.79	0.000662963	0.00398891	996	510.366	1.95154	9.96	8.99539	0.964614	1.14	TSS	1	1	-	-	-	L4	24569	-24569	prime3	+	135468535	135518422	SMAD5	1	R-159
R-1486	chr1	183739117	183739693	183739240	50	5.64386	37	R-2080|R-1486	95	0	P-1486-1	1465	33	3	LCL.Dox R-1486|LCL.nutlin.FDR.relax R-4608|LCL.IR.ES487.FDR.relax R-1064	APOBEC4	NM_203454				4			2612	2323.17	1.12433	11.3509	11.1819	0.16906		TSS	1	1	8	-	13	LOR1-int	134033	134033	within_5'_gene	+	183605207	183897666	RGL1	1	R-1486
R-1701	chr4	8065151	8065857	8065538	61	5.93074	37	R-1775|R-1701	106	0	P-1701-1	1669	20	8	LCL.Dox R-1701|Saos2.doxycycline R-89|U2OS.nutlin R-1251|MCF7.RITA1um R-717|U2OS.ActD R-424|MCF7.5FU R-680|U2OS.Eto R-689|MCF7.Nutlin R-1461	ABLIM2	NM_001130083,NM_001130084,NM_001130085,NM_001130086,NM_001130087,NM_001130088,NM_032432	2759654	8.69	8.3	8.23	0.0030829	0.427566	147	41.4634	3.54529	7.19967	5.37377	1.82591	0.46	TSS	1	6	8	12	13	LTR10B	95021	95021	within_5'_gene	-	8160559	8008747	ABLIM2	1	R-1701
R-2425	chr19	11926049	11926321	11926161	32	5	26	R-2425	32	0	P-2425-1	2389	4	1	LCL.Dox R-2425	ZNF440	NM_152357	3821410	8.63	7.87	7.84	0.0173775	0.880423	321	281.098	1.14195	8.32643	8.13493	0.191502	0.79	TSS	1	1	8	-	-	LTR10B1	1055	1055	within_5'_gene	+	11925106	11946016	ZNF440	1	R-2425
R-1196	chr10	38296858	38297460	38297134	60	5.90689	38	R-1196	60	0	P-1196-1	1165	32	2	LCL.Dox R-1196|MCF7.Nutlin R-1361	ZNF33A	NM_006974,NM_006954	3243078	8.96	9	9.08	0.441109	0.473964	359	458.537	0.782926	8.48784	8.84089	-0.353053	-0.12	TSS	1	1	-	-	-	LTR10B1	2443	-2443	prime3	+	38299577	38348995	ZNF33A	1	R-1196
R-1501	chr18	44457337	44457789	44457490	54	5.75489	38	R-1501|R-1826	103	0	P-1501-1	1472	20	4	LCL.Dox R-1501|MCF7.Nutlin R-1178|MCF7.RITA1um R-1254|Saos2.doxycycline R-2382	PIAS2	NM_004671,NM_173206	3806525	9.56	9.84	9.86	0.0775093	0.750995	445	522.561	0.851575	8.79766	9.02946	-0.231794	-0.3	TSS	1	1	-	-	-	LTR10B1	39976	39976	within_5'_gene	-	44497466	44398313	PIAS2	1	R-1501
R-2991	chr6	31184084	31184554	31184246	41	5.35755	30	R-2991	41	0	P-2991-1	2961	29	4	LCL.Dox R-2991|U2OS.nutlin R-3849|MCF7.Nutlin R-3021|LCL.nutlin.FDR.relax R-1590	HCG27	NR_026791	2902207	8.08	8.11	8.17	0.31221	0.301853	485	648.171	0.74826	8.92184	9.34023	-0.418389	-0.09	TSS	1	1	-	-	-	LTR10B1	18710	18710	prime5	+	31165536	31171744	HCG27	1	R-2991
R-1096	chr5	31588867	31589567	31589234	95	6.56986	54	R-1096	95	1	P-1096-2	1064	51	5	LCL.Dox R-1096|MCF7.Nutlin R-2594|LCL.nutlin.FDR.relax R-1905|U2OS.nutlin R-3121|U2OS.ActD R-1069	C5orf22	NM_018356	2805176	9.69	10.11	10.17	0.025019	0.638204	560	603.049	0.928615	9.12928	9.23613	-0.106848	-0.48	TSS	1	1	-	-	-	LTR10B1	56862	56862	prime5	+	31532372	31555165	C5orf22	1	R-1096
R-5215	chr1	232884601	232884982	232884759	33	5.04439	28	R-5215	33	0	P-5215-1	5377	15	6	LCL.Dox R-5215|U2OS.Eto R-1574|U2OS.DXR R-696|U2OS.nutlin R-3148|U2OS.ActD R-559|LCL.nutlin.FDR.relax R-2811	KIAA1383	NM_019090	2385659	8.68	8.31	8.2	0.00569189	0.201405	702	569.512	1.23263	9.45533	9.15358	0.301744	0.48		1	1	-	-	-	LTR10B1	55878	-55878	prime3	+	232940637	232946092	KIAA1383	1	R-5215
R-1875	chr8	80036361	80036878	80036541	46	5.52356	35	R-1965|R-1875	86	0	P-1875-1	1845	49	10	LCL.Dox R-1875|MCF7.Nutlin R-3199|U2OS.nutlin R-828|U2OS.DXR R-430|U2OS.DMSO R-623|U2OS.Eto R-220|LCL.IR.ES487.FDR.relax R-903|MCF7.RITA1um R-784|LCL.nutlin.FDR.relax R-1243|U2OS.ActD R-322	IL7	NM_000880,NM_001199886,NM_001199887,NM_001199888	3141589	7.47	8.22	8.53	0.00487326	0.0183738	1046	854.878	1.22357	10.0307	9.73957	0.291092	-1.06	TSS	1	2	-	-	13	LTR10B1	318783	-318783	prime5	-	79717758	79645004	IL7	1	R-1875
R-343	chr2	153557566	153558478	153557878	309	8.27146	96	R-343	309	1	P-343-1	326	57	10	LCL.Dox R-343|MCF7.5FU R-1130|MCF7.Nutlin R-1136|U2OS.DXR R-664|U2OS.nutlin R-618|MCF7.RITA1um R-950|U2OS.Eto R-586|LCL.nutlin.FDR.relax R-1245|LCL.IR.ES487.FDR.relax R-778|U2OS.ActD R-229	PRPF40A	NM_017892	2581548	10.31	10.74	10.56	0.326465	0.494704	1061	1264.02	0.839383	10.0512	10.3038	-0.2526	-0.25	TSS	1	1	-	-	-	LTR10B1	16097	16097	within_5'_gene	-	153573975	153508106	PRPF40A	1	R-343
R-612	chr10	16238805	16239330	16239042	153	7.25739	80	R-612	153	0	P-612-1	592	134	10	LCL.Dox R-612|LCL.nutlin.FDR.relax R-790|U2OS.nutlin R-1638|LCL.Dox.ES358 R-356|Saos2.doxycycline R-2114|U2OS.DXR R-284|U2OS.Eto R-977|MCF7.Nutlin R-1706|LCL.IR.ES487.FDR.relax R-1118|U2OS.ActD R-878	PTER	NM_030664,NM_001001484	3236786	9.88	10.01	10.08	0.315	0.59873	605	657.317	0.920408	9.24079	9.36045	-0.119654	-0.2	TSS	1	2	-	-	13	LTR10B1	239924	-239924	prime3	+	16478966	16555736	PTER	1	R-612
R-2009	chr6	4384085	4384618	4384212	42	5.39232	28	R-2009	42	1	P-2009-1	1980	46	11	LCL.Dox R-2009|MCF7.5FU R-747|MCF7.Nutlin R-751|MCF7.RITA1um R-613|U2OS.Eto R-281|U2OS.nutlin R-743|U2OS.DMSO R-289|Saos2.doxycycline R-275|U2OS.DXR R-83|LCL.nutlin.FDR.relax R-2521|U2OS.ActD R-741	ECI2	NR_028588,NM_006117,NM_206836,NM_001166010	2939593	9.06	9.54	9.34	0.0626649	0.127527	382	403.659	0.946344	8.57743	8.65699	-0.0795628	-0.28	TSS	1	6	-	-	-	LTR10B1	248381	-248381	prime5	-	4135831	4115927	PECI	1	R-2009
R-16	chr21	34739359	34740046	34739691	1574	10.6202	201	R-2816|R-16	1618	4	P-16-1	16	374	13	LCL.Dox R-16|MCF7.Nutlin R-201|U2OS.nutlin R-40|U2OS.DXR R-16|U2OS.DMSO R-81|Saos2.doxycycline R-5|MCF7.5FU R-212|LCL.Dox.ES358 R-57|LCL.IR.ES487.FDR.relax R-64|LCL.nutlin.FDR.relax R-126|MCF7.RITA1um R-191|U2OS.ActD R-22|U2OS.Eto R-53	IFNGR2	NM_005534	3918635	12.25	12.12	12.01	0.0159547	0.105391	1571	1363.41	1.15225	10.6175	10.413	0.204459	0.24	TSS	1	1	-	-	-	LTR10B1	35510	-35510	prime3	+	34775201	34809828	IFNGR2	1	R-16
R-375	chr7	121150939	121151557	121151330	292	8.18982	107	R-3979|R-679|R-375	448	0	P-375-1	356	156	13	LCL.Dox R-375|U2OS.nutlin R-390|Saos2.doxycycline R-12|LCL.Dox.ES358 R-347|U2OS.ActD R-87|U2OS.DMSO R-376|LCL.nutlin.FDR.relax R-526|U2OS.Eto R-106|U2OS.DXR R-153|MCF7.RITA1um R-359|MCF7.Nutlin R-379|LCL.IR.ES487.FDR.relax R-434|MCF7.5FU R-481	FAM3C	NM_001040020,NM_014888				4			771	1163.41	0.662704	9.59059	10.1841	-0.593563		TSS	1	1	8	-	-	LTR10B1	114908	-114908	prime5	-	121036422	120988904	FAM3C	1	R-375
R-404	chr15	49917726	49918179	49918056	191	7.57743	64	R-1990|R-404	232	0	P-404-2	382	165	13	LCL.Dox R-404|MCF7.5FU R-21|MCF7.Nutlin R-23|MCF7.RITA1um R-8|U2OS.nutlin R-166|U2OS.DMSO R-417|Saos2.doxycycline R-32|LCL.Dox.ES358 R-253|U2OS.ActD R-85|U2OS.DXR R-113|LCL.IR.ES487.FDR.relax R-219|U2OS.Eto R-131|MCF7.NT R-347	DTWD1	NM_001144955,NM_020234				4			557	582.927	0.955523	9.12153	9.18717	-0.0656375		TSS	1	1	-	-	-	LTR10B1	4831	4831	within_5'_gene	+	49913225	49937332	DTWD1	1	R-404
R-47	chr15	80294842	80296150	80295661	973	9.9263	163	R-47	973	1	P-47-1	44	194	14	LCL.Dox R-47|U2OS.nutlin R-106|LCL.Dox.ES358 R-264|U2OS.DMSO R-126|U2OS.ActD R-69|MCF7.5FU R-137|MCF7.Nutlin R-230|LCL.nutlin.FDR.relax R-480|Saos2.doxycycline R-87|MCF7.RITA1um R-127|LCL.IR.ES487.FDR.relax R-351|U2OS.DXR R-100|U2OS.Eto R-176|IMR90.5FU R-299	BCL2A1	NM_001114735,NM_004049	3635198	11.44	11.59	11.58	0.087276	0.795255	1798	2220.12	0.809865	10.8122	11.1164	-0.304246	-0.14	TSS	1	1	-	-	-	LTR10B1	32018	-32018	prime5	-	80263643	80253231	BCL2A1	1	R-47
R-1967	chr10	133829056	133829749	133829410	42	5.39232	28	R-1967	42	0	P-1967-1	1940	38	3	LCL.Dox R-1967|LCL.nutlin.FDR.relax R-3116|U2OS.nutlin R-3344	BNIP3	NM_004052	3314040	11	11.42	11.18	0.548983	0.431002	662	648.171	1.02134	9.37069	9.34023	0.0304573	-0.18	TSS	1	2	-	-	-	LTR10C	33975	-33975	prime5	-	133795435	133781203	BNIP3	1	R-1967
R-1370	chr5	93702642	93703075	93702795	61	5.93074	35	R-1370	61	0	P-1370-1	1345	56	4	LCL.Dox R-1370|MCF7.5FU R-1347|MCF7.Nutlin R-1022|LCL.nutlin.FDR.relax R-2404	KIAA0825	NM_173665,NM_001145678				4			678	629.268	1.07744	9.40514	9.29753	0.10761		TSS	1	1	8	12	13	LTR10C	251514	251514	within_5'_gene	-	93954309	93486556	C5orf36	1	R-1370
R-1551	chr2	62187042	62187292	62187194	39	5.2854	29	R-1551	39	1	P-1551-1	1520	42	9	LCL.Dox R-1551|MCF7.5FU R-159|MCF7.Nutlin R-164|MCF7.RITA1um R-104|U2OS.nutlin R-344|Saos2.doxycycline R-318|U2OS.DXR R-499|U2OS.Eto R-1497|U2OS.ActD R-467	COMMD1	NM_152516	2484752	10.91	10.77	10.87	0.763091	0.432134	995	984.756	1.0104	9.95855	9.94362	0.0149301	0.04	TSS	1	1	8	-	13	LTR10C	54392	54392	within_5'_gene	+	62132802	62363205	COMMD1	1	R-1551
R-173	chr19	9731478	9732999	9732702	456	8.83289	95	R-173|R-615	598	0	P-173-5	163	249	10	LCL.Dox R-173|Saos2.doxycycline R-734|U2OS.nutlin R-1454|LCL.Dox.ES358 R-143|LCL.nutlin.FDR.relax R-956|MCF7.RITA1um R-967|MCF7.Nutlin R-593|LCL.IR.ES487.FDR.relax R-917|MCF7.5FU R-1183|U2OS.Eto R-1667	ZNF561	NM_152289	3849797	11.95	9.58	9.04	1.59583e-05	0.00504775	630	449.39	1.4019	9.29921	8.81182	0.487383	2.91	TSS	1	1	-	-	-	LTR10C	786	-786	prime5	-	9731916	9718002	ZNF561	1	R-173
R-922	chr6	147365279	147365678	147365547	86	6.42626	45	R-922	86	0	P-922-1	891	71	12	LCL.Dox R-922|MCF7.5FU R-937|MCF7.RITA1um R-390|U2OS.Eto R-139|LCL.IR.ES487.FDR.relax R-674|U2OS.nutlin R-142|Saos2.doxycycline R-48|LCL.Dox.ES358 R-733|MCF7.Nutlin R-883|U2OS.DXR R-351|LCL.nutlin.FDR.relax R-1118|U2OS.DMSO R-351	STXBP5	NM_001127715,NM_139244				4			459	521.341	0.880421	8.84235	9.02608	-0.183734		TSS	1	1	8	-	13	LTR10C	159960	-159960	prime3	+	147525507	147708707	STXBP5	1	R-922
R-2467	chr15	42963639	42964252	42963823	42	5.39232	28	R-2467	42	1	P-2467-1	2432	56	5	LCL.Dox R-2467|MCF7.5FU R-926|MCF7.Nutlin R-959|U2OS.nutlin R-968|U2OS.DMSO R-381	CDAN1	NM_138477	3620741	9.39	9.69	9.65	0.0124211	0.168752	797	690.854	1.15365	9.63844	9.43224	0.2062	-0.26	TSS	1	1	8	-	-	LTR10D	95967	95967	within_5'_gene	+	42867856	43013195	STARD9	1	R-2467
R-300	chr15	99804288	99804894	99804531	334	8.3837	95	R-300	334	0	P-300-1	281	55	8	LCL.Dox R-300|MCF7.RITA1um R-1425|Saos2.doxycycline R-791|LCL.nutlin.FDR.relax R-2027|U2OS.nutlin R-784|LCL.Dox.ES358 R-794|MCF7.Nutlin R-2640|U2OS.ActD R-931	LRRC28	NM_144598	3611049	10.4	10.06	10.08	0.0382274	0.810356	673	528.659	1.27303	9.39446	9.04619	0.34827	0.32	TSS	1	6	8	-	13	LTR10D	12880	12880	within_5'_gene	+	99791651	99926498	LRRC28	1	R-300
R-2146	chr7	152686788	152687617	152687143	57	5.83289	39	R-2146	57	0	P-2146-2	2116	59	9	LCL.Dox R-2146|MCF7.RITA1um R-466|U2OS.nutlin R-1754|LCL.Dox.ES358 R-777|MCF7.Nutlin R-570|LCL.nutlin.FDR.relax R-1087|LCL.IR.ES487.FDR.relax R-1034|U2OS.ActD R-1095|IMR90.5FU R-470	ACTR3B	NM_020445,NM_001040135	3032446	8.94	8.92	8.81	0.0917659	0.0826285	385	374.39	1.02834	8.58871	8.5484	0.0403156	0.13	TSS	1	6	8	-	13	LTR10D	230293	230293	prime5	+	152456850	152552463	ACTR3B	1	R-2146
R-2145	chr1	40442569	40442981	40442676	45	5.49185	30	R-2145	45	0	P-2145-1	2116	40	9	LCL.Dox R-2145|MCF7.5FU R-694|MCF7.RITA1um R-1445|U2OS.Eto R-388|LCL.nutlin.FDR.relax R-3322|U2OS.nutlin R-294|U2OS.DXR R-542|U2OS.DMSO R-155|U2OS.ActD R-704	MFSD2A	NM_032793,NM_001136493	2331679	10.24	9.86	9.88	0.00392261	0.761861	824	962.195	0.856375	9.6865	9.91019	-0.223685	0.36	TSS	1	2	-	-	-	LTR10D	21893	21893	prime5	+	40420783	40435627	MFSD2A	1	R-2145
R-859	chr9	6087128	6087819	6087490	93	6.53916	43	R-859	93	0	P-859-1	828	68	10	LCL.Dox R-859|U2OS.nutlin R-820|LCL.Dox.ES358 R-735|MCF7.5FU R-858|MCF7.RITA1um R-933|LCL.nutlin.FDR.relax R-1552|LCL.IR.ES487.FDR.relax R-757|MCF7.Nutlin R-1049|U2OS.ActD R-1435|U2OS.Eto R-1760	RANBP6	NR_024095,NR_024094,NM_012416				4			611	753.049	0.811368	9.25503	9.5566	-0.301571		TSS	1	1	-	-	-	LTR10D	71850	-71850	prime5	-	6015640	6011019	RANBP6	1	R-859
R-142	chr11	5710944	5712422	5711740	518	9.01681	93	R-142	518	2	P-142-1	135	267	11	LCL.Dox R-142|U2OS.nutlin R-215|U2OS.DMSO R-157|LCL.Dox.ES358 R-118|LCL.IR.ES487.FDR.relax R-123|LCL.nutlin.FDR.relax R-115|Saos2.doxycycline R-1554|MCF7.RITA1um R-1311|U2OS.Eto R-183|IMR90.5FU R-508|U2OS.DXR R-505	TRIM22	NM_001199573,NM_006074	3318443	12.48	12.02	11.52	0.00295862	0.00875752	2176	1707.32	1.27451	11.0875	10.7375	0.349948	0.96	TSS	1	1	-	-	-	LTR10D	822	822	within_5'_gene	+	5710918	5732093	TRIM22	1	R-142
R-1019	chr7	11122204	11122885	11122554	98	6.61471	51	R-1019	98	1	P-1019-1	988	119	12	LCL.Dox R-1019|MCF7.RITA1um R-287|LCL.nutlin.FDR.relax R-450|U2OS.nutlin R-252|LCL.Dox.ES358 R-452|Saos2.doxycycline R-888|MCF7.Nutlin R-406|U2OS.DMSO R-367|MCF7.5FU R-188|U2OS.Eto R-445|LCL.IR.ES487.FDR.relax R-597|U2OS.ActD R-1158	PHF14	NR_033436,NR_033435,NM_014660	2990043	9.32	9.92	10.05	0.00508532	0.317321	740	741.463	0.998026	9.53138	9.53423	-0.00285024	-0.73	TSS	1	1	8	-	13	LTR10D	109039	109039	within_5'_gene	+	11013515	11209244	PHF14	1	R-1019
R-744	chr1	111906960	111907909	111907504	95	6.56986	46	R-744	95	1	P-744-2	719	97	12	LCL.Dox R-744|U2OS.Eto R-175|U2OS.nutlin R-233|U2OS.DMSO R-99|Saos2.doxycycline R-1034|U2OS.DXR R-227|LCL.Dox.ES358 R-569|LCL.nutlin.FDR.relax R-515|MCF7.RITA1um R-199|U2OS.ActD R-745|MCF7.5FU R-153|IMR90.5FU R-716	C1orf88	NM_181643	2351787	7.47	7.11	6.87	0.0404348	0.0363708	18	17.6829	1.01793	4.16993	4.14429	0.0256398	0.6	TSS	1	2	-	-	13	LTR10D	18310	18310	prime5	+	111889194	111895639	C1orf88	1	R-744
R-853	chr11	20496202	20496717	20496584	76	6.24793	35	R-853	76	2	P-853-1	820	82	2	LCL.Dox R-853|LCL.Dox.ES358 R-686	PRMT3	NM_001145166,NM_001145167,NM_005788	3323443	8	8.99	9.03	0.0128799	0.794303	821	876.22	0.93698	9.68124	9.77515	-0.0939101	-1.03	TSS	1	1	8	-	-	LTR10E	87509	87509	within_5'_gene	+	20409075	20530877	PRMT3	1	R-853
R-3431	chr1	21723048	21723370	21723199	33	5.04439	28	R-3431	33	0	P-3431-1	3425	82	5	LCL.Dox R-3431|LCL.nutlin.FDR.relax R-1231|LCL.IR.ES487.FDR.relax R-722|U2OS.nutlin R-2268|LCL.Dox.ES358 R-692	NBPF3	NM_032264	2324341	8.46	8.61	8.55	0.244362	0.186063	118	70.122	1.68278	6.88264	6.13179	0.750849	-0.09	TSS	1	2	8	12	13	LTR10E	43431	-43431	prime3	+	21766630	21811393	NBPF3	1	R-3431
R-182	chr10	26712315	26713314	26712784	480	8.90689	108	R-182	480	0	P-182-1	170	157	6	LCL.Dox R-182|LCL.Dox.ES358 R-245|LCL.nutlin.FDR.relax R-1302|U2OS.nutlin R-2548|MCF7.Nutlin R-2719|U2OS.Eto R-1861	APBB1IP	NM_019043	3239760	10.86	10.52	10.56	0.0635762	0.690672	1785	1939.02	0.920566	10.8017	10.9211	-0.119407	0.3	TSS	1	1	-	-	-	LTR10E	14481	-14481	prime3	+	26727265	26856732	APBB1IP	1	R-182
R-1805	chr1	227911220	227911535	227911384	52	5.70044	35	R-1805	52	0	P-1805-1	1778	58	7	LCL.Dox R-1805|MCF7.Nutlin R-2833|MCF7.RITA1um R-945|LCL.nutlin.FDR.relax R-2382|LCL.IR.ES487.FDR.relax R-1730|U2OS.nutlin R-1439|Saos2.doxycycline R-446	LOC100130093	NR_024485,NR_024486	2383557	9.83	9.78	9.8	0.259507	0.467605	157	153.049	1.02582	7.29462	7.25785	0.036773	0.03	TSS	1	6	8	-	-	LTR10E	4855	-4855	prime3	+	227916239	227922053	LOC100130093	1	R-1805
R-941	chr7	151769537	151770040	151769662	68	6.08746	44	R-1799|R-941	104	0	P-941-1	913	51	9	LCL.Dox R-941|MCF7.5FU R-259|MCF7.Nutlin R-270|MCF7.RITA1um R-185|LCL.nutlin.FDR.relax R-1823|U2OS.nutlin R-1605|Saos2.doxycycline R-865|U2OS.Eto R-1987|LCL.IR.ES487.FDR.relax R-758	GALNT11	NM_022087	3032243	9.3	8.7	8.65	0.00205265	0.44887	233	120.122	1.9397	7.86419	6.90836	0.95583	0.65	TSS	1	2	8	-	13	LTR10E	46885	46885	within_5'_gene	+	151722777	151819427	GALNT11	1	R-941
R-290	chr6	81245740	81246408	81246132	297	8.21432	71	R-290	297	1	P-290-1	271	293	11	LCL.Dox R-290|U2OS.nutlin R-478|Saos2.doxycycline R-65|LCL.Dox.ES358 R-105|MCF7.RITA1um R-382|U2OS.DMSO R-345|MCF7.5FU R-215|LCL.IR.ES487.FDR.relax R-371|MCF7.Nutlin R-368|LCL.nutlin.FDR.relax R-618|U2OS.DXR R-424	BCKDHB	NM_000056,NM_183050	2914820	9.94	10.3	10.18	0.0795056	0.167827	333	375.61	0.886558	8.37938	8.55309	-0.173712	-0.24	TSS	1	1	8	-	13	LTR10E	429789	429789	prime5	+	80816343	81055987	BCKDHB	1	R-290
R-248	chr1	233315298	233315902	233315514	317	8.30834	63	R-248	317	0	P-248-1	230	138	11	LCL.Dox R-248|U2OS.nutlin R-540|U2OS.DMSO R-560|LCL.Dox.ES358 R-324|MCF7.Nutlin R-1131|LCL.nutlin.FDR.relax R-451|MCF7.RITA1um R-1486|LCL.IR.ES487.FDR.relax R-454|IMR90.5FU R-200|U2OS.Eto R-840|U2OS.ActD R-1127	PCNXL2	NM_014801	2461037	8.36	7.63	7.46	1.74197e-05	0.00950438	230	125.61	1.83107	7.84549	6.9728	0.872685	0.9	TSS	1	2	8	-	13	LTR10E	115945	115945	within_5'_gene	-	233431459	233119881	PCNXL2	1	R-248
R-880	chr2	99657287	99657882	99657455	86	6.42626	39	R-880	86	1	P-880-1	850	112	11	LCL.Dox R-880|MCF7.5FU R-360|MCF7.Nutlin R-835|MCF7.RITA1um R-192|LCL.nutlin.FDR.relax R-226|LCL.IR.ES487.FDR.relax R-208|U2OS.nutlin R-109|U2OS.DXR R-219|U2OS.DMSO R-100|Saos2.doxycycline R-371|U2OS.ActD R-1684	TSGA10	NM_182911				4			515	264.024	1.95058	9.00843	8.04453	0.963901		TSS	1	1	-	-	13	LTR10E	100582	100582	within_5'_gene	-	99758037	99613723	TSGA10	1	R-880
R-1104	chr4	26408290	26408648	26408425	87	6.44294	54	R-1104	87	2	P-1104-1	1072	109	12	LCL.Dox R-1104|MCF7.5FU R-242|MCF7.Nutlin R-632|MCF7.RITA1um R-306|LCL.nutlin.FDR.relax R-855|LCL.IR.ES487.FDR.relax R-558|U2OS.nutlin R-629|U2OS.DXR R-464|U2OS.DMSO R-602|Saos2.doxycycline R-159|LCL.Dox.ES358 R-500|IMR90.5FU R-526	CCKAR	NM_000730	2764478	8.16	8.27	8.14	0.915392	0.0743334	739	674.39	1.0958	9.52943	9.39744	0.131991	0.02	TSS	1	1	8	-	-	LTR10E	85978	85978	within_5'_gene	+	26322447	26433278	RBPJ	1	R-1104
R-357	chr6	31304723	31305248	31305081	258	8.01123	79	R-1616|R-357	312	0	P-357-1	338	164	13	LCL.Dox R-357|MCF7.5FU R-125|MCF7.Nutlin R-120|LCL.nutlin.FDR.relax R-574|U2OS.nutlin R-62|Saos2.doxycycline R-18|U2OS.DMSO R-50|U2OS.DXR R-28|LCL.IR.ES487.FDR.relax R-252|U2OS.Eto R-39|MCF7.RITA1um R-33|LCL.Dox.ES358 R-287|U2OS.ActD R-46	HLA-B	NM_005514	2948926	14.12	13.97	13.95	0.0152362	0.674519	748	819.512	0.912738	9.54689	9.67862	-0.131727	0.17	TSS	1	1	-	-	-	LTR10E	19908	19908	prime3	-	31324989	31321648	HLA-B	1	R-357
R-566	chr1	89267393	89268044	89267735	133	7.05528	59	R-566|R-2686	171	2	P-566-1	551	74	13	LCL.Dox R-566|MCF7.RITA1um R-448|U2OS.ActD R-378|LCL.nutlin.FDR.relax R-784|U2OS.nutlin R-304|U2OS.DXR R-626|Saos2.doxycycline R-27|LCL.Dox.ES358 R-637|U2OS.DMSO R-387|MCF7.Nutlin R-286|MCF7.5FU R-214|IMR90.5FU R-381|U2OS.Eto R-443	GTF2B	NM_001514	2421753	9.27	9.2	8.83	0.0791192	0.059592	1404	1336.59	1.05044	10.4553	10.3843	0.070991	0.44	TSS	1	1	8	-	-	LTR10E	117814	117814	within_5'_gene	+	89149921	89301938	PKN2	1	R-566
R-243	chr8	145926922	145927559	145927403	335	8.38802	95	R-243	335	5	P-243-2	224	147	13	LCL.Dox R-243|MCF7.RITA1um R-361|U2OS.nutlin R-156|U2OS.DXR R-48|U2OS.DMSO R-58|Saos2.doxycycline R-109|LCL.Dox.ES358 R-322|MCF7.Nutlin R-503|LCL.nutlin.FDR.relax R-276|U2OS.Eto R-286|LCL.IR.ES487.FDR.relax R-182|MCF7.5FU R-483|U2OS.ActD R-106	ZNF251	NM_138367				4			447	451.829	0.989312	8.80413	8.81963	-0.0155029		TSS	1	1	8	-	13	LTR10E	53563	53563	prime3	-	145980970	145946293	ZNF251	1	R-243
R-844	chr15	93492928	93493476	93493308	128	7	71	R-2518|R-797|R-844	281	3	P-844-1	811	70	13	LCL.Dox R-844|MCF7.5FU R-102|MCF7.Nutlin R-133|MCF7.RITA1um R-121|U2OS.nutlin R-237|Saos2.doxycycline R-280|LCL.Dox.ES358 R-634|U2OS.DMSO R-370|LCL.IR.ES487.FDR.relax R-555|LCL.nutlin.FDR.relax R-747|U2OS.ActD R-308|U2OS.DXR R-531|U2OS.Eto R-718	MIR3175	NR_036136				4			3096	3882.32	0.797462	11.5962	11.9227	-0.326512		TSS	1	1	-	-	-	LTR10E	49758	49758	within_5'_gene	+	93443550	93571237	CHD2	1	R-844
R-73	chr6	151178273	151178636	151178495	855	9.73978	126	R-73	855	2	P-73-1	68	436	14	LCL.Dox R-73|MCF7.Nutlin R-625|MCF7.RITA1um R-318|IMR90.5FU R-197|U2OS.ActD R-56|U2OS.Eto R-30|LCL.nutlin.FDR.relax R-116|LCL.IR.ES487.FDR.relax R-144|U2OS.nutlin R-35|U2OS.DXR R-24|U2OS.DMSO R-9|Saos2.doxycycline R-28|LCL.Dox.ES358 R-50|MCF7.5FU R-599	MTHFD1L	NM_015440	2931391	9.04	10.67	10.66	6.84111e-05	0.807236	672	510.366	1.3167	9.39232	8.99539	0.396929	-1.62	TSS	1	1	8	-	13	LTR10E	8195	-8195	prime3	+	151186690	151423023	MTHFD1L	1	R-73
R-28	chr12	125422526	125424753	125423248	1039	10.021	153	R-1732|R-28	1084	4	P-28-1	27	471	16	LCL.Dox R-28|U2OS.DMSO R-24|LCL.Dox.ES358 R-39|Saos2.doxycycline R-104|U2OS.nutlin R-66|MCF7.Nutlin R-54|LCL.IR.ES487.FDR.relax R-55|LCL.nutlin.FDR.relax R-50|MCF7.RITA1um R-36|MCF7.5FU R-46|MCF7.NT R-162|U2OS.Eto R-96|IMR90.5FU R-316|U2OS.DXR R-93|U2OS.ActD R-81|MCF7.NT R-584	UBC	NM_021009	3476741	13.82	13.83	13.68	0.00590453	0.00832449	970	1128.66	0.859427	9.92184	10.1404	-0.218552	0.14	TSS	1	1	-	-	-	LTR10E	23671	-23671	prime5	-	125399577	125396191	UBC	1	R-28
R-473	chr6	118895146	118895761	118895309	200	7.64386	80	R-473	200	1	P-473-1	451	172	13	LCL.Dox R-473|MCF7.5FU R-815|MCF7.Nutlin R-526|MCF7.RITA1um R-767|U2OS.Eto R-241|LCL.nutlin.FDR.relax R-584|LCL.IR.ES487.FDR.relax R-436|U2OS.nutlin R-305|U2OS.DMSO R-238|Saos2.doxycycline R-14|LCL.Dox.ES358 R-257|U2OS.ActD R-211|U2OS.DXR R-241	PLN	NM_002667				4			1153	560.976	2.05535	10.1712	9.13179	1.03938		TSS	1	1	8	-	13	LTR10G	77711	77711	within_5'_gene	-	118973020	118812594	C6orf204	1	R-473
R-934	chr4	78253818	78254430	78254256	116	6.85798	69	R-934	116	0	P-934-1	905	65	14	LCL.Dox R-934|MCF7.RITA1um R-85|U2OS.ActD R-40|U2OS.Eto R-35|U2OS.nutlin R-122|U2OS.DXR R-14|U2OS.DMSO R-130|Saos2.doxycycline R-92|MCF7.Nutlin R-605|LCL.Dox.ES358 R-781|LCL.IR.ES487.FDR.relax R-727|LCL.nutlin.FDR.relax R-1422|IMR90.5FU R-557|MCF7.5FU R-421	CCNG2	NM_004354	2732391	9.59	9.19	9.29	0.0634598	0.275887	743	515.854	1.44033	9.53722	9.01082	0.5264	0.3	TSS	1	1	-	-	-	LTR10G	175900	175900	prime5	+	78078356	78091213	CCNG2	1	R-934
R-2939	chr17	17294989	17295928	17295390	45	5.49185	35	R-2939	45	0	P-2939-1	2905	21	2	LCL.Dox R-2939|LCL.nutlin.FDR.relax R-1438	MED9	NM_018019	3712582	8.01	8.27	8.24	0.105469	0.743418	547	667.073	0.82	9.0954	9.3817	-0.286304	-0.23	TSS	1	1	-	-	-	LTR12_	84909	-84909	prime3	+	17380299	17396534	MED9	1	R-2939
R-293	chr4	33748551	33748959	33748810	280	8.12928	85	R-862|R-2588|R-293|R-1762	470	1	P-293-1	274	235	12	LCL.Dox R-293|U2OS.Eto R-165|LCL.nutlin.FDR.relax R-263|U2OS.nutlin R-235|U2OS.DMSO R-262|Saos2.doxycycline R-135|LCL.Dox.ES358 R-149|U2OS.DXR R-213|LCL.IR.ES487.FDR.relax R-687|U2OS.ActD R-60|MCF7.RITA1um R-2096|IMR90.5FU R-388	ARAP2	NM_015230	2765590	8.76	8.3	8.54	0.1742	0.102901	1096	998.171	1.09801	10.098	9.96314	0.134889	0.22	TSS	1	1	8	-	-	LTR16B1	2497169	2497169	prime3	-	36245979	36067621	ARAP2	1	R-293
R-1838	chr17	17269991	17270367	17270234	58	5.85798	42	R-1838	58	1	P-1838-1	1806	12	1	LCL.Dox R-1838	NT5M	NM_020201	3712517	8.91	8.89	8.91	0.946485	0.544489	156	192.683	0.80962	7.2854	7.59008	-0.304683	0	TSS	1	1	8	-	13	LTR16C	63555	63555	prime5	+	17206679	17250977	NT5M	1	R-1838
R-212	chr1	233088475	233089022	233088813	394	8.62205	111	R-212	394	2	P-212-1	198	167	13	LCL.Dox R-212|MCF7.Nutlin R-320|U2OS.Eto R-354|U2OS.nutlin R-473|U2OS.DMSO R-326|LCL.Dox.ES358 R-237|MCF7.RITA1um R-266|U2OS.DXR R-384|IMR90.5FU R-165|LCL.nutlin.FDR.relax R-354|MCF7.5FU R-422|Saos2.doxycycline R-804|U2OS.ActD R-398	NTPCR	NM_032324	2385696	10.71	10.69	10.25	0.000727361	0.000431219	810	450.61	1.79756	9.66178	8.81573	0.846043	0.46	TSS	1	1	-	-	-	LTR16C	2444	2444	within_5'_gene	+	233086369	233114219	C1orf57	1	R-212
R-1162	chr4	87240584	87241085	87240711	78	6.2854	45	R-1162	78	1	P-1162-1	1132	44	9	LCL.Dox R-1162|MCF7.5FU R-578|MCF7.Nutlin R-1218|LCL.nutlin.FDR.relax R-2710|U2OS.nutlin R-1422|IMR90.5FU R-603|U2OS.Eto R-573|U2OS.ActD R-479|LCL.IR.ES487.FDR.relax R-1930	MAPK10	NM_138982,NM_138980,NM_002753,NM_138981	2776670	7.57	7.74	7.73	0.178992	0.897701	139	115.854	1.19979	7.11894	6.85616	0.262781	-0.16	TSS	1	6	8	-	13	LTR16E1	40664	40664	within_5'_gene	-	87281375	86936275	MAPK10	1	R-1162
R-1244	chr5	144626597	144627583	144627173	63	5.97728	42	R-1859|R-1244	111	0	P-1244-1	1213	39	3	LCL.Dox R-1244|U2OS.nutlin R-3145|LCL.nutlin.FDR.relax R-1992	PRELID2	NM_205846,NM_182960,NM_138492	2879739	6.87	7.47	7.4	0.00517105	0.231506	93	108.537	0.856854	6.53916	6.76204	-0.222879	-0.53	TSS	1	2	8	12	13	LTR16E2	587694	587694	prime3	-	145214867	145138581	PRELID2	1	R-1244
R-1671	chr6	132573141	132573597	132573487	51	5.67243	34	R-1671	51	0	P-1671-1	1641	35	4	LCL.Dox R-1671|U2OS.nutlin R-2114|LCL.nutlin.FDR.relax R-2007|U2OS.Eto R-1962	MOXD1	NM_015529	2974413	9.32	8.99	8.9	0.0611848	0.583679	407	428.049	0.950826	8.66888	8.74163	-0.0727464	0.42	TSS	1	1	8	12	13	LTR27	149177	149177	prime3	-	132722664	132617193	MOXD1	1	R-1671
R-1691	chr1	53828579	53829310	53828975	54	5.75489	44	R-1691	54	0	P-1691-1	1662	23	2	LCL.Dox R-1691|LCL.nutlin.FDR.relax R-4214	LRP8	NM_033300,NM_001018054,NM_017522,NM_004631	2413203	9.92	10.34	10.61	0.00136893	0.000619524	960	1046.95	0.916948	9.90689	10.032	-0.125088	-0.69	TSS	1	1	-	-	-	LTR33	35154	-35154	prime5	-	53793821	53711211	LRP8	1	R-1691
R-629	chrX	47675172	47675709	47675453	138	7.10852	65	R-911|R-629	267	0	P-629-1	608	78	13	LCL.Dox R-629|MCF7.Nutlin R-669|U2OS.Eto R-509|LCL.nutlin.FDR.relax R-802|U2OS.nutlin R-315|Saos2.doxycycline R-510|LCL.Dox.ES358 R-755|IMR90.5FU R-151|U2OS.DMSO R-427|MCF7.RITA1um R-1012|U2OS.ActD R-306|MCF7.5FU R-500|U2OS.DXR R-645	ZNF81	NM_007137	3976406	8.39	8.16	8	0.111605	0.334657	273	250.61	1.08934	8.09276	7.9693	0.123458	0.39	TSS	1	1	8	-	13	LTR36	20847	-20847	prime3	+	47696300	47781610	ZNF81	1	R-629
R-1922	chr8	27168873	27170012	27169762	48	5.58496	35	R-1922|R-2489	80	0	P-1922-1	1892	42	1	LCL.Dox R-1922	PTK2B	NM_173174,NM_004103,NM_173176,NM_173175	3091301	11.16	10.91	10.97	0.0210104	0.23724	3744	4089.63	0.915485	11.8704	11.9978	-0.127391	0.19	TSS	1	1	8	-	13	LTR40b	764	764	within_5'_gene	+	27168998	27316903	PTK2B	1	R-1922
R-1165	chr14	39657206	39657630	39657484	73	6.18982	37	R-1165	73	0	P-1165-1	1135	41	5	LCL.Dox R-1165|Saos2.doxycycline R-385|U2OS.nutlin R-1393|MCF7.Nutlin R-1255|MCF7.RITA1um R-957	PNN	NM_002687	3533435	9.96	10.38	10.36	0.0344331	0.814902	989	1373.78	0.719911	9.94983	10.4239	-0.474109	-0.4	TSS	1	1	-	-	-	LTR59	13098	13098	prime5	+	39644386	39652422	PNN	1	R-1165
R-974	chr4	81818635	81819218	81818802	87	6.44294	52	R-974	87	1	P-974-1	945	47	5	LCL.Dox R-974|LCL.nutlin.FDR.relax R-886|Saos2.doxycycline R-945|LCL.IR.ES487.FDR.relax R-656|U2OS.Eto R-1825	BMP3	NM_001201	2733483	7.28	7.74	7.65	0.0470385	0.548263	322	317.683	1.01359	8.33092	8.31144	0.0194731	-0.37	TSS	1	3	8	12	13	LTR67B	561929	561929	within_5'_gene	+	81256873	81884902	C4orf22	1	R-974
R-1597	chr1	155085887	155086370	155086247	51	5.67243	34	R-1597	51	0	P-1597-1	1565	19	1	LCL.Dox R-1597	EFNA1	NM_182685,NM_004428	2360677	9.14	8.13	8.16	0.00089051	0.725343	70	63.4146	1.10385	6.12928	5.98674	0.142539	0.98	TSS	1	3	-	12	13	LTR88b	14101	-14101	prime3	+	155100348	155107386	EFNA1	1	R-1597
R-95	chr10	89602792	89603267	89603011	545	9.09011	96	R-95	545	0	P-95-1	90	282	12	LCL.Dox R-95|MCF7.5FU R-109|MCF7.Nutlin R-161|MCF7.RITA1um R-116|IMR90.5FU R-93|LCL.nutlin.FDR.relax R-193|U2OS.nutlin R-468|LCL.Dox.ES358 R-95|Saos2.doxycycline R-210|U2OS.DMSO R-180|U2OS.Eto R-151|LCL.IR.ES487.FDR.relax R-420	PTEN	NM_000314	3256689	12.02	12.14	12.2	0.0348919	0.475026	305	259.756	1.17418	8.25267	8.02101	0.231652	-0.18	TSS	1	1	-	-	13	LTR88b	24942	24942	within_5'_gene	+	89578069	89605365	CFLP1	1	R-95
R-33	chr12	19584650	19585650	19584954	962	9.90989	170	R-33	962	7	P-33-1	390	449	13	LCL.Dox R-33|MCF7.Nutlin R-281|IMR90.5FU R-28|U2OS.nutlin R-135|U2OS.DMSO R-64|Saos2.doxycycline R-108|LCL.Dox.ES358 R-30|MCF7.RITA1um R-257|MCF7.5FU R-231|U2OS.Eto R-81|LCL.IR.ES487.FDR.relax R-166|U2OS.ActD R-59|U2OS.DXR R-129	AEBP2	NM_001114176,NM_153207	3407229	10.14	10	9.98	0.413854	0.920076	1991	1578.66	1.2612	10.9593	10.6245	0.334794	0.16	TSS	1	1	-	-	-	LTR88b	7653	-7653	prime3	+	19592607	19675173	AEBP2	1	R-33
R-238	chr4	75811615	75812073	75811879	427	8.73809	106	R-1522|R-238	493	1	P-238-1	220	179	14	LCL.Dox R-238|MCF7.RITA1um R-154|IMR90.5FU R-498|U2OS.nutlin R-30|U2OS.DMSO R-56|LCL.Dox.ES358 R-221|U2OS.Eto R-6|U2OS.ActD R-19|LCL.nutlin.FDR.relax R-215|Saos2.doxycycline R-132|MCF7.5FU R-253|MCF7.Nutlin R-513|LCL.IR.ES487.FDR.relax R-512|U2OS.DXR R-21	PARM1	NM_015393	2731636	9.94	10.21	10.25	0.00474568	0.551786	207	217.073	0.953596	7.69349	7.76204	-0.0685507	-0.31	TSS	1	2	8	-	13	LTR88b	46418	-46418	prime3	+	75858297	75975323	PARM1	1	R-238
R-117	chr2	178034361	178035331	178035087	555	9.11634	140	R-117	555	3	P-117-1	112	221	15	LCL.Dox R-117|U2OS.nutlin R-302|U2OS.DMSO R-147|Saos2.doxycycline R-925|LCL.Dox.ES358 R-186|MCF7.Nutlin R-75|LCL.nutlin.FDR.relax R-328|LCL.IR.ES487.FDR.relax R-262|MCF7.5FU R-56|MCF7.RITA1um R-133|U2OS.ActD R-183|U2OS.DXR R-215|IMR90.5FU R-174|U2OS.Eto R-262|MCF7.NT R-166	HNRNPA3	NM_194247				4			1367	2108.54	0.648317	10.4168	11.042	-0.625229		TSS	1	1	-	-	-	LTR88b	42334	-42334	prime3	+	178077421	178088685	HNRNPA3	1	R-117
R-358	chr8	101456759	101457974	101457082	261	8.02791	96	R-358	261	3	P-358-1	341	135	5	LCL.Dox R-358|LCL.Dox.ES358 R-285|LCL.nutlin.FDR.relax R-926|MCF7.Nutlin R-1821|LCL.IR.ES487.FDR.relax R-348	ANKRD46	NM_198401	3146661	8.97	8.98	8.86	0.481479	0.340457	838	818.293	1.02408	9.71081	9.67647	0.0343333	0.11	TSS	1	1	8	-	-	LTR88c	114930	114930	prime3	-	101572012	101532999	ANKRD46	1	R-358
R-1231	chr1	220509602	220510331	220509882	80	6.32193	46	R-1231	80	1	P-1231-1	1200	61	5	LCL.Dox R-1231|U2OS.nutlin R-2313|Saos2.doxycycline R-1754|U2OS.Eto R-1800|U2OS.ActD R-968	RAB3GAP2	NM_012414	2456849	10.4	10.21	10.26	0.321933	0.745519	1595	1893.9	0.842176	10.6393	10.8871	-0.247806	0.14	TSS	1	1	8	-	13	LTR88c	64039	-64039	prime5	-	220445843	220321609	RAB3GAP2	1	R-1231
R-791	chr6	44652785	44653279	44653146	99	6.62936	56	R-2257|R-791	152	0	P-791-1	760	68	11	LCL.Dox R-791|U2OS.nutlin R-576|Saos2.doxycycline R-1015|MCF7.Nutlin R-330|U2OS.DMSO R-353|MCF7.5FU R-216|MCF7.RITA1um R-580|LCL.nutlin.FDR.relax R-1394|U2OS.DXR R-496|U2OS.Eto R-503|U2OS.ActD R-236	CDC5L	NM_001253	2908572	10.3	10.84	10.81	0.0209453	0.79402	747	676.829	1.10368	9.54496	9.40265	0.142316	-0.51	TSS	1	1	-	-	-	LTR88c	297845	297845	prime5	+	44355301	44414780	CDC5L	1	R-791
R-1275	chr11	28542634	28542991	28542815	57	5.83289	36	R-3418|R-1275	90	0	P-1275-1	1243	45	11	LCL.Dox R-1275|MCF7.Nutlin R-491|MCF7.RITA1um R-224|U2OS.nutlin R-313|U2OS.DMSO R-506|Saos2.doxycycline R-230|MCF7.5FU R-305|U2OS.DXR R-146|U2OS.ActD R-161|U2OS.Eto R-385|LCL.nutlin.FDR.relax R-1715	METTL15	NM_001113528,NM_152636	3324713	6.84	7.02	6.69	0.692971	0.385835	783	827.439	0.946293	9.61287	9.69251	-0.0796407	0.15	TSS	1	1	-	-	13	LTR88c	413018	413018	prime5	+	28129797	28355054	METT5D1	1	R-1275
R-276	chr11	67423788	67424215	67423970	314	8.29462	70	R-276	314	1	P-276-1	257	101	10	LCL.Dox R-276|LCL.nutlin.FDR.relax R-696|LCL.IR.ES487.FDR.relax R-519|U2OS.nutlin R-210|U2OS.DMSO R-219|Saos2.doxycycline R-242|LCL.Dox.ES358 R-507|U2OS.DXR R-504|U2OS.Eto R-79|U2OS.ActD R-1356	ACY3	NM_080658	3379063	11.3	9.87	9.59	0.000243546	0.0054833	193	57.9268	3.33179	7.59246	5.85616	1.7363	1.71	TSS	1	4	8	-	13	MER101-int	5840	-5840	prime5	-	67418130	67410025	ACY3	1	R-276
R-1887	chr16	67943953	67944362	67944238	39	5.2854	28	R-1887	39	0	P-1887-1	1853	13	1	LCL.Dox R-1887	PSKH1	NM_006742	3665949	10.43	10.04	10.05	0.000496058	0.789972	428	325	1.31692	8.74147	8.3443	0.397171	0.38	TSS	1	1	-	-	-	MER102b	17064	17064	within_5'_gene	+	67927174	67963581	PSKH1	1	R-1887
R-2893	chr16	75702072	75702747	75702535	34	5.08746	26	R-2893	34	0	P-2893-1	2864	58	3	LCL.Dox R-2893|MCF7.RITA1um R-1784|LCL.nutlin.FDR.relax R-3854	TERF2IP	NM_018975	3669092	10.87	10.8	10.73	0.327613	0.490778	1914	1815.24	1.0544	10.9024	10.8259	0.0764274	0.14	TSS	1	1	-	-	-	MER2	20852	20852	prime5	+	75681683	75691328	TERF2IP	1	R-2893
R-728	chr18	77890024	77890395	77890247	124	6.9542	58	R-728	124	0	P-728-1	701	112	7	LCL.Dox R-728|LCL.nutlin.FDR.relax R-196|LCL.IR.ES487.FDR.relax R-537|U2OS.nutlin R-410|LCL.Dox.ES358 R-348|U2OS.Eto R-984|MCF7.RITA1um R-1732	LOC100130522	NR_028339,NR_028340				4			679	400.61	1.69492	9.40727	8.64605	0.761214		TSS	1	1	-	-	-	MER2	23336	23336	within_5'_gene	+	77866914	77898228	ADNP2	1	R-728
R-1767	chr9	74535732	74535997	74535860	39	5.2854	28	R-1767	39	0	P-1767-1	1740	48	2	LCL.Dox R-1767|U2OS.nutlin R-3332	C9orf85	NM_182505	3174429	8.77	8.86	8.56	0.376712	0.11737	635	731.098	0.868557	9.31061	9.51392	-0.203307	0.21	TSS	1	1	-	-	-	MER4D0	9438	9438	within_5'_gene	+	74526422	74588371	C9orf85	1	R-1767
R-340	chr21	19080595	19081445	19080927	271	8.08215	81	R-1435|R-2456|R-340	368	1	P-340-1	321	231	11	LCL.Dox R-340|MCF7.Nutlin R-773|MCF7.RITA1um R-585|U2OS.nutlin R-312|Saos2.doxycycline R-251|LCL.Dox.ES358 R-138|MCF7.5FU R-698|LCL.nutlin.FDR.relax R-368|U2OS.DMSO R-401|LCL.IR.ES487.FDR.relax R-477|U2OS.DXR R-112	BTG3	NM_006806,NM_001130914	3926080	10.3	10.15	9.31	0.00540475	0.00305471	1760	1207.93	1.45704	10.7814	10.2383	0.543042	0.99	TSS	1	1	-	-	-	MER4D1	95659	-95659	prime5	-	18985268	18965969	BTG3	1	R-340
R-2383	chr4	113193298	113193739	113193557	42	5.39232	32	R-2383	42	0	P-2383-1	2350	21	5	LCL.Dox R-2383|Saos2.doxycycline R-2091|U2OS.nutlin R-3228|U2OS.Eto R-2155|LCL.nutlin.FDR.relax R-2620	TIFA	NM_052864	2782230	9.63	10.19	10.64	0.00104817	0.033005	2212	3371.34	0.656119	11.1111	11.7191	-0.607971	-1.01	TSS	1	1	-	-	-	MER50C	13502	13502	prime3	-	113207059	113196781	TIFA	1	R-2383
R-7	chr4	84091563	84092751	84092315	2244	11.1319	252	R-7	2244	12	P-7-1	7	967	14	LCL.Dox R-7|LCL.Dox.ES358 R-6|U2OS.nutlin R-85|LCL.nutlin.FDR.relax R-32|Saos2.doxycycline R-37|U2OS.DMSO R-138|U2OS.Eto R-169|U2OS.DXR R-59|MCF7.RITA1um R-141|LCL.NT R-42|U2OS.ActD R-52|LCL.IR.ES487.FDR.relax R-41|MCF7.5FU R-148|MCF7.Nutlin R-247	PLAC8	NM_001130715,NM_016619,NM_001130716	2775909	13.18	13.17	13.09	0.0188045	0.0436595	2150	1918.9	1.12043	11.0701	10.9061	0.164055	0.09	TSS	1	1	-	-	-	MER50C	56404	-56404	prime5	-	84035911	84011210	PLAC8	1	R-7
R-97	chr14	34766734	34767648	34767150	710	9.47168	142	R-97	710	5	P-97-1	92	167	14	LCL.Dox R-97|MCF7.5FU R-57|MCF7.Nutlin R-68|MCF7.RITA1um R-54|U2OS.nutlin R-345|U2OS.DMSO R-256|Saos2.doxycycline R-96|IMR90.5FU R-446|LCL.Dox.ES358 R-267|U2OS.DXR R-68|U2OS.Eto R-312|U2OS.ActD R-168|LCL.nutlin.FDR.relax R-434|LCL.IR.ES487.FDR.relax R-261	C14orf147	NM_138288	3560527	8.85	8.5	8.26	0.0464467	0.238353	642	579.878	1.10713	9.32643	9.17961	0.146824	0.59	TSS	1	6	-	-	-	MER50C	164318	164318	prime3	-	34931468	34902143	C14orf147	1	R-97
R-5866	chr15	60083502	60084258	60083783	35	5.12928	31	R-5866	35	0	P-5866-1	6031	11	1	LCL.Dox R-5866	BNIP2	NM_004330	3627076	9.58	10.01	9.95	0.236273	0.771921	1436	1320.12	1.08778	10.4878	10.3665	0.121385	-0.37	TSS	1	1	-	-	-	MER52A	102141	-102141	prime5	-	59981642	59955061	BNIP2	1	R-5866
R-594	chr12	9108523	9109108	9108847	177	7.46761	90	R-594	177	3	P-594-1	574	20	6	LCL.Dox R-594|U2OS.nutlin R-1027|LCL.nutlin.FDR.relax R-2918|Saos2.doxycycline R-1703|LCL.IR.ES487.FDR.relax R-1808|U2OS.Eto R-1956	M6PR	NM_001207024,NM_002355	3443296	12.04	12.25	12.16	0.116484	0.0846075	772	1113.41	0.693363	9.59246	10.1208	-0.528318	-0.12	TSS	1	1	-	-	-	MER52A	6595	-6595	prime5	-	9102252	9092963	M6PR	1	R-594
R-1943	chr6	49232292	49232858	49232745	51	5.67243	37	R-1943	51	2	P-1943-1	1914	27	3	LCL.Dox R-1943|U2OS.nutlin R-1444|LCL.nutlin.FDR.relax R-1942	MUT	NM_000255	2956438	9.38	9.37	9.21	0.330619	0.214982	507	449.39	1.1282	8.98584	8.81182	0.174017	0.17	TSS	1	1	8	-	13	MER52A|LTR27B	198286	198286	prime3	-	49431031	49398990	MUT	1	R-1943
R-2704	chr7	12903541	12903959	12903842	33	5.04439	26	R-2704	33	0	P-2704-1	2681	20	1	LCL.Dox R-2704	ARL4A	NM_005738,NM_001195396,NM_001037164,NM_212460				4			85	48.7805	1.7425	6.40939	5.60823	0.801159		TSS	1	2	-	-	13	MER52D	176882	176882	prime5	+	12726960	12730558	ARL4A	1	R-2704
R-962	chr4	113696642	113697417	113697052	89	6.47573	53	R-1309|R-962	145	1	P-962-1	934	24	1	LCL.Dox R-962	ANK2	NM_001127493,NM_001148,NM_020977	2740067	7.41	8.25	8.52	0.000224885	0.00120509	646	692.073	0.933427	9.33539	9.43478	-0.0993904	-1.11	TSS	1	1	8	-	13	MER5A	42186	-42186	prime3	+	113739238	114304896	ANK2	1	R-962
R-967	chr17	4122580	4122962	4122716	83	6.37504	46	R-967	83	0	P-967-1	938	103	7	LCL.Dox R-967|MCF7.5FU R-952|MCF7.Nutlin R-722|MCF7.RITA1um R-1988|LCL.nutlin.FDR.relax R-1038|U2OS.nutlin R-4118|LCL.Dox.ES358 R-430	ANKFY1	NM_016376,NM_020740	3741997	9.9	9.95	9.91	0.902496	0.475966	563	534.756	1.05282	9.13699	9.06274	0.0742539	-0.01	TSS	1	1	8	-	-	MER5A	44558	44558	within_5'_gene	-	4167274	4097772	ANKFY1	1	R-967
R-1352	chr4	38130347	38131234	38130656	68	6.08746	44	R-1352	68	0	P-1352-1	1324	45	2	LCL.Dox R-1352|LCL.nutlin.FDR.relax R-1908	PTTG2	NM_006607				4			1296	1123.78	1.15325	10.3399	10.1341	0.205705		TSS	1	1	8	-	-	MER5A1	237937	237937	within_5'_gene	+	37892719	38140794	TBC1D1	1	R-1352
R-518	chr1	14135022	14135964	14135481	202	7.65821	90	R-3976|R-518	233	0	P-518-1	3031	47	2	LCL.Dox R-518|U2OS.DXR R-666	PRDM2	NM_001007257,NM_015866,NM_012231,NM_001135610	2321238	9.92	9.75	9.58	0.005814	0.0423395	1803	1709.15	1.05491	10.8162	10.7391	0.0771235	0.34		1	1	8	-	13	MER5B	104132	104132	within_5'_gene	+	14031349	14151572	PRDM2	1	R-518
R-1954	chr12	77001799	77002208	77002061	46	5.52356	37	R-1954	46	0	P-1954-1	1928	26	3	LCL.Dox R-1954|MCF7.RITA1um R-2064|IMR90.5FU R-460	OSBPL8	NM_001003712,NM_020841	3462949	9.48	10.09	10.07	0.0555895	0.919502	901	845.122	1.06612	9.81538	9.72302	0.0923676	-0.59	TSS	1	1	8	-	13	MER61C	48472	-48472	prime5	-	76953589	76745577	OSBPL8	1	R-1954
R-582	chr4	169954853	169955264	169955046	154	7.26679	74	R-582	154	1	P-582-1	560	32	3	LCL.Dox R-582|U2OS.nutlin R-2397|U2OS.Eto R-1935	CBR4	NM_032783	2793054	9.18	9.04	8.85	0.084199	0.176644	927	1123.78	0.824894	9.85643	10.1341	-0.277719	0.33	TSS	1	1	-	-	-	MER61C	23624	-23624	prime5	-	169931422	169908741	CBR4	1	R-582
R-1005	chr8	57864952	57865315	57865090	91	6.50779	60	R-873|R-1005	182	0	P-1005-1	973	37	4	LCL.Dox R-1005|MCF7.Nutlin R-3326|U2OS.nutlin R-1611|U2OS.Eto R-944	IMPAD1	NM_017813	3136413	9.9	10.3	10.3	0.0877433	0.972134	662	609.756	1.08568	9.37069	9.25209	0.118599	-0.4	TSS	1	2	-	-	-	MER61C	41337	41337	prime3	-	57906427	57870487	IMPAD1	1	R-1005
R-3169	chrX	78761548	78761849	78761745	32	5	29	R-3169	32	0	P-3169-1	3144	52	5	LCL.Dox R-3169|U2OS.Eto R-1731|LCL.nutlin.FDR.relax R-2010|U2OS.nutlin R-3672|U2OS.ActD R-1638	ITM2A	NM_001171581,NM_004867	4013549	11.71	10.53	10.12	0.000713957	0.0446341	590	452.439	1.30404	9.20457	8.82158	0.382992	1.59	TSS	1	4	-	-	13	MER61C	138698	-138698	prime5	-	78623047	78615880	ITM2A	1	R-3169
R-889	chr10	29733100	29733453	29733233	101	6.65821	64	R-889	101	0	P-889-1	859	67	5	LCL.Dox R-889|U2OS.ActD R-1642|LCL.Dox.ES358 R-785|U2OS.nutlin R-2217|U2OS.Eto R-2203	LOC387647	NR_003930				4			146	93.2927	1.56497	7.18982	6.54369	0.646133		TSS	1	1	-	-	-	MER61C	34733	34733	prime5	+	29698500	29711299	LOC387647	1	R-889
R-575	chr9	103137947	103138367	103138155	159	7.31288	80	R-575	159	0	P-575-1	555	83	7	LCL.Dox R-575|MCF7.5FU R-1198|MCF7.Nutlin R-828|U2OS.nutlin R-1468|LCL.Dox.ES358 R-758|LCL.nutlin.FDR.relax R-1735|MCF7.RITA1um R-1187	TEX10	NM_017746,NM_001161584	3217807	9.87	10.21	10.31	0.0685287	0.510649	954	996.951	0.956917	9.89785	9.96138	-0.0635336	-0.44	TSS	1	1	-	-	-	MER61C	22896	-22896	prime5	-	103115259	103064358	TEX10	1	R-575
R-567	chr7	148369127	148369489	148369338	160	7.32193	81	R-567	160	4	P-567-1	551	57	7	LCL.Dox R-567|MCF7.Nutlin R-1611|MCF7.RITA1um R-518|LCL.nutlin.FDR.relax R-2984|IMR90.5FU R-742|LCL.IR.ES487.FDR.relax R-724|MCF7.5FU R-1234	CUL1	NM_003592	3030285	10.85	11.04	11.07	0.0823574	0.786469	868	924.39	0.938997	9.76155	9.85236	-0.090807	-0.22	TSS	1	1	-	-	-	MER61C	26594	-26594	prime3	+	148395932	148498202	CUL1	1	R-567
R-1208	chr1	85051390	85051997	85051620	83	6.37504	54	R-1208	83	0	P-1208-1	1182	61	7	LCL.Dox R-1208|U2OS.nutlin R-1563|Saos2.doxycycline R-1429|U2OS.ActD R-969|IMR90.5FU R-282|LCL.nutlin.FDR.relax R-1547|LCL.IR.ES487.FDR.relax R-2318	CTBS	NM_004388	2420467	9.35	9.54	9.56	0.113	0.843089	578	700.61	0.824996	9.17493	9.45247	-0.277542	-0.21	TSS	1	1	-	-	-	MER61C	11457	-11457	prime5	-	85040163	85018805	CTBS	1	R-1208
R-501	chr12	51321583	51322506	51322322	181	7.49985	84	R-501	181	1	P-501-1	482	138	7	LCL.Dox R-501|LCL.Dox.ES358 R-353|LCL.nutlin.FDR.relax R-746|LCL.IR.ES487.FDR.relax R-780|MCF7.5FU R-1219|MCF7.Nutlin R-1020|U2OS.ActD R-1242	METTL7A	NM_014033	3414739	10.86	9.46	8.71	0.000478271	0.0124486	936	371.341	2.52059	9.87036	8.5366	1.33376	2.15	TSS	1	1	-	-	-	MER61C	3789	3789	within_5'_gene	+	51318533	51326300	METTL7A	1	R-501
R-1210	chr13	77096198	77096538	77096329	64	6	44	R-1210	64	0	P-1210-1	1182	68	8	LCL.Dox R-1210|MCF7.5FU R-1428|MCF7.RITA1um R-681|IMR90.5FU R-236|U2OS.nutlin R-2422|LCL.Dox.ES358 R-698|U2OS.ActD R-884|LCL.IR.ES487.FDR.relax R-1379	KCTD12	NM_138444	3518418	8.91	8.58	8.59	0.012369	0.883927	227	170.732	1.32957	7.82655	7.41559	0.410961	0.32	TSS	1	2	-	-	-	MER61C	364211	364211	prime3	-	77460540	77454303	KCTD12	1	R-1210
R-1420	chr12	22983867	22984266	22984094	67	6.06609	43	R-1420	67	1	P-1420-1	1394	48	9	LCL.Dox R-1420|MCF7.RITA1um R-465|U2OS.Eto R-814|U2OS.nutlin R-1132|Saos2.doxycycline R-353|MCF7.Nutlin R-404|MCF7.5FU R-501|U2OS.ActD R-622|LCL.nutlin.FDR.relax R-1587	ETNK1	NM_018638,NM_001039481				4			1764	1820.73	0.968841	10.7846	10.8303	-0.0456678		TSS	1	1	8	-	-	MER61C	206019	206019	prime5	+	22778075	22797349	ETNK1	1	R-1420
R-1382	chr13	41719585	41720183	41719844	65	6.02237	45	R-1382	65	0	P-1382-1	17052	46	10	LCL.Dox R-1382|MCF7.Nutlin R-796|U2OS.Eto R-1045|Saos2.doxycycline R-258|LCL.nutlin.FDR.relax R-1645|MCF7.5FU R-1747|U2OS.nutlin R-1197|MCF7.RITA1um R-563|IMR90.5FU R-238|LCL.IR.ES487.FDR.relax R-1803	KBTBD6	NM_152903	3511135	8.29	8.3	8.45	0.0603097	0.0868675	497	553.049	0.898655	8.9571	9.11126	-0.154161	-0.16	TSS	1	1	-	-	13	MER61C	12908	-12908	prime5	-	41706936	41701708	KBTBD6	1	R-1382
R-228	chr4	89375902	89376804	89376643	478	8.90087	136	R-228	478	6	P-228-1	212	262	10	LCL.Dox R-228|LCL.Dox.ES358 R-119|LCL.nutlin.FDR.relax R-136|Saos2.doxycycline R-2456|U2OS.nutlin R-1709|LCL.IR.ES487.FDR.relax R-175|LCL.NT R-89|U2OS.Eto R-1226|MCF7.Nutlin R-1749|IMR90.5FU R-595	HERC5	NM_016323	2735409	10.59	9.87	9.43	0.00126116	0.0105496	792	751.22	1.05429	9.62936	9.55309	0.0762659	1.16	TSS	1	1	-	-	-	MER61C	1624	-1624	prime3	+	89378267	89427314	HERC5	1	R-228
R-639	chr8	52837628	52838144	52837843	139	7.11894	75	R-639	139	0	P-639-1	619	71	10	LCL.Dox R-639|MCF7.Nutlin R-291|MCF7.RITA1um R-125|IMR90.5FU R-288|U2OS.nutlin R-1384|Saos2.doxycycline R-732|LCL.nutlin.FDR.relax R-3817|MCF7.5FU R-161|U2OS.ActD R-909|U2OS.Eto R-793	PCMTD1	NM_052937	3134922	9.79	8.93	8.62	0.0102637	0.27828	792	905.488	0.874667	9.62936	9.82255	-0.193195	1.17	TSS	1	2	8	-	13	MER61C	26108	-26108	prime5	-	52811735	52730139	PCMTD1	1	R-639
R-1398	chr13	34514879	34515545	34515146	78	6.2854	54	R-1398	78	0	P-1398-1	1370	65	11	LCL.Dox R-1398|U2OS.nutlin R-739|Saos2.doxycycline R-245|U2OS.DMSO R-319|MCF7.Nutlin R-561|LCL.IR.ES487.FDR.relax R-1018|MCF7.RITA1um R-368|MCF7.5FU R-739|LCL.nutlin.FDR.relax R-2880|IMR90.5FU R-674|U2OS.ActD R-705	RFC3	NM_002915,NM_181558	3485074	11.03	11.65	11.62	0.00625872	0.698743	1087	1176.22	0.924147	10.0861	10.1999	-0.113805	-0.59	TSS	1	1	8	-	13	MER61C	122941	122941	within_5'_gene	+	34392205	34540695	RFC3	1	R-1398
R-656	chr3	132345740	132346157	132345966	123	6.94251	70	R-656	123	1	P-656-1	632	65	11	LCL.Dox R-656|U2OS.nutlin R-1035|Saos2.doxycycline R-1576|MCF7.Nutlin R-525|MCF7.RITA1um R-660|LCL.IR.ES487.FDR.relax R-998|LCL.nutlin.FDR.relax R-1800|MCF7.5FU R-676|U2OS.ActD R-545|IMR90.5FU R-204|U2OS.Eto R-1278	CCRL1	NM_178445,NM_016557				4			679	570.732	1.1897	9.40727	9.15667	0.250599		TSS	1	1	8	-	-	MER61C	33009	33009	within_5'_gene	-	132378975	132276981	ACAD11	1	R-656
R-661	chrX	44834910	44835229	44835060	116	6.85798	66	R-661|R-1509	163	3	P-661-1	637	193	12	LCL.Dox R-661|MCF7.Nutlin R-1891|IMR90.5FU R-247|U2OS.ActD R-175|LCL.nutlin.FDR.relax R-272|U2OS.nutlin R-708|U2OS.DXR R-593|U2OS.DMSO R-206|Saos2.doxycycline R-2157|LCL.Dox.ES358 R-157|MCF7.RITA1um R-1904|U2OS.Eto R-225	KDM6A	NM_021140	3975467	10.44	10.14	10.03	0.139081	0.602432	1908	1694.51	1.12599	10.8978	10.7267	0.171191	0.41	TSS	1	6	8	-	-	MER61C	102638	102638	within_5'_gene	+	44732422	44971845	KDM6A	1	R-661
R-510	chr3	33509083	33510036	33509434	176	7.45943	82	R-510	176	3	P-510-1	491	107	13	LCL.Dox R-510|LCL.Dox.ES358 R-537|U2OS.Eto R-471|MCF7.Nutlin R-824|IMR90.5FU R-170|U2OS.nutlin R-763|U2OS.ActD R-429|LCL.nutlin.FDR.relax R-1259|Saos2.doxycycline R-905|MCF7.5FU R-270|MCF7.RITA1um R-605|U2OS.DMSO R-495|LCL.IR.ES487.FDR.relax R-2308	UBP1	NM_001128161,NM_001128160,NM_014517	2668351	11.08	11.02	10.91	0.125761	0.214781	1533	1612.8	0.950518	10.5821	10.6554	-0.0732142	0.17	TSS	1	6	-	-	-	MER61C	27537	-27537	prime5	-	33481897	33429827	UBP1	1	R-510
R-307	chr9	33560188	33560772	33560379	265	8.04985	78	R-307	265	0	P-307-1	288	139	13	LCL.Dox R-307|MCF7.Nutlin R-1288|LCL.nutlin.FDR.relax R-620|U2OS.nutlin R-980|LCL.Dox.ES358 R-219|U2OS.DMSO R-266|U2OS.ActD R-294|MCF7.5FU R-997|U2OS.DXR R-436|U2OS.Eto R-492|IMR90.5FU R-65|MCF7.RITA1um R-1566|LCL.IR.ES487.FDR.relax R-282	SUGT1P1	NR_003667	3203636	6.61	6.19	6.12	0.146363	0.760002	4082	4432.93	0.920836	11.9951	12.114	-0.118983	0.49	TSS	1	2	8	12	13	MER61C	49332	-49332	prime5	-	33511047	33219069	SUGT1P	1	R-307
R-258	chr2	186432565	186433047	186432880	334	8.3837	108	R-258	334	1	P-258-1	240	97	13	LCL.Dox R-258|U2OS.nutlin R-715|LCL.Dox.ES358 R-545|LCL.nutlin.FDR.relax R-857|Saos2.doxycycline R-507|LCL.IR.ES487.FDR.relax R-738|MCF7.Nutlin R-576|MCF7.RITA1um R-297|U2OS.DXR R-641|MCF7.5FU R-1280|U2OS.DMSO R-683|U2OS.Eto R-760|U2OS.ActD R-358	FSIP2	NM_173651				4			1116	1560.37	0.715217	10.1241	10.6077	-0.483547		TSS	1	1	-	-	-	MER61C	918004	-918004	prime3	+	187350884	187374087	ZC3H15	1	R-258
R-42	chr13	48640269	48641145	48640883	981	9.93811	171	R-2559|R-42|R-351|R-215	1762	4	P-42-2	40	590	14	LCL.Dox R-42|Saos2.doxycycline R-173|LCL.Dox.ES358 R-18|LCL.nutlin.FDR.relax R-94|LCL.IR.ES487.FDR.relax R-115|U2OS.DMSO R-553|MCF7.5FU R-450|U2OS.nutlin R-531|MCF7.Nutlin R-452|MCF7.RITA1um R-323|U2OS.Eto R-398|IMR90.5FU R-102|U2OS.DXR R-395|U2OS.ActD R-210	MED4	NM_014166	3513395	9.68	10	9.64	0.889857	0.0579818	1231	982.927	1.25238	10.2656	9.94094	0.324675	0.04	TSS	1	2	-	-	-	MER61C	28357	28357	prime3	-	48669240	48650091	MED4	1	R-42
R-245	chr7	43617060	43617432	43617207	432	8.75489	120	R-1301|R-245	499	4	P-245-1	227	148	14	LCL.Dox R-245|MCF7.5FU R-213|MCF7.Nutlin R-187|MCF7.RITA1um R-97|U2OS.Eto R-167|LCL.nutlin.FDR.relax R-662|LCL.IR.ES487.FDR.relax R-444|U2OS.nutlin R-170|U2OS.DXR R-361|U2OS.DMSO R-108|Saos2.doxycycline R-2502|LCL.Dox.ES358 R-270|U2OS.ActD R-138|IMR90.5FU R-75	STK17A	NM_004760	2999485	11.02	10.47	10.43	0.0121114	0.776753	2514	2600.61	0.966696	11.2958	11.3446	-0.0488653	0.59	TSS	1	1	-	-	-	MER61C	5484	-5484	prime3	+	43622691	43666978	STK17A	1	R-245
R-140	chr5	163546676	163547603	163547014	549	9.10066	144	R-140	549	8	P-140-1	133	305	14	LCL.Dox R-140|MCF7.Nutlin R-508|MCF7.RITA1um R-198|LCL.nutlin.FDR.relax R-106|U2OS.nutlin R-202|LCL.Dox.ES358 R-88|Saos2.doxycycline R-137|U2OS.DMSO R-229|U2OS.Eto R-107|U2OS.DXR R-264|IMR90.5FU R-112|LCL.IR.ES487.FDR.relax R-203|MCF7.5FU R-438|U2OS.ActD R-170	MAT2B	NM_013283,NM_182796	2838688	10.62	10.14	10.02	0.00903611	0.330926	1111	974.39	1.1402	10.1176	9.92836	0.189287	0.6	TSS	1	1	-	-	-	MER61C	614430	614430	prime5	+	162932584	162946328	MAT2B	1	R-140
R-335	chr2	109061656	109062208	109061861	323	8.33539	109	R-335	323	3	P-335-1	316	107	14	LCL.Dox R-335|MCF7.5FU R-307|MCF7.Nutlin R-400|MCF7.RITA1um R-461|LCL.nutlin.FDR.relax R-1260|U2OS.nutlin R-633|U2OS.DXR R-276|U2OS.DMSO R-325|Saos2.doxycycline R-1366|LCL.Dox.ES358 R-373|LCL.IR.ES487.FDR.relax R-2190|U2OS.Eto R-706|U2OS.ActD R-375|IMR90.5FU R-351	GCC2	NM_181453,NR_028063	2498977	9.82	9.38	9.13	0.0105943	0.166591	693	555.488	1.24755	9.43671	9.11761	0.3191	0.69	TSS	1	1	-	-	-	MER61C	3715	-3715	prime3	+	109065576	109125853	GCC2	1	R-335
R-126	chr7	40756793	40757369	40757079	573	9.16239	154	R-1790|R-126|R-4502	645	4	P-126-1	120	381	15	LCL.Dox R-126|MCF7.5FU R-34|MCF7.RITA1um R-16|U2OS.nutlin R-38|U2OS.DXR R-82|U2OS.DMSO R-55|Saos2.doxycycline R-162|LCL.Dox.ES358 R-36|MCF7.Nutlin R-39|U2OS.Eto R-91|U2OS.ActD R-64|LCL.nutlin.FDR.relax R-260|IMR90.5FU R-16|MCF7.NT R-217|LCL.IR.ES487.FDR.relax R-509	C7orf10	NM_024728,NM_001193313,NM_001193312,NM_001193311				4			337	182.927	1.84227	8.3966	7.51512	0.881482			1	1	8	12	13	MER61C	582505	582505	within_5'_gene	+	40174574	40900357	C7orf10	1	R-126
R-2201	chr18	54073862	54074325	54074183	38	5.24793	28	R-2201	38	0	P-2201-1	2171	23	1	LCL.Dox R-2201	TXNL1	NM_004786,NR_024546	3809324	10.93	11.41	11.37	0.0388454	0.808118	1140	1150	0.991304	10.1548	10.1674	-0.0126	-0.44	TSS	1	1	-	-	-	MER61D	231737	231737	prime3	-	54305920	54270052	TXNL1	1	R-2201
R-1703	chr7	105692092	105692475	105692281	66	6.04439	47	R-1334|R-1703	131	0	P-1703-1	1674	20	1	LCL.Dox R-1703	SYPL1	NM_182715,NM_006754	3066751	9.64	10.01	9.98	0.17431	0.874908	978	1127.44	0.867453	9.93369	10.1388	-0.205143	-0.34	TSS	1	1	-	-	-	MER61D	60477	60477	prime3	-	105752758	105730951	SYPL1	1	R-1703
R-650	chr6	110445079	110445427	110445275	118	6.88264	60	R-650	118	0	P-650-1	626	59	2	LCL.Dox R-650|LCL.nutlin.FDR.relax R-2462	WASF1	NM_003931,NM_001024936,NM_001024935,NM_001024934	2969289	8.87	6.7	6.58	5.11085e-05	0.065936	306	190.244	1.60846	8.25739	7.57171	0.685681	2.29	TSS	1	1	-	-	13	MER61D	55932	55932	within_5'_gene	-	110501207	110421021	WASF1	1	R-650
R-1168	chr14	55679296	55679734	55679532	76	6.24793	50	R-1168	76	0	P-1168-1	17056	50	3	LCL.Dox R-1168|LCL.nutlin.FDR.relax R-1857|U2OS.nutlin R-3040	DLGAP5	NM_014750,NM_001146015	3565663	9.74	10.53	11.02	0.00273293	0.0217259	694	1120.12	0.619575	9.43879	10.1294	-0.690648	-1.28	TSS	1	1	-	-	-	MER61D	21136	-21136	prime5	-	55658396	55614835	DLGAP5	1	R-1168
R-619	chr2	53979342	53980081	53979730	158	7.30378	81	R-619	158	2	P-619-1	597	44	4	LCL.Dox R-619|U2OS.nutlin R-1551|U2OS.Eto R-2139|U2OS.ActD R-781	CHAC2	NM_001008708	2482211	8.23	9.01	9	0.0401856	0.957496	1665	1829.27	0.9102	10.7013	10.8371	-0.135745	-0.77	TSS	1	1	8	-	-	MER61D	34349	34349	within_5'_gene	-	54014079	53897117	ASB3	1	R-619
R-2799	chr3	30134636	30135401	30135279	33	5.04439	27	R-2799	33	0	P-2799-1	2776	55	4	LCL.Dox R-2799|MCF7.5FU R-1690|MCF7.Nutlin R-1916|LCL.nutlin.FDR.relax R-1848	TGFBR2	NM_003242,NM_001024847	2615360	7.37	7.83	8	0.00127999	0.150697	139	101.829	1.36503	7.11894	6.67001	0.448933	-0.63	TSS	1	3	8	12	13	MER61D	512714	-512714	prime3	+	30647993	30735633	TGFBR2	1	R-2799
R-989	chr1	167542179	167542688	167542456	85	6.40939	47	R-989	85	0	P-989-1	959	36	4	LCL.Dox R-989|U2OS.nutlin R-772|LCL.nutlin.FDR.relax R-4144|U2OS.ActD R-786	CREG1	NM_003851	2442698	11.26	11.25	11.04	0.00875254	0.0218281	528	378.659	1.3944	9.04439	8.56475	0.47964	0.22	TSS	1	1	-	-	-	MER61D	19400	-19400	prime5	-	167523056	167510250	CREG1	1	R-989
R-1710	chr7	45030250	45030706	45030593	42	5.39232	32	R-1710	42	0	P-1710-1	1676	45	4	LCL.Dox R-1710|U2OS.nutlin R-1230|U2OS.DXR R-441|U2OS.ActD R-983	C7orf40	NR_003697				4			975	1948.17	0.500469	9.92926	10.9279	-0.998646		TSS	1	1	-	-	-	MER61D	4334	-4334	prime5	-	45026259	45022626	C7orf40	1	R-1710
R-3299	chr6	57356527	57357248	57356830	32	5	25	R-3299	32	0	P-3299-1	3272	22	5	LCL.Dox R-3299|MCF7.5FU R-1593|U2OS.ActD R-444|Saos2.doxycycline R-577|U2OS.nutlin R-852	PRIM2	NM_000947	2911413	9.19	9.95	9.9	0.0216412	0.734534	681	819.512	0.830982	9.41151	9.67862	-0.267111	-0.71	TSS	1	1	8	-	-	MER61D	174409	174409	within_5'_gene	+	57182421	57513376	PRIM2	1	R-3299
R-1030	chr2	172287383	172288001	172287719	93	6.53916	54	R-1030	93	0	P-1030-1	997	55	6	LCL.Dox R-1030|Saos2.doxycycline R-1864|U2OS.nutlin R-1999|LCL.nutlin.FDR.relax R-932|U2OS.ActD R-1619|U2OS.Eto R-1676	DCAF17	NM_001164821,NM_025000,NR_028482	2515183	9.9	10.18	10.28	0.0193134	0.296017	538	560.976	0.959043	9.07146	9.13179	-0.0603319	-0.38	TSS	1	1	-	-	-	MER61D	3041	-3041	prime3	+	172290760	172341560	DCAF17	1	R-1030
R-3151	chr1	153498584	153499124	153498833	42	5.39232	34	R-3151	42	1	P-3151-1	3144	10	6	LCL.Dox R-3151|U2OS.nutlin R-613|U2OS.DMSO R-364|MCF7.Nutlin R-2083|U2OS.DXR R-621|U2OS.Eto R-627	S100A6	NM_014624				4			81	56.7073	1.42839	6.33985	5.82546	0.514387		TSS	1	2	-	12	13	MER61D	9884	9884	prime3	-	153508717	153507075	S100A6	1	R-3151
R-1123	chr6	25958817	25959678	25959048	76	6.24793	49	R-1123	76	5	P-1123-1	1094	47	7	LCL.Dox R-1123|U2OS.nutlin R-829|LCL.nutlin.FDR.relax R-2082|MCF7.Nutlin R-3069|LCL.IR.ES487.FDR.relax R-1852|U2OS.ActD R-864|U2OS.Eto R-832	TRIM38	NM_006355	2899022	10.65	10.23	10.05	0.000172551	0.0188586	1202	1110.37	1.08253	10.2312	10.1168	0.114402	0.6	TSS	1	1	-	-	-	MER61D	4022	-4022	prime3	+	25963070	25985352	TRIM38	1	R-1123
R-392	chr12	102248552	102249477	102249255	233	7.86419	77	R-1127|R-392	367	0	P-392-2	1929	58	9	LCL.Dox R-392|LCL.nutlin.FDR.relax R-901|MCF7.Nutlin R-246|U2OS.nutlin R-1530|MCF7.RITA1um R-470|MCF7.5FU R-117|LCL.IR.ES487.FDR.relax R-660|U2OS.Eto R-565|U2OS.ActD R-539	DRAM1	NM_018370	3428783	10.8	10.95	10.67	0.0445239	0.00411228	1867	1457.93	1.28059	10.8665	10.5097	0.356804	0.13	TSS	1	1	-	-	-	MER61D	21849	-21849	prime3	+	102271104	102317401	DRAM1	1	R-392
R-978	chr5	43007483	43008581	43007789	90	6.49185	56	R-2894|R-978	123	0	P-978-2	947	95	9	LCL.Dox R-978|MCF7.5FU R-303|MCF7.Nutlin R-304|MCF7.RITA1um R-304|IMR90.5FU R-164|LCL.nutlin.FDR.relax R-1020|Saos2.doxycycline R-538|LCL.Dox.ES358 R-563|LCL.IR.ES487.FDR.relax R-376	LOC648987	NR_034086,NR_034085				4			217	163.415	1.32791	7.76155	7.35239	0.409158		TSS	1	2	-	-	-	MER61D	32658	32658	prime3	-	43040447	43039182	C5orf39	1	R-978
R-865	chr12	32401611	32402113	32401940	115	6.84549	66	R-865	115	0	P-865-1	834	42	11	LCL.Dox R-865|U2OS.Eto R-575|U2OS.nutlin R-483|Saos2.doxycycline R-347|LCL.nutlin.FDR.relax R-3247|MCF7.Nutlin R-1853|U2OS.DXR R-315|U2OS.DMSO R-504|LCL.IR.ES487.FDR.relax R-2213|U2OS.ActD R-99|IMR90.5FU R-666	BICD1	NM_001003398,NM_001714	3410445	8.67	8.51	8.86	0.11326	0.0119922	976	1082.32	0.901769	9.93074	10.0799	-0.14917	-0.19	TSS	1	1	8	-	13	MER61D	141756	141756	within_5'_gene	+	32260184	32531141	BICD1	1	R-865
R-520	chr12	90628124	90629019	90628408	162	7.33985	72	R-520	162	2	P-520-1	501	122	12	LCL.Dox R-520|MCF7.5FU R-201|U2OS.nutlin R-512|Saos2.doxycycline R-215|MCF7.RITA1um R-410|MCF7.Nutlin R-257|LCL.nutlin.FDR.relax R-683|U2OS.DXR R-303|U2OS.Eto R-276|U2OS.ActD R-162|LCL.Dox.ES358 R-381|U2OS.DMSO R-467	LOC338758	NR_028138				4			713	679.878	1.04872	9.47776	9.40913	0.0686261		TSS	1	1	-	-	13	MER61D	525677	525677	prime5	+	90102731	90105728	LOC338758	1	R-520
R-469	chr5	56363367	56364097	56363552	216	7.75489	80	R-469	216	1	P-469-1	448	74	14	LCL.Dox R-469|MCF7.5FU R-108|MCF7.Nutlin R-156|MCF7.RITA1um R-310|LCL.nutlin.FDR.relax R-1442|LCL.IR.ES487.FDR.relax R-2300|U2OS.nutlin R-401|U2OS.DXR R-208|U2OS.DMSO R-203|Saos2.doxycycline R-642|LCL.Dox.ES358 R-737|U2OS.ActD R-295|U2OS.Eto R-203|IMR90.5FU R-504	GPBP1	NM_001203246,NM_022913,NM_001127235,NM_001127236	2810458	11.08	11	11.09	0.944871	0.561438	2995	3095.12	0.967652	11.5483	11.5958	-0.0474403	-0.01	TSS	1	1	-	-	-	MER61D	106222	-106222	prime3	+	56469774	56559412	GPBP1	1	R-469
R-2116	chr2	47922039	47922893	47922633	52	5.70044	39	R-2116	52	0	P-2116-1	2084	22	1	LCL.Dox R-2116	MSH6	NM_000179	2481142	9.11	10.1	10.17	0.000262325	0.343672	508	575.61	0.882542	8.98868	9.16895	-0.180263	-1.06	TSS	1	1	-	-	13	MER61E	87587	-87587	prime3	+	48010220	48034092	MSH6	1	R-2116
R-3437	chr13	101451262	101452018	101451453	31	4.9542	24	R-3437	31	0	P-3437-1	3425	30	2	LCL.Dox R-3437|U2OS.ActD R-1331	TMTC4	NM_032813,NM_001079669	3523156	8.31	9.03	8.96	0.00557633	0.250158	186	219.512	0.847333	7.53916	7.77816	-0.238998	-0.65	TSS	1	1	-	-	13	MER61E	124350	-124350	prime5	-	101327103	101256089	TMTC4	1	R-3437
R-920	chr6	20188594	20189222	20189035	109	6.76818	62	R-920	109	2	P-920-1	888	62	3	LCL.Dox R-920|U2OS.nutlin R-1865|MCF7.Nutlin R-3570	MBOAT1	NM_001080480	2944491	10.49	10.49	10.5	0.852322	0.851237	1249	1117.07	1.1181	10.2866	10.1255	0.16105	-0.01	TSS	1	1	8	-	-	MER61E	23635	23635	within_5'_gene	-	20212670	20100934	MBOAT1	1	R-920
R-1401	chr2	174156109	174156450	174156303	71	6.14975	50	R-1401	71	0	P-1401-1	1378	21	3	LCL.Dox R-1401|U2OS.nutlin R-2939|U2OS.ActD R-1040	MLK7-AS1	NR_033882				4			482	635.976	0.757891	8.91289	9.31283	-0.399938		TSS	1	1	-	-	-	MER61E	63257	-63257	prime3	+	174219560	174233718	CDCA7	1	R-1401
R-2897	chr1	169172150	169172577	169172324	35	5.12928	26	R-2897	35	0	P-2897-1	2881	9	4	LCL.Dox R-2897|MCF7.5FU R-830|MCF7.Nutlin R-629|U2OS.nutlin R-4170	ATP1B1	NM_001677	2366422	9.08	9.41	9.69	0.00994876	0.0842059	287	281.707	1.01879	8.16491	8.13805	0.0268537	-0.61	TSS	1	1	8	-	13	MER61E	164862	164862	within_5'_gene	-	169337186	169101772	NME7	1	R-2897
R-2710	chrX	6771020	6771311	6771178	38	5.24793	32	R-2710	38	0	P-2710-1	2681	52	4	LCL.Dox R-2710|LCL.nutlin.FDR.relax R-754|LCL.IR.ES487.FDR.relax R-995|U2OS.nutlin R-2117	HDHD1	NM_001178136,NM_001178135,NM_001135565,NM_012080	3998444	11.23	11.65	11.63	0.0507798	0.861063	430	454.878	0.945308	8.74819	8.82934	-0.0811432	-0.4	TSS	1	1	8	-	-	MER61E	295053	295053	prime3	-	7066231	6966960	HDHD1A	1	R-2710
R-1709	chr1	178247038	178247589	178247428	56	5.80735	42	R-1744|R-1709	91	1	P-1709-1	1676	24	5	LCL.Dox R-1709|MCF7.5FU R-1155|U2OS.ActD R-795|U2OS.nutlin R-1712|MCF7.Nutlin R-1668	RASAL2	NM_004841,NM_170692	2369110	7.24	7.2	7.22	0.751182	0.398208	267	197.561	1.35148	8.0607	7.62615	0.434542	0.02	TSS	1	3	8	12	13	MER61E	184565	184565	within_5'_gene	+	178062863	178448644	RASAL2	1	R-1709
R-1294	chr11	27657241	27657748	27657484	72	6.16993	47	R-1294	72	0	P-1294-1	1262	211	5	LCL.Dox R-1294|LCL.nutlin.FDR.relax R-320|Saos2.doxycycline R-994|LCL.Dox.ES358 R-144|LCL.IR.ES487.FDR.relax R-378	BDNF	NM_170735,NM_001143816,NM_170734,NM_001709,NM_001143814,NM_001143813,NM_001143812,NM_001143810,NM_001143809,NM_001143808,NM_001143811,NM_170733,NM_001143807,NM_170732,NM_001143806,NM_001143805,NM_170731	3367231	7.24	6.97	7.03	0.242211	0.665363	425	510.976	0.831742	8.73132	8.99711	-0.265792	0.21	TSS	1	1	-	-	13	MER61E	129086	129086	within_5'_gene	+	27528398	27699350	BDNFOS	1	R-1294
R-2072	chr14	32490101	32490697	32490308	55	5.78136	36	R-2072	55	0	P-2072-1	2042	61	7	LCL.Dox R-2072|MCF7.5FU R-1782|MCF7.Nutlin R-1089|U2OS.ActD R-543|U2OS.nutlin R-1291|Saos2.doxycycline R-1782|LCL.nutlin.FDR.relax R-1447	C14orf128	NR_027263	3559936	7.31	6.99	7.08	0.0494266	0.350614	197	131.098	1.5027	7.62205	7.0345	0.587555	0.23	TSS	1	2	-	12	-	MER61E	55597	55597	prime3	-	32545905	32544625	C14orf128	1	R-2072
R-1284	chr6	31454704	31455789	31455335	81	6.33985	42	R-1284	81	0	P-1284-2	1254	74	7	LCL.Dox R-1284|U2OS.ActD R-833|U2OS.nutlin R-1090|Saos2.doxycycline R-1929|U2OS.Eto R-2297|LCL.nutlin.FDR.relax R-673|LCL.IR.ES487.FDR.relax R-582	MICB	NM_005931	2902348	10.88	10.74	10.63	0.0267239	0.0314022	315	255.488	1.23294	8.29921	7.99711	0.302097	0.25	TSS	1	1	-	-	-	MER61E	10519	-10519	prime3	+	31465854	31478901	MICB	1	R-1284
R-870	chr7	138116163	138116654	138116444	95	6.56986	53	R-870	95	0	P-870-1	841	52	7	LCL.Dox R-870|MCF7.5FU R-503|MCF7.RITA1um R-542|U2OS.nutlin R-544|Saos2.doxycycline R-847|LCL.nutlin.FDR.relax R-971|LCL.IR.ES487.FDR.relax R-277	TRIM24	NM_003852,NM_015905	3026599	10.77	10.36	10.39	0.0235566	0.668295	866	920.732	0.940556	9.75822	9.84664	-0.0884138	0.38	TSS	1	1	-	-	-	MER61E	28634	-28634	prime3	+	138145078	138270332	TRIM24	1	R-870
R-543	chr12	70484761	70485282	70485037	178	7.47573	84	R-543	178	0	P-543-1	521	120	8	LCL.Dox R-543|LCL.nutlin.FDR.relax R-1166|LCL.IR.ES487.FDR.relax R-650|Saos2.doxycycline R-1195|MCF7.RITA1um R-1126|MCF7.5FU R-380|U2OS.nutlin R-1055|U2OS.ActD R-797	CNOT2	NM_014515,NM_001199302,NM_001199303,NR_037615	3421897	10.38	10.8	10.88	0.0570583	0.567911	1164	1287.8	0.903864	10.1849	10.3307	-0.145823	-0.5	TSS	1	1	-	-	-	MER61E	151739	-151739	prime3	+	70636776	70748773	CNOT2	1	R-543
R-1484	chrX	62624150	62624546	62624327	62	5.9542	41	R-1484	62	0	P-1484-1	1457	45	8	LCL.Dox R-1484|U2OS.ActD R-653|LCL.nutlin.FDR.relax R-3163|U2OS.nutlin R-2331|Saos2.doxycycline R-559|MCF7.Nutlin R-2122|LCL.IR.ES487.FDR.relax R-1671|U2OS.Eto R-2061	SPIN4	NM_001012968				4			332	387.195	0.857449	8.37504	8.59692	-0.221878		TSS	1	1	-	-	-	MER61E	53109	-53109	prime5	-	62571218	62567106	SPIN4	1	R-1484
R-1100	chr22	28711809	28712357	28712181	82	6.35755	50	R-1100	82	1	P-1100-1	1069	32	9	LCL.Dox R-1100|U2OS.Eto R-437|LCL.nutlin.FDR.relax R-1055|U2OS.nutlin R-228|MCF7.Nutlin R-57|MCF7.5FU R-44|MCF7.RITA1um R-107|U2OS.DXR R-199|U2OS.DMSO R-201	TTC28	NM_001145418	3956342	7.91	8.01	7.98	0.311381	0.728368	227	171.951	1.32014	7.82655	7.42586	0.400693	-0.07	TSS	1	2	8	12	13	MER61E	363672	363672	within_5'_gene	-	29075853	28374003	TTC28	1	R-1100
R-749	chr12	98738990	98739612	98739310	134	7.06609	82	R-749	134	1	P-749-2	722	123	9	LCL.Dox R-749|U2OS.Eto R-1712|LCL.Dox.ES358 R-409|MCF7.RITA1um R-674|MCF7.Nutlin R-478|U2OS.nutlin R-2053|LCL.nutlin.FDR.relax R-889|MCF7.5FU R-809|LCL.IR.ES487.FDR.relax R-673	LOC121456	NR_033801				4			1698	2411.59	0.704101	10.7296	11.2358	-0.506145		TSS	1	1	-	-	-	MER61E	170098	-170098	prime3	+	98909408	98942735	TMPO	1	R-749
R-1242	chr3	75097627	75098134	75098007	80	6.32193	53	R-1242	80	0	P-1242-1	1213	262	9	LCL.Dox R-1242|MCF7.RITA1um R-670|LCL.Dox.ES358 R-124|LCL.nutlin.FDR.relax R-619|U2OS.nutlin R-388|LCL.IR.ES487.FDR.relax R-520|U2OS.DXR R-381|U2OS.ActD R-224|U2OS.Eto R-476	FAM86DP	NR_024241				4			102	123.171	0.828119	6.67243	6.94452	-0.27209		TSS	1	1	8	-	13	MER61E	386259	386259	prime3	-	75484266	75470704	FAM86D	1	R-1242
R-693	chr12	47950004	47950651	47950215	110	6.78136	59	R-693	110	0	P-693-1	668	37	10	LCL.Dox R-693|MCF7.5FU R-165|MCF7.Nutlin R-192|MCF7.RITA1um R-163|U2OS.nutlin R-375|U2OS.DXR R-536|Saos2.doxycycline R-1632|U2OS.Eto R-682|U2OS.ActD R-458|LCL.nutlin.FDR.relax R-2258	RPAP3	NM_024604,NM_001146075,NM_001146076	3452622	9.12	9.95	9.84	0.0445287	0.515775	467	434.756	1.07417	8.86728	8.76406	0.103216	-0.72	TSS	1	1	8	-	-	MER61E	149629	149629	prime3	-	48099844	48055715	RPAP3	1	R-693
R-764	chr2	123277415	123277781	123277594	117	6.87036	66	R-2854|R-764	152	0	P-764-1	737	63	10	LCL.Dox R-764|MCF7.RITA1um R-1349|U2OS.Eto R-316|LCL.nutlin.FDR.relax R-2299|U2OS.nutlin R-340|U2OS.DXR R-353|U2OS.DMSO R-342|Saos2.doxycycline R-957|MCF7.Nutlin R-1653|U2OS.ActD R-114	TSN	NM_004622	2503618	9.61	10.23	10.15	0.00600207	0.26177	436	562.195	0.775531	8.76818	9.13493	-0.366743	-0.54	TSS	1	1	-	-	-	MER61E	764474	764474	prime5	+	122513120	122525428	TSN	1	R-764
R-311	chr7	66809423	66810375	66809952	337	8.3966	100	R-311	337	2	P-311-1	294	105	10	LCL.Dox R-311|Saos2.doxycycline R-619|LCL.Dox.ES358 R-548|U2OS.nutlin R-1015|LCL.nutlin.FDR.relax R-863|MCF7.Nutlin R-611|LCL.IR.ES487.FDR.relax R-553|U2OS.ActD R-380|MCF7.5FU R-821|U2OS.Eto R-1450	STAG3L4	NM_022906	3006133	8.72	8.89	8.94	0.122046	0.511018	521	482.317	1.0802	9.02514	8.91384	0.111301	-0.22	TSS	1	1	-	-	-	MER61E	42337	42337	prime5	+	66767615	66786513	STAG3L4	1	R-311
R-447	chr6	41157317	41158114	41157756	219	7.77479	82	R-447	219	1	P-447-1	426	80	10	LCL.Dox R-447|U2OS.nutlin R-704|LCL.Dox.ES358 R-740|MCF7.5FU R-646|U2OS.DXR R-391|MCF7.RITA1um R-907|U2OS.ActD R-449|LCL.nutlin.FDR.relax R-865|LCL.IR.ES487.FDR.relax R-839|U2OS.Eto R-768	TREML2	NM_024807	2953536	9.92	9.69	9.79	0.0220354	0.000827691	133	120.122	1.10721	7.05528	6.90836	0.146926	0.13	TSS	1	4	8	-	-	MER61E	11169	11169	within_5'_gene	-	41168925	41157551	TREML2	1	R-447
R-779	chr4	129607014	129607785	129607418	149	7.21917	83	R-779	149	1	P-779-1	748	75	11	LCL.Dox R-779|U2OS.nutlin R-298|LCL.Dox.ES358 R-729|MCF7.Nutlin R-443|U2OS.DMSO R-318|MCF7.RITA1um R-740|LCL.IR.ES487.FDR.relax R-399|LCL.nutlin.FDR.relax R-613|Saos2.doxycycline R-2335|U2OS.DXR R-651|MCF7.5FU R-669	PHF17	NM_199320,NM_024900	2743315	9.07	9.24	9.53	0.00110055	0.00240864	1446	1308.54	1.10505	10.4979	10.3537	0.144113	-0.46	TSS	1	1	-	-	-	MER61E	123360	-123360	prime3	+	129730778	129796379	PHF17	1	R-779
R-435	chr18	23112939	23113890	23113327	243	7.92481	93	R-435	243	3	P-435-1	417	90	11	LCL.Dox R-435|MCF7.RITA1um R-523|Saos2.doxycycline R-977|U2OS.nutlin R-1257|LCL.Dox.ES358 R-674|MCF7.Nutlin R-732|LCL.IR.ES487.FDR.relax R-268|LCL.nutlin.FDR.relax R-475|MCF7.5FU R-492|U2OS.Eto R-1245|U2OS.ActD R-436	ZNF521	NM_015461	3801943	7.25	7.37	7.58	0.00605863	0.0748855	178	112.805	1.57795	7.47573	6.81769	0.658048	-0.33	TSS	1	3	8	12	13	MER61E	181113	-181113	prime5	-	22932214	22641887	ZNF521	1	R-435
R-364	chr1	187377096	187378209	187377457	244	7.93074	78	R-1443|R-364	301	3	P-364-1	346	181	11	LCL.Dox R-364|LCL.Dox.ES358 R-203|Saos2.doxycycline R-1324|U2OS.nutlin R-888|MCF7.RITA1um R-1061|MCF7.5FU R-1027|LCL.IR.ES487.FDR.relax R-393|LCL.nutlin.FDR.relax R-539|U2OS.DMSO R-578|U2OS.ActD R-493|IMR90.5FU R-290	PLA2G4A	NM_024420	2372211	7.35	7.35	7.57	0.302758	0.0956513	437	523.171	0.835291	8.77149	9.03114	-0.259649	-0.22	TSS	1	1	8	12	13	MER61E	579426	579426	prime5	+	186798031	186958113	PLA2G4A	1	R-364
R-845	chr5	113010284	113011286	113011031	125	6.96578	75	R-845	125	1	P-845-1	813	116	11	LCL.Dox R-845|Saos2.doxycycline R-717|MCF7.5FU R-671|LCL.Dox.ES358 R-438|U2OS.nutlin R-638|MCF7.RITA1um R-944|MCF7.Nutlin R-823|LCL.nutlin.FDR.relax R-561|LCL.IR.ES487.FDR.relax R-518|U2OS.DMSO R-712|U2OS.Eto R-978	YTHDC2	NM_022828	2824483	9.02	9.16	9.21	0.296181	0.635565	593	547.561	1.08298	9.21189	9.09688	0.115012	-0.19	TSS	1	1	-	-	-	MER61E	161641	161641	prime5	+	112849390	112930984	YTHDC2	1	R-845
R-400	chr10	86284720	86285276	86284994	222	7.79442	80	R-400	222	0	P-400-1	378	178	11	LCL.Dox R-400|MCF7.5FU R-191|MCF7.Nutlin R-301|LCL.nutlin.FDR.relax R-762|U2OS.nutlin R-1150|LCL.Dox.ES358 R-215|Saos2.doxycycline R-2256|MCF7.RITA1um R-396|LCL.IR.ES487.FDR.relax R-615|U2OS.Eto R-484|U2OS.ActD R-632	FAM190B	NM_018999	3255402	10.73	10.06	9.79	0.00206517	0.0568736	541	312.805	1.72951	9.07948	8.28912	0.790366	0.94	TSS	1	6	8	-	13	MER61E	196585	196585	prime5	+	86088409	86278276	FAM190B	1	R-400
R-189	chr10	17288987	17289762	17289471	419	8.71081	103	R-189	419	1	P-189-1	178	142	11	LCL.Dox R-189|U2OS.nutlin R-524|Saos2.doxycycline R-1538|U2OS.DXR R-236|LCL.IR.ES487.FDR.relax R-284|MCF7.Nutlin R-671|LCL.Dox.ES358 R-332|U2OS.DMSO R-402|MCF7.RITA1um R-932|U2OS.ActD R-202|MCF7.5FU R-447	VIM	NM_003380	3236958	13.01	12.19	11.96	0.000167097	0.00569968	1312	901.829	1.45482	10.3576	9.81671	0.540841	1.05	TSS	1	4	-	-	-	MER61E	19214	19214	prime5	+	17270257	17279592	VIM	1	R-189
R-313	chr14	46254213	46254871	46254722	305	8.25267	95	R-765|R-571|R-313	570	2	P-313-1	294	98	12	LCL.Dox R-313|MCF7.Nutlin R-48|U2OS.nutlin R-8|U2OS.DMSO R-122|LCL.Dox.ES358 R-571|LCL.nutlin.FDR.relax R-668|MCF7.RITA1um R-91|MCF7.5FU R-47|U2OS.Eto R-55|U2OS.DXR R-78|Saos2.doxycycline R-1050|U2OS.ActD R-43	MIS18BP1	NM_018353	3562746	8.86	9.5	9.82	0.0218117	0.2164	1114	1574.39	0.707576	10.1215	10.6206	-0.499044	-0.96	TSS	1	1	-	-	-	MER61E	532117	-532117	prime5	-	45722605	45672392	C14orf106	1	R-313
R-309	chr14	72240208	72241331	72240858	337	8.3966	108	R-1313|R-309	414	1	P-309-2	290	101	12	LCL.Dox R-309|U2OS.nutlin R-73|U2OS.DXR R-32|U2OS.ActD R-37|LCL.Dox.ES358 R-503|MCF7.5FU R-116|MCF7.Nutlin R-197|U2OS.Eto R-161|U2OS.DMSO R-276|MCF7.RITA1um R-300|LCL.nutlin.FDR.relax R-841|Saos2.doxycycline R-672	RGS6	NM_001204423,NM_001204424,NM_001204416,NM_004296,NM_001204421,NM_001204422,NM_001204420,NM_001204419,NM_001204418,NM_001204417	3543026	8.04	8.21	8.41	0.0257709	0.0139138	906	857.927	1.05603	9.82337	9.74471	0.0786564	-0.37	TSS	1	1	8	12	13	MER61E	158927	-158927	prime3	+	72399785	73033238	RGS6	1	R-309
R-499	chr17	60220914	60221711	60221528	244	7.93074	97	R-499	244	1	P-499-2	478	125	12	LCL.Dox R-499|MCF7.Nutlin R-3464|U2OS.Eto R-118|U2OS.nutlin R-131|U2OS.DXR R-79|U2OS.DMSO R-156|Saos2.doxycycline R-358|LCL.Dox.ES358 R-366|U2OS.ActD R-73|LCL.nutlin.FDR.relax R-979|MCF7.Nutlin R-239|MCF7.5FU R-197	MED13	NM_005121	3765689	11.02	10.91	10.88	0.450065	0.87938	1265	1435.37	0.881308	10.3049	10.4872	-0.182281	0.14	TSS	1	1	-	-	-	MER61E	78885	-78885	prime5	-	60142643	60019965	MED13	1	R-499
R-991	chr14	57132840	57133442	57133194	127	6.98868	75	R-991	127	1	P-991-1	959	53	12	LCL.Dox R-991|MCF7.5FU R-192|MCF7.Nutlin R-326|MCF7.RITA1um R-289|U2OS.Eto R-126|U2OS.nutlin R-18|U2OS.DXR R-84|U2OS.DMSO R-36|Saos2.doxycycline R-614|IMR90.5FU R-235|LCL.nutlin.FDR.relax R-1665|LCL.IR.ES487.FDR.relax R-2447	C14orf101	NM_017799	3537264	9.94	9.58	9.62	0.111112	0.718597	424	473.171	0.896082	8.72792	8.88622	-0.158297	0.32	TSS	1	1	-	-	-	MER61E	86684	86684	prime5	+	57046510	57116232	C14orf101	1	R-991
R-257	chr5	138567722	138568419	138568070	385	8.58871	111	R-257	385	3	P-257-1	238	144	12	LCL.Dox R-257|MCF7.Nutlin R-35|MCF7.RITA1um R-143|U2OS.nutlin R-277|U2OS.Eto R-261|LCL.Dox.ES358 R-288|Saos2.doxycycline R-1804|LCL.nutlin.FDR.relax R-331|MCF7.5FU R-60|U2OS.ActD R-253|U2OS.DMSO R-290|LCL.IR.ES487.FDR.relax R-209	SIL1	NM_001037633,NM_022464	2877639	9.43	9.03	9.04	0.00676002	0.812751	1160	1168.9	0.992384	10.1799	10.1909	-0.0110297	0.39	TSS	1	1	8	-	13	MER61E	34005	-34005	prime5	-	138534065	138282409	SIL1	1	R-257
R-621	chr7	86960239	86960679	86960468	147	7.19967	79	R-621|R-881	251	0	P-621-1	599	98	12	LCL.Dox R-621|MCF7.5FU R-511|MCF7.Nutlin R-346|MCF7.RITA1um R-854|LCL.nutlin.FDR.relax R-939|LCL.IR.ES487.FDR.relax R-870|U2OS.nutlin R-490|U2OS.DXR R-534|U2OS.DMSO R-581|Saos2.doxycycline R-1064|LCL.Dox.ES358 R-509|U2OS.ActD R-374	TP53TG1	NR_015381	3060095	9.95	9.03	8.62	0.000623925	0.0344435	1072	726.829	1.4749	10.0661	9.50547	0.560616	1.33	TSS	1	1	-	-	-	MER61E	14340	14340	within_5'_gene	-	86974808	86954663	TP53TG1	1	R-621
R-705	chrX	4628423	4629040	4628793	148	7.20945	73	R-3550|R-705	186	3	P-705-1	680	249	12	LCL.Dox R-705|U2OS.nutlin R-311|LCL.Dox.ES358 R-120|U2OS.Eto R-138|U2OS.DMSO R-253|LCL.nutlin.FDR.relax R-340|MCF7.Nutlin R-112|MCF7.5FU R-71|MCF7.RITA1um R-258|Saos2.doxycycline R-686|LCL.IR.ES487.FDR.relax R-476|U2OS.ActD R-144	LOC389906	NR_034031				4			1135	626.22	1.81246	10.1485	9.29052	0.857952		TSS	1	1	8	-	13	MER61E	997132	-997132	prime5	-	3631661	3522410	PRKX	1	R-705
R-124	chr1	69520900	69521551	69521098	606	9.24317	135	R-124	606	2	P-124-1	119	415	13	LCL.Dox R-124|MCF7.5FU R-1008|MCF7.Nutlin R-441|MCF7.RITA1um R-333|U2OS.Eto R-109|LCL.nutlin.FDR.relax R-84|U2OS.nutlin R-90|U2OS.DXR R-105|U2OS.DMSO R-116|Saos2.doxycycline R-94|LCL.Dox.ES358 R-46|IMR90.5FU R-213|U2OS.ActD R-78	DEPDC1	NM_001114120,NM_017779	2417528	7.44	8.04	8.93	0.0114097	0.0127591	474	710.976	0.66669	8.88874	9.47366	-0.584913	-1.49	TSS	1	1	-	-	-	MER61E	558299	-558299	prime5	-	68962799	68939834	DEPDC1	1	R-124
R-593	chr2	238848339	238849161	238848647	157	7.29462	66	R-593	157	0	P-593-1	574	144	13	LCL.Dox R-593|MCF7.Nutlin R-794|U2OS.nutlin R-731|U2OS.DXR R-432|U2OS.DMSO R-382|LCL.Dox.ES358 R-306|Saos2.doxycycline R-222|LCL.nutlin.FDR.relax R-1124|MCF7.RITA1um R-955|IMR90.5FU R-266|U2OS.Eto R-510|MCF7.5FU R-587|U2OS.ActD R-462	UBE2F	NM_080678	2534564	9.13	8.5	8.3	0.0135195	0.152688	487	309.756	1.5722	8.92778	8.27499	0.652789	0.83	TSS	1	2	8	-	-	MER61E	27052	-27052	prime3	+	238875699	238950682	UBE2F	1	R-593
R-26	chr1	244898406	244899723	244898874	1166	10.1874	206	R-26	1166	8	P-26-1	25	172	15	LCL.Dox R-26|U2OS.DXR R-27|U2OS.nutlin R-16|U2OS.DMSO R-53|LCL.Dox.ES358 R-231|Saos2.doxycycline R-445|U2OS.Eto R-23|MCF7.RITA1um R-202|MCF7.5FU R-121|MCF7.Nutlin R-200|LCL.nutlin.FDR.relax R-319|LCL.IR.ES487.FDR.relax R-65|IMR90.5FU R-103|U2OS.ActD R-25|LCL.NT R-49	PPPDE1	NM_016076	2389016	10.15	10.52	10.18	0.598241	0.000896866	638	532.317	1.19853	9.31741	9.05614	0.261271	-0.03	TSS	1	6	-	-	13	MER61E	82523	82523	prime5	+	244816351	244872334	PPPDE1	1	R-26
R-204	chr7	33327440	33328012	33327599	515	9.00843	130	R-204|R-1558	576	1	P-204-1	191	168	15	LCL.Dox R-204|MCF7.5FU R-52|MCF7.Nutlin R-47|MCF7.RITA1um R-22|MCF7.NT R-614|U2OS.Eto R-208|LCL.nutlin.FDR.relax R-462|LCL.IR.ES487.FDR.relax R-251|U2OS.nutlin R-113|U2OS.DXR R-184|U2OS.DMSO R-254|Saos2.doxycycline R-316|LCL.Dox.ES358 R-223|U2OS.ActD R-88|IMR90.5FU R-511	BBS9	NM_001033604,NM_001033605,NM_198428,NM_014451	2996321	8.34	7.93	7.87	0.0254583	0.58922	485	423.171	1.14611	8.92184	8.7251	0.196745	0.47	TSS	1	2	8	-	13	MER61E	158448	158448	within_5'_gene	+	33169151	33645680	BBS9	1	R-204
R-883	chr7	149231975	149232804	149232482	85	6.40939	45	R-883	85	1	P-883-1	856	84	4	LCL.Dox R-883|LCL.Dox.ES358 R-767|LCL.nutlin.FDR.relax R-1262|LCL.IR.ES487.FDR.relax R-326	ZNF746	NM_001163474,NM_152557	3078520	11.16	10.88	10.81	0.00137898	0.156975	382	245.732	1.55454	8.57743	7.94094	0.636489	0.35		1	1	-	-	-	MER61F	37584	-37584	prime5	-	149194898	149169883	ZNF746	1	R-883
R-1924	chr2	157522794	157523243	157523104	45	5.49185	33	R-1924	45	2	P-1924-1	1892	17	2	LCL.Dox R-1924|Saos2.doxycycline R-752	GPD2	NM_000408,NM_001083112	2511432	10	9.65	9.68	0.00648859	0.654834	1021	1026.83	0.994323	9.99577	10.004	-0.00821346	0.32	TSS	1	1	-	-	-	MER74A	230205	230205	prime5	+	157292899	157442915	GPD2	1	R-1924
R-476	chr2	114454716	114455050	114454899	175	7.45121	67	R-1871|R-476	219	1	P-476-1	453	39	2	LCL.Dox R-476|U2OS.ActD R-1362	SLC35F5	NM_025181	2571979	9.74	9.63	9.45	0.146517	0.288476	739	675	1.09481	9.52943	9.39874	0.130687	0.29	TSS	1	1	8	-	-	MER74B	59501	59501	prime3	-	114514400	114471932	SLC35F5	1	R-476
R-3749	chr15	52156477	52157156	52156794	43	5.42626	36	R-3749	43	0	P-3749-1	3736	23	9	LCL.Dox R-3749|MCF7.Nutlin R-391|U2OS.nutlin R-751|Saos2.doxycycline R-359|MCF7.RITA1um R-309|MCF7.5FU R-678|U2OS.DXR R-660|U2OS.ActD R-1561|U2OS.Eto R-402	TMOD3	NM_014547	3594066	10.24	10.39	10.36	0.611854	0.837822	1024	1104.27	0.927311	10	10.1089	-0.108875	-0.12	TSS	1	1	8	-	-	MER74B	34906	34906	within_5'_gene	+	52121888	52201846	TMOD3	1	R-3749
R-2978	chr15	80460794	80461188	80460920	33	5.04439	26	R-2978	33	0	P-2978-1	2944	22	3	LCL.Dox R-2978|MCF7.Nutlin R-1214|U2OS.nutlin R-3102	FAH	NM_000137	3603932	11.47	10.82	10.79	0.000287535	0.57386	366	256.707	1.42575	8.5157	8.00398	0.511719	0.68	TSS	1	14	8	-	-	MER82	15580	15580	within_5'_gene	+	80445340	80478682	FAH	1	R-2978
R-3584	chr5	133156905	133157534	133157094	35	5.12928	29	R-3584	35	0	P-3584-1	3570	21	1	LCL.Dox R-3584	C5orf15	NM_020199	2875929	9.76	9.49	9.33	0.0108345	0.123279	819	694.512	1.17924	9.67772	9.43986	0.237863	0.43	TSS	1	1	-	-	-	MER94	147312	147312	prime3	-	133304406	133291198	C5orf15	1	R-3584
R-1441	chr10	98264863	98265518	98265342	60	5.90689	43	R-1441	60	0	P-1441-1	1415	56	2	LCL.Dox R-1441|LCL.nutlin.FDR.relax R-2884	TLL2	NM_012465	3301800	9.79	7.65	7.42	1.65156e-05	0.0153011	970	253.659	3.82404	9.92184	7.98674	1.9351	2.37	TSS	1	2	8	12	13	MIR	8326	8326	within_5'_gene	-	98273668	98124365	TLL2	1	R-1441
R-1487	chr1	25466513	25467270	25466724	68	6.08746	45	R-1487	68	1	P-1487-1	1465	84	4	LCL.Dox R-1487|LCL.nutlin.FDR.relax R-1526|LCL.IR.ES487.FDR.relax R-753|LCL.Dox.ES358 R-768	SYF2	NM_015484,NM_207170	2402068	8.87	9.01	8.89	0.90338	0.324354	637	410.366	1.55227	9.31515	8.68077	0.634383	-0.02	TSS	1	1	-	-	-	MIR	92289	92289	prime3	-	25559013	25548766	SYF2	1	R-1487
R-378	chr19	56111832	56113182	56112792	292	8.18982	91	R-378	292	0	P-378-1	358	217	10	LCL.Dox R-378|LCL.Dox.ES358 R-193|MCF7.Nutlin R-755|Saos2.doxycycline R-500|LCL.nutlin.FDR.relax R-824|LCL.IR.ES487.FDR.relax R-728|U2OS.DXR R-393|U2OS.nutlin R-1398|MCF7.5FU R-562|MCF7.RITA1um R-992	ZNF524	NM_153219	3842278	9.67	9.47	9.39	0.00933785	0.210256	280	233.537	1.19896	8.12928	7.8675	0.261778	0.28	TSS	1	1	-	-	-	MIR	1063	1063	within_5'_gene	+	56111729	56114504	ZNF524	1	R-378
R-422	chr7	30202990	30203569	30203321	247	7.94837	90	R-422	247	0	P-422-1	400	60	5	LCL.Dox R-422|U2OS.nutlin R-1767|LCL.IR.ES487.FDR.relax R-1265|LCL.nutlin.FDR.relax R-2061|U2OS.Eto R-1907	C7orf41	NM_152793	2995254	8.07	6.98	6.66	0.000782469	0.0963845	269	95.122	2.82795	8.07146	6.57171	1.49976	1.41	TSS	1	2	-	-	13	MIR3	28770	28770	prime5	+	30174551	30202381	C7orf41	1	R-422
R-2011	chr19	45242045	45242543	45242287	60	5.90689	42	R-2011	60	0	P-2011-1	1980	19	1	LCL.Dox R-2011	BCL3	NM_005178	3835726	11.49	11.14	10.81	2.65171e-06	5.78279e-05	1857	1043.9	1.7789	10.8588	10.0278	0.830987	0.68	TSS	1	1	-	-	-	MIRb	9690	-9690	prime3	+	45251977	45263301	BCL3	1	R-2011
R-3459	chr9	108626676	108627060	108626907	32	5	25	R-3459	32	0	P-3459-1	3450	39	6	LCL.Dox R-3459|U2OS.ActD R-1029|U2OS.DXR R-480|U2OS.nutlin R-1133|U2OS.DMSO R-591|U2OS.Eto R-1311	TMEM38B	NM_018112	3183364	8.07	8.69	8.61	0.159426	0.748767	563	493.902	1.1399	9.13699	8.94808	0.188909	-0.54	TSS	1	1	8	-	13	MIRb	170083	170083	prime5	+	108456824	108537444	TMEM38B	1	R-3459
R-27	chr16	81844450	81845382	81844736	1140	10.1548	194	R-3901|R-27	1173	6	P-27-1	26	397	6	LCL.Dox R-27|LCL.NT R-359|LCL.nutlin.FDR.relax R-96|LCL.Dox.ES358 R-53|LCL.IR.ES487.FDR.relax R-59|U2OS.Eto R-1608	PLCG2	NM_002661	3670918	11.69	11.65	11.6	0.291537	0.474632	3285	3223.78	1.01899	11.6817	11.6545	0.0271399	0.09	TSS	1	1	-	-	-	MIRb	31807	31807	within_5'_gene	+	81812929	81991899	PLCG2	1	R-27
R-958	chr5	77175560	77176286	77175937	111	6.79442	62	R-958	111	0	P-958-1	929	57	6	LCL.Dox R-958|U2OS.Eto R-229|LCL.nutlin.FDR.relax R-1707|U2OS.nutlin R-452|U2OS.ActD R-409|IMR90.5FU R-769	TBCA	NM_004607	2863637	11.25	10.89	11.06	0.311143	0.449023	1033	1135.37	0.909839	10.0126	10.1489	-0.136317	0.19	TSS	1	1	-	-	-	MIRb	103752	-103752	prime5	-	77072185	76986994	TBCA	1	R-958
R-592	chr18	29293112	29293868	29293468	145	7.17991	66	R-592	145	1	P-592-1	574	80	7	LCL.Dox R-592|U2OS.nutlin R-2110|LCL.Dox.ES358 R-600|MCF7.Nutlin R-1330|MCF7.5FU R-1922|LCL.nutlin.FDR.relax R-2025|MCF7.RITA1um R-1490	B4GALT6	NM_004775	3803120	10.71	10.9	10.91	0.31429	0.972766	1515	1856.71	0.815961	10.5651	10.8585	-0.293429	-0.2	TSS	1	1	-	-	-	MIRb	28782	-28782	prime5	-	29264686	29202208	B4GALT6	1	R-592
R-281	chr1	25298649	25299549	25298957	342	8.41785	98	R-4015|R-281	374	2	P-281-2	262	108	12	LCL.Dox R-281|MCF7.5FU R-970|U2OS.Eto R-435|U2OS.nutlin R-491|U2OS.DXR R-577|Saos2.doxycycline R-519|LCL.Dox.ES358 R-462|MCF7.Nutlin R-505|LCL.nutlin.FDR.relax R-829|MCF7.RITA1um R-505|LCL.IR.ES487.FDR.relax R-739|U2OS.ActD R-487	RUNX3	NM_001031680,NM_004350	2401994	12.71	12.47	12.64	0.0152748	0.00115993	6503	5747.56	1.13144	12.6669	12.4887	0.178156	0.07	TSS	1	1	-	-	-	MIRb	7456	-7456	prime5	-	25291501	25226001	RUNX3	1	R-281
R-250	chr1	23918011	23919968	23919252	380	8.56986	116	R-250	380	1	P-250-2	231	217	12	LCL.Dox R-250|LCL.Dox.ES358 R-162|Saos2.doxycycline R-413|U2OS.nutlin R-408|MCF7.5FU R-164|MCF7.Nutlin R-191|MCF7.RITA1um R-212|LCL.nutlin.FDR.relax R-389|U2OS.Eto R-480|LCL.IR.ES487.FDR.relax R-502|U2OS.DXR R-301|U2OS.ActD R-513	ID3	NM_002167	2401493	9.86	9.73	9.63	0.129263	0.0479874	616	754.878	0.816026	9.26679	9.5601	-0.293313	0.23	TSS	1	1	-	-	-	MIRb	32930	-32930	prime5	-	23886322	23884408	ID3	1	R-250
R-2595	chr10	111654270	111654597	111654470	32	5	24	R-2595	32	0	P-2595-1	2564	7	2	LCL.Dox R-2595|Saos2.doxycycline R-2139	XPNPEP1	NM_020383,NM_001167604,NR_030724	3306299	9.94	10	9.93	0.883637	0.311335	743	651.22	1.14094	9.53722	9.347	0.190218	0.01	TSS	1	2	-	-	-	MIRc	28841	28841	within_5'_gene	-	111683311	111624523	XPNPEP1	1	R-2595
R-684	chr2	161934372	161935062	161934730	145	7.17991	74	R-684	145	3	P-684-1	662	109	3	LCL.Dox R-684|LCL.IR.ES487.FDR.relax R-466|LCL.Dox.ES358 R-677	TANK	NM_004180,NM_133484,NM_001199135	2512601	11.13	10.57	10.19	0.00656381	0.199568	3662	3372.56	1.08582	11.8384	11.7196	0.118787	0.94	TSS	1	1	-	-	-	MLT1B	58735	-58735	prime3	+	161993465	162061490	TANK	1	R-684
R-982	chr12	132642960	132643796	132643621	81	6.33985	48	R-982	81	0	P-982-2	951	16	2	LCL.Dox R-982|MCF7.Nutlin R-1013	NOC4L	NM_024078	3439013	9.6	10.13	10.12	0.000254697	0.859308	278	255.488	1.08811	8.11894	7.99711	0.12183	-0.52	TSS	1	1	-	-	-	MLT1C	14629	14629	prime5	+	132628992	132636986	NOC4L	1	R-982
R-2016	chr1	192870679	192871045	192870832	40	5.32193	31	R-2016	40	0	P-2016-1	1988	4	5	LCL.Dox R-2016|MCF7.Nutlin R-1041|MCF7.RITA1um R-1084|Saos2.doxycycline R-1408|MCF7.5FU R-1013	RGS2	NM_002923	2372858	7.26	7.18	7.17	0.441744	0.903858	116	137.805	0.84177	6.85798	7.10648	-0.248502	0.09	TSS	1	2	-	12	-	MLT1C	92664	92664	prime5	+	192778168	192781406	RGS2	1	R-2016
R-482	chr2	19854233	19854923	19854611	189	7.56224	81	R-482	189	3	P-482-1	460	48	6	LCL.Dox R-482|U2OS.nutlin R-1308|MCF7.RITA1um R-1183|Saos2.doxycycline R-2597|U2OS.ActD R-1077|LCL.nutlin.FDR.relax R-1473	FLJ12334	NR_033875				4			1308	1221.95	1.07042	10.3531	10.255	0.0981758		TSS	1	1	-	-	-	MLT1C	247133	247133	prime3	-	20101744	20096513	TTC32	1	R-482
R-320	chr20	46005729	46006351	46006035	289	8.17493	92	R-320	289	2	P-320-1	303	81	9	LCL.Dox R-320|MCF7.5FU R-3|MCF7.Nutlin R-1|MCF7.RITA1um R-4|LCL.nutlin.FDR.relax R-973|U2OS.nutlin R-949|Saos2.doxycycline R-546|LCL.Dox.ES358 R-597|U2OS.Eto R-1004	ZMYND8	NM_183047,NM_183048,NM_012408	3908149	10.52	10.62	10.78	0.0639491	0.0683276	2752	3208.54	0.857712	11.4263	11.6477	-0.221435	-0.26	TSS	1	1	-	-	-	MLT1C	20561	-20561	prime5	-	45985474	45838380	ZMYND8	1	R-320
R-2587	chr5	153281034	153281338	153281191	37	5.20945	30	R-2587	37	0	P-2587-1	2551	8	1	LCL.Dox R-2587	FAM114A2	NM_018691	2882555	7.54	8.2	8.16	0.0219044	0.531826	423	583.537	0.72489	8.72451	9.18868	-0.464165	-0.62	TSS	1	1	-	-	13	MLT1F	137306	137306	prime3	-	153418497	153371264	FAM114A2	1	R-2587
R-3311	chr13	22717799	22718192	22717955	34	5.08746	30	R-4023|R-3311	67	0	P-3311-1	3287	21	1	LCL.Dox R-3311	FGF9	NM_002010	3480885	7.16	6.61	6.25	0.00492811	0.0555175	181	85.3659	2.12029	7.49985	6.41559	1.08426	0.91	TSS	1	2	-	12	13	MLT1F2	472741	472741	prime5	+	22245214	22278640	FGF9	1	R-3311
R-3029	chr17	63565524	63566015	63565780	39	5.2854	31	R-3029	39	0	P-3029-1	2996	31	2	LCL.Dox R-3029|LCL.nutlin.FDR.relax R-4286	AXIN2	NM_004655	3767465	9.68	9.58	9.49	0.121919	0.473948	608	344.512	1.76481	9.24793	8.42841	0.819516	0.19	TSS	1	2	8	-	13	MLT1F2	8040	-8040	prime5	-	63557740	63524684	AXIN2	1	R-3029
R-1222	chr11	12087477	12088064	12087668	81	6.33985	53	R-2842|R-1222	121	0	P-1222-1	1191	54	6	LCL.Dox R-1222|U2OS.nutlin R-1046|Saos2.doxycycline R-1793|U2OS.DXR R-633|U2OS.Eto R-957|U2OS.ActD R-606	MICAL2	NM_014632	3320717	9.41	8.33	8.41	8.46238e-05	0.024879	303	223.171	1.3577	8.24317	7.802	0.44117	1	TSS	1	2	8	12	13	MLT1F2	44469	-44469	prime3	+	12132137	12285331	MICAL2	1	R-1222
R-805	chr6	107551633	107552264	107551845	107	6.74147	62	R-805	107	0	P-805-1	772	40	7	LCL.Dox R-805|MCF7.Nutlin R-504|MCF7.RITA1um R-1259|LCL.nutlin.FDR.relax R-1677|U2OS.nutlin R-4164|Saos2.doxycycline R-1682|MCF7.5FU R-555	BEND3	NM_001080450				4			743	692.683	1.07264	9.53722	9.43605	0.101167		TSS	1	1	8	-	13	MLT1F2	228934	228934	within_5'_gene	-	107780779	107473760	PDSS2	1	R-805
R-2402	chr16	24011130	24011414	24011289	37	5.20945	24	R-3303|R-2402	69	1	P-2402-1	2370	9	1	LCL.Dox R-2402	PRKCB	NM_212535,NM_002738	3653123	10.87	11.69	11.69	0.00072955	1	2230	2862.8	0.778956	11.1228	11.4832	-0.360386	-0.82	TSS	1	6	8	-	-	MLT1H	163990	163990	within_5'_gene	+	23847299	24231930	PRKCB	1	R-2402
R-1984	chr6	157351114	157351748	157351376	52	5.70044	39	R-1984	52	0	P-1984-1	1953	41	1	LCL.Dox R-1984	ARID1B	NM_017519,NM_020732	2932928	9.87	10.2	10.46	0.000526144	0.00255701	2934	3089.63	0.949627	11.5187	11.5932	-0.0745671	-0.59	TSS	1	1	8	-	-	MLT1H	252291	252291	within_5'_gene	+	157099085	157530402	ARID1B	1	R-1984
R-2992	chrX	133894763	133895073	133894907	37	5.20945	27	R-2992	37	0	P-2992-1	2961	19	1	LCL.Dox R-2992	FAM122B	NM_001170756,NM_145284	4022781	9.4	9.92	9.97	0.0126395	0.596736	275	279.268	0.984716	8.10329	8.12551	-0.0222202	-0.57	TSS	1	6	-	-	-	MLT1H	36347	36347	prime3	-	133931254	133903596	FAM122B	1	R-2992
R-2101	chr16	78597320	78598081	78597907	50	5.64386	38	R-2101	50	0	P-2101-1	2066	11	1	LCL.Dox R-2101	WWOX	NM_130844,NM_130791,NM_016373	3669650	8.61	9.11	9.08	4.67239e-05	0.133801	666	637.195	1.04521	9.37938	9.31559	0.063787	-0.47	TSS	1	1	8	12	13	MLT1H	464357	464357	within_5'_gene	+	78133550	79246564	WWOX	1	R-2101
R-2447	chr4	175255729	175256044	175255897	40	5.32193	34	R-2447	40	0	P-2447-1	2413	50	1	LCL.Dox R-2447	FBXO8	NM_012180	2752243	7.96	7.99	8.08	0.524502	0.417509	934	1120.12	0.833838	9.86728	10.1294	-0.262161	-0.12	TSS	1	1	-	-	-	MLT1H	50495	-50495	prime5	-	175205402	175157809	FBXO8	1	R-2447
R-2687	chr22	37676879	37677557	37677103	44	5.45943	33	R-2687	44	0	P-2687-1	2663	25	1	LCL.Dox R-2687	CYTH4	NM_013385	3944690	10.33	10.03	9.81	0.000334661	0.00257593	974	762.805	1.27687	9.92778	9.57517	0.352608	0.52	TSS	1	1	-	-	-	MLT1H	1391	-1391	prime3	+	37678494	37711388	CYTH4	1	R-2687
R-2624	chr16	25290902	25291314	25291082	47	5.55459	35	R-2624	47	0	P-2624-2	2595	20	1	LCL.Dox R-2624	ZKSCAN2	NM_001012981				4			298	182.927	1.62907	8.21917	7.51512	0.704046		TSS	1	1	-	-	-	MLT1H	22227	-22227	prime5	-	25268855	25247321	ZKSCAN2	1	R-2624
R-3723	chr17	2466243	2466775	2466484	34	5.08746	27	R-3723	34	1	P-3723-1	3705	2	1	LCL.Dox R-3723	PAFAH1B1	NM_000430				4			1472	1510.37	0.974598	10.5236	10.5607	-0.0371204		TSS	1	1	-	-	-	MLT1H	30438	-30438	prime3	+	2496922	2588909	PAFAH1B1	1	R-3723
R-3130	chr9	6750680	6751014	6750848	36	5.16993	27	R-3130	36	0	P-3130-1	3110	50	2	LCL.Dox R-3130|LCL.IR.ES487.FDR.relax R-1361	KDM4C	NM_001146695,NM_015061,NM_001146694,NM_001146696	3161566	9.46	9.4	9.54	0.645163	0.284537	1413	1217.68	1.1604	10.4645	10.2499	0.214623	-0.08	TSS	1	1	8	-	-	MLT1H	6792	-6792	prime3	+	6757640	7175647	KDM4C	1	R-3130
R-1081	chr7	148598268	148598881	148598586	73	6.18982	51	R-1081	73	0	P-1081-2	1052	29	2	LCL.Dox R-1081|MCF7.Nutlin R-3378	EZH2	NM_001203247,NM_001203248,NM_004456,NM_152998,NM_001203249	3078348	11.31	11.16	11.1	0.0351736	0.369564	1114	1007.93	1.10524	10.1215	9.97718	0.144358	0.21	TSS	1	1	8	-	-	MLT1H	17172	-17172	prime5	-	148581414	148504474	EZH2	1	R-1081
R-2614	chr1	37754344	37755117	37754816	42	5.39232	32	R-2614	42	0	P-2614-2	2595	43	2	LCL.Dox R-2614|LCL.IR.ES487.FDR.relax R-1287	MIR4255	NR_036217				4			2693	2414.02	1.11556	11.395	11.2372	0.157774		TSS	1	2	-	-	-	MLT1H	185302	-185302	prime3	+	37940118	37949978	ZC3H12A	1	R-2614
R-2410	chr6	105820756	105821036	105820896	36	5.16993	26	R-2410	36	0	P-2410-1	2378	18	3	LCL.Dox R-2410|LCL.nutlin.FDR.relax R-4255|Saos2.doxycycline R-2224	PREP	NM_002726	2967321	9.73	9.92	10.03	0.0887367	0.278371	642	545.732	1.1764	9.32643	9.09205	0.234381	-0.3	TSS	1	6	8	-	-	MLT1H	30073	30073	within_5'_gene	-	105850969	105725505	PREP	1	R-2410
R-1898	chr6	14105716	14106083	14105863	54	5.75489	41	R-3366|R-2873|R-1898	124	0	P-1898-1	17061	46	3	LCL.Dox R-1898|LCL.nutlin.FDR.relax R-1976|LCL.IR.ES487.FDR.relax R-653	CD83	NM_001040280,NM_004233	2895841	10.84	10.94	10.99	0.00804348	0.264759	1994	1059.76	1.88157	10.9614	10.0495	0.911933	-0.15	TSS	1	1	-	-	-	MLT1H	12001	-12001	prime3	+	14117864	14137148	CD83	1	R-1898
R-1419	chr9	93704762	93705198	93705046	64	6	44	R-1419	64	1	P-1419-1	1394	22	3	LCL.Dox R-1419|U2OS.nutlin R-2356|U2OS.Eto R-1204	SYK	NM_001174167,NM_001174168,NM_001135052,NM_003177	3178952	9.87	10.04	9.97	0.390856	0.122985	284	236.585	1.20041	8.14975	7.88622	0.26353	-0.1	TSS	1	4	8	-	-	MLT1H	115342	115342	prime5	+	93589704	93660832	SYK	1	R-1419
R-545	chr3	72610273	72610705	72610494	154	7.26679	79	R-1205|R-1204|R-1923|R-1384|R-545	407	1	P-545-1	526	91	3	LCL.Dox R-545|U2OS.nutlin R-3159|LCL.Dox.ES358 R-577	RYBP	NM_012234	2682436	11.29	10.59	10.57	7.49785e-05	0.738331	955	945.122	1.01045	9.89936	9.88436	0.0150002	0.72	TSS	1	1	-	-	13	MLT1H	114720	-114720	prime5	-	72495774	72423748	RYBP	1	R-545
R-384	chr1	171723448	171724108	171723674	248	7.9542	93	R-384	248	0	P-384-1	367	57	3	LCL.Dox R-384|LCL.nutlin.FDR.relax R-1507|IMR90.5FU R-294	VAMP4	NM_001185127,NM_003762,NR_033704				4			426	364.024	1.17025	8.73471	8.50789	0.226818		TSS	1	1	8	-	13	MLT1H	12460	-12460	prime5	-	171711214	171672159	VAMP4	1	R-384
R-5069	chr8	102257571	102258002	102257739	35	5.12928	30	R-5069	35	0	P-5069-1	5193	47	4	LCL.Dox R-5069|U2OS.Eto R-792|U2OS.nutlin R-1031|LCL.nutlin.FDR.relax R-3146	ZNF706	NM_001042510,NM_016096,NM_001042511	3147020	7.7	8.46	8.53	0.0413177	0.736544	1008	1350	0.746667	9.97728	10.3987	-0.421464	-0.83	TSS	1	1	-	-	-	MLT1H	39779	-39779	prime5	-	102217960	102209265	ZNF706	1	R-5069
R-998	chr7	119373511	119374031	119373737	99	6.62936	55	R-998	99	0	P-998-1	969	82	5	LCL.Dox R-998|LCL.nutlin.FDR.relax R-1420|U2OS.nutlin R-502|U2OS.Eto R-1189|U2OS.DXR R-576	KCND2	NM_012281	3021009	7.83	9.1	9.46	0.000120002	0.0300955	2061	2979.88	0.691639	11.0091	11.541	-0.531909	-1.63	TSS	1	1	8	-	13	MLT1H	539984	-539984	prime3	+	119913721	120390387	KCND2	1	R-998
R-985	chr11	32102464	32103161	32102882	87	6.44294	53	R-985	87	1	P-985-1	954	35	5	LCL.Dox R-985|U2OS.nutlin R-2413|LCL.nutlin.FDR.relax R-1732|U2OS.ActD R-1544|IMR90.5FU R-461	RCN1	NM_002901	3325503	10.41	10.59	10.41	0.984056	0.562786	970	964.634	1.00556	9.92184	9.91384	0.00800287	0	TSS	1	1	-	-	-	MLT1H	9594	-9594	prime3	+	32112476	32127271	RCN1	1	R-985
R-310	chr15	82172571	82173194	82172829	339	8.40514	103	R-310|R-1044	417	1	P-310-1	291	72	5	LCL.Dox R-310|LCL.nutlin.FDR.relax R-883|U2OS.nutlin R-3554|Saos2.doxycycline R-1036|U2OS.ActD R-802	MEX3B	NM_032246	3635737	9.32	8.56	8.4	3.38283e-05	0.061778	353	131.098	2.69265	8.46352	7.0345	1.42903	0.92	TSS	1	6	-	12	13	MLT1H	165532	165532	prime3	-	82338361	82334127	MEX3B	1	R-310
R-806	chr11	61136998	61137496	61137313	131	7.03342	66	R-806	131	1	P-806-1	774	93	5	LCL.Dox R-806|Saos2.doxycycline R-722|LCL.Dox.ES358 R-617|LCL.nutlin.FDR.relax R-1233|LCL.IR.ES487.FDR.relax R-734	CYBASC3	NM_001161454,NM_153611	3375307	12.46	11.3	10.92	4.77599e-06	0.000753383	1845	1252.44	1.47313	10.8494	10.2905	0.55888	1.54	TSS	1	1	-	-	-	MLT1H	7558	-7558	prime5	-	61129755	61116221	CYBASC3	1	R-806
R-2093	chr4	78801969	78802363	78802108	44	5.45943	33	R-2093	44	0	P-2093-1	2058	50	6	LCL.Dox R-2093|MCF7.5FU R-1215|MCF7.Nutlin R-703|MCF7.RITA1um R-397|LCL.nutlin.FDR.relax R-1074|LCL.IR.ES487.FDR.relax R-1449	MRPL1	NM_020236	2732611	7.78	8.94	8.8	0.00221339	0.318979	575	684.756	0.839715	9.16742	9.41945	-0.252028	-1.02	TSS	1	1	-	-	-	MLT1H	18304	18304	within_5'_gene	+	78783804	78873944	MRPL1	1	R-2093
R-2549	chr6	44276730	44277111	44276960	35	5.12928	30	R-2549	35	0	P-2549-1	2518	44	6	LCL.Dox R-2549|LCL.nutlin.FDR.relax R-1329|Saos2.doxycycline R-1013|IMR90.5FU R-74|U2OS.nutlin R-1918|U2OS.Eto R-2021	AARS2	NM_020745	2955118	8.79	9.21	9.12	0.000561893	0.0325325	492	436.585	1.12693	8.94251	8.77012	0.172395	-0.33	TSS	1	1	-	-	-	MLT1H	4103	4103	within_5'_gene	-	44281063	44266462	AARS2	1	R-2549
R-1342	chr1	115345446	115346023	115345888	73	6.18982	45	R-1342	73	0	P-1342-1	1314	54	6	LCL.Dox R-1342|Saos2.doxycycline R-1483|U2OS.nutlin R-608|LCL.nutlin.FDR.relax R-2231|U2OS.Eto R-508|U2OS.ActD R-831	SIKE1	NM_001102396,NM_025073	2429338	10.28	10.2	10.04	0.0535743	0.0641767	425	570.122	0.745455	8.73132	9.15513	-0.423808	0.24	TSS	1	1	-	-	-	MLT1H	22580	-22580	prime5	-	115323308	115312104	SIKE1	1	R-1342
R-1345	chr8	81493786	81494414	81493948	61	5.93074	39	R-1792|R-1345	104	0	P-1345-1	1318	31	6	LCL.Dox R-1345|U2OS.nutlin R-3143|LCL.nutlin.FDR.relax R-1190|MCF7.5FU R-982|MCF7.Nutlin R-845|LCL.IR.ES487.FDR.relax R-2409	ZBTB10	NM_001105539,NM_023929	3104698	9.24	9.09	8.95	0.0371048	0.0428749	682	488.415	1.39635	9.41363	8.93196	0.481665	0.29	TSS	1	1	8	-	13	MLT1H	95501	95501	prime5	+	81398447	81434610	ZBTB10	1	R-1345
R-196	chr20	20583929	20584394	20584149	665	9.37721	144	R-196	665	0	P-196-1	184	173	6	LCL.Dox R-196|LCL.IR.ES487.FDR.relax R-234|Saos2.doxycycline R-1789|LCL.Dox.ES358 R-261|LCL.nutlin.FDR.relax R-316|MCF7.Nutlin R-3179	RALGAPA2	NM_020343	3900091	9.99	9.51	9.58	0.0722718	0.505706	893	760.976	1.17349	9.80252	9.57171	0.23081	0.41	TSS	1	1	8	-	13	MLT1H	109117	109117	within_5'_gene	-	20693266	20373410	RALGAPA2	1	R-196
R-669	chr3	13496689	13497222	13496981	127	6.98868	60	R-669	127	0	P-669-1	645	53	6	LCL.Dox R-669|MCF7.5FU R-741|MCF7.Nutlin R-634|MCF7.RITA1um R-1181|U2OS.nutlin R-2011|LCL.nutlin.FDR.relax R-2601	HDAC11	NM_024827,NM_001136041	2611504	7.96	7.24	7.05	0.000446609	0.0126803	37	23.1707	1.59684	5.20945	4.53423	0.675222	0.91	TSS	1	2	8	12	13	MLT1H	24733	-24733	prime3	+	13521714	13547923	HDAC11	1	R-669
R-2087	chr9	36074760	36075241	36075052	44	5.45943	36	R-2087	44	2	P-2087-1	2058	17	6	LCL.Dox R-2087|Saos2.doxycycline R-1296|MCF7.Nutlin R-1801|U2OS.nutlin R-1696|U2OS.ActD R-490|U2OS.Eto R-1039	RECK	NM_021111				4			106	106.098	0.99908	6.72792	6.72925	-0.00132723		TSS	1	2	8	-	13	MLT1H	38143	38143	within_5'_gene	+	36036909	36124451	RECK	1	R-2087
R-1694	chr5	79234313	79234826	79234521	50	5.64386	35	R-1694	50	0	P-1694-1	1662	37	6	LCL.Dox R-1694|MCF7.5FU R-1151|MCF7.Nutlin R-1114|U2OS.nutlin R-3256|Saos2.doxycycline R-1761|LCL.nutlin.FDR.relax R-1164	MTX3	NM_001167741,NM_001010891				4			412	414.024	0.99511	8.6865	8.69357	-0.00707142		TSS	1	1	-	-	-	MLT1H	52567	52567	prime3	-	79287088	79272540	MTX3	1	R-1694
R-1055	chr20	40494610	40494958	40494805	78	6.2854	48	R-1055	78	1	P-1055-1	1027	44	7	LCL.Dox R-1055|MCF7.5FU R-731|MCF7.Nutlin R-1024|MCF7.RITA1um R-278|LCL.nutlin.FDR.relax R-2560|U2OS.nutlin R-2316|Saos2.doxycycline R-1256	CHD6	NM_032221	3906160	9.96	9.27	9.28	0.00209089	0.774466	640	514.634	1.2436	9.32193	9.0074	0.314525	0.68	TSS	1	2	-	-	-	MLT1H	247672	-247672	prime5	-	40247133	40031169	CHD6	1	R-1055
R-2532	chr20	13781418	13781729	13781542	43	5.42626	32	R-2532	43	1	P-2532-1	2503	6	8	LCL.Dox R-2532|MCF7.5FU R-1738|MCF7.Nutlin R-1508|MCF7.RITA1um R-1452|U2OS.ActD R-1737|U2OS.Eto R-1052|U2OS.nutlin R-1024|IMR90.5FU R-255	C20orf7	NM_024120,NM_001039375,NR_029377	3877221	8.01	8.27	8.12	0.66096	0.347783	762	668.902	1.13918	9.57365	9.38565	0.187995	-0.11	TSS	1	1	-	-	-	MLT1H	15871	15871	within_5'_gene	+	13765671	13799065	C20orf7	1	R-2532
R-1568	chr4	5774895	5775340	5775075	62	5.9542	44	R-1568	62	1	P-1568-1	1534	63	9	LCL.Dox R-1568|MCF7.5FU R-890|MCF7.Nutlin R-1092|LCL.nutlin.FDR.relax R-2075|LCL.IR.ES487.FDR.relax R-1505|U2OS.nutlin R-2212|IMR90.5FU R-79|U2OS.Eto R-619|MCF7.RITA1um R-1136	EVC	NM_153717	2716810	10.91	10.97	10.95	0.703043	0.818909	358	402.439	0.889576	8.48382	8.65263	-0.168811	-0.04	TSS	1	1	8	-	-	MLT1H	62152	62152	within_5'_gene	+	5712923	5816031	EVC	1	R-1568
R-849	chr7	130872769	130873556	130873259	113	6.82018	62	R-849|R-1929	164	1	P-849-1	816	45	9	LCL.Dox R-849|Saos2.doxycycline R-344|U2OS.Eto R-601|LCL.nutlin.FDR.relax R-1508|U2OS.nutlin R-870|IMR90.5FU R-144|U2OS.DMSO R-654|U2OS.ActD R-698|LCL.IR.ES487.FDR.relax R-1715	MKLN1	NM_001145354,NM_013255	3024275	9.99	9.82	9.79	0.191805	0.809603	1908	1802.44	1.05857	10.8978	10.8157	0.0821107	0.2	TSS	1	1	8	-	13	MLT1H	78405	78405	within_5'_gene	+	130794854	131181397	MKLN1	1	R-849
R-303	chr8	8483230	8483861	8483451	342	8.41785	105	R-303	342	0	P-303-1	285	209	9	LCL.Dox R-303|IMR90.5FU R-548|LCL.nutlin.FDR.relax R-511|LCL.IR.ES487.FDR.relax R-385|U2OS.nutlin R-611|U2OS.DMSO R-280|LCL.Dox.ES358 R-220|U2OS.ActD R-1436|U2OS.Eto R-680	CLDN23	NM_194284				4			27	25	1.08	4.75489	4.64386	0.111031		TSS	1	2	-	-	-	MLT1H	76214	-76214	prime3	+	8559665	8561617	CLDN23	1	R-303
R-1112	chr5	143712980	143713498	143713282	108	6.75489	66	R-1112	108	1	P-1112-1	1082	81	9	LCL.Dox R-1112|U2OS.nutlin R-1837|LCL.Dox.ES358 R-689|Saos2.doxycycline R-2291|U2OS.ActD R-658|LCL.nutlin.FDR.relax R-693|LCL.IR.ES487.FDR.relax R-610|U2OS.Eto R-1461|IMR90.5FU R-679	KCTD16	NM_020768				4			200	190.854	1.04792	7.64386	7.57632	0.0675332		TSS	1	1	8	12	13	MLT1H	162846	162846	within_5'_gene	+	143550436	143856944	KCTD16	1	R-1112
R-1184	chr7	93740117	93740602	93740417	85	6.40939	66	R-1184	85	3	P-1184-1	1155	110	10	LCL.Dox R-1184|MCF7.Nutlin R-1272|U2OS.nutlin R-1365|LCL.Dox.ES358 R-527|LCL.nutlin.FDR.relax R-542|U2OS.ActD R-845|MCF7.5FU R-1165|MCF7.RITA1um R-1257|U2OS.Eto R-1274|LCL.IR.ES487.FDR.relax R-820	BET1	NM_005868	3061651	10.11	10.39	10.29	0.0689784	0.0828574	528	770.732	0.685063	9.04439	9.59008	-0.545691	-0.18	TSS	1	1	-	-	-	MLT1H	106727	-106727	prime5	-	93633690	93620999	BET1	1	R-1184
R-1514	chr4	109388139	109388761	109388483	61	5.93074	38	R-1514	61	1	P-1514-1	1485	47	10	LCL.Dox R-1514|Saos2.doxycycline R-395|LCL.nutlin.FDR.relax R-674|U2OS.Eto R-353|U2OS.nutlin R-577|U2OS.DMSO R-640|MCF7.Nutlin R-1651|LCL.IR.ES487.FDR.relax R-986|U2OS.DXR R-710|U2OS.ActD R-1254	LOC285456	NR_026968				4			103	92.0732	1.11868	6.6865	6.52471	0.161792		TSS	1	1	8	-	13	MLT1H	153130	153130	prime3	-	109541613	109459345	LOC285456	1	R-1514
R-219	chr16	13547010	13547745	13547349	402	8.65105	115	R-219|R-1896	457	0	P-219-1	203	94	11	LCL.Dox R-219|MCF7.Nutlin R-316|U2OS.nutlin R-257|U2OS.DMSO R-111|LCL.Dox.ES358 R-570|U2OS.DXR R-461|U2OS.Eto R-127|MCF7.RITA1um R-299|LCL.IR.ES487.FDR.relax R-961|MCF7.5FU R-407|U2OS.ActD R-121	ERCC4	NM_005236	3648995	9.63	9.5	9.45	0.205261	0.69056	508	456.707	1.11231	8.98868	8.83513	0.153559	0.18	TSS	1	2	8	-	13	MLT1H	466664	-466664	prime3	+	14014013	14046205	ERCC4	1	R-219
R-1773	chr6	37212533	37213057	37212714	50	5.64386	35	R-1773	50	0	P-1773-1	1746	58	12	LCL.Dox R-1773|MCF7.Nutlin R-1728|IMR90.5FU R-99|U2OS.ActD R-61|U2OS.Eto R-24|U2OS.nutlin R-101|U2OS.DMSO R-41|LCL.nutlin.FDR.relax R-2016|U2OS.DXR R-158|MCF7.5FU R-1372|LCL.IR.ES487.FDR.relax R-2070|MCF7.RITA1um R-1676	TMEM217	NM_145316	2952198	8.29	7.97	7.85	0.00291985	0.208	199	142.683	1.3947	7.63662	7.15667	0.479956	0.44	TSS	1	2	-	-	13	MLT1H	12699	12699	within_5'_gene	-	37225413	37179954	TMEM217	1	R-1773
R-266	chr1	101992177	101992859	101992527	339	8.40514	105	R-266	339	1	P-266-1	249	186	13	LCL.Dox R-266|U2OS.nutlin R-1009|Saos2.doxycycline R-372|LCL.Dox.ES358 R-225|U2OS.DXR R-678|U2OS.ActD R-619|MCF7.RITA1um R-1556|LCL.IR.ES487.FDR.relax R-440|LCL.nutlin.FDR.relax R-564|U2OS.Eto R-825|MCF7.Nutlin R-1931|U2OS.DMSO R-703|MCF7.5FU R-1263	S1PR1	NM_001400	2349129	7.14	8.41	9.2	9.8413e-05	0.00237657	787	919.512	0.855889	9.62022	9.84472	-0.224505	-2.06	TSS	1	1	-	-	-	MLT1H	290223	290223	prime5	+	101702304	101707076	S1PR1	1	R-266
R-66	chr17	55601181	55601801	55601501	911	9.83131	191	R-66	911	4	P-66-1	61	278	14	LCL.Dox R-66|MCF7.Nutlin R-42|MCF7.RITA1um R-83|LCL.nutlin.FDR.relax R-386|U2OS.nutlin R-13|U2OS.DXR R-25|U2OS.DMSO R-30|Saos2.doxycycline R-31|LCL.Dox.ES358 R-125|U2OS.Eto R-9|U2OS.ActD R-32|LCL.IR.ES487.FDR.relax R-296|IMR90.5FU R-72|MCF7.5FU R-82	MSI2	NM_170721,NM_138962	3728147	10.52	10.52	10.46	0.337209	0.3601	2151	1943.29	1.10688	11.0708	10.9243	0.146504	0.06	TSS	1	1	8	-	-	MLT1H	267128	267128	within_5'_gene	+	55334373	55710544	MSI2	1	R-66
R-170	chr20	10713703	10714527	10714010	465	8.86109	122	R-170	465	0	P-170-1	160	177	14	LCL.Dox R-170|LCL.nutlin.FDR.relax R-291|LCL.IR.ES487.FDR.relax R-266|U2OS.nutlin R-494|Saos2.doxycycline R-206|LCL.Dox.ES358 R-233|MCF7.RITA1um R-370|U2OS.DMSO R-320|U2OS.Eto R-223|MCF7.5FU R-1088|U2OS.DXR R-232|U2OS.ActD R-217|IMR90.5FU R-565|MCF7.Nutlin R-775	JAG1	NM_000214	3897505	9.9	8.9	9.17	0.00168758	0.0272285	953	749.39	1.2717	9.89633	9.54957	0.346759	0.73	TSS	1	1	8	-	-	MLT1H	59316	-59316	prime5	-	10654694	10618331	JAG1	1	R-170
R-94	chr2	43022901	43023784	43023287	688	9.42626	142	R-94	688	7	P-94-1	89	337	14	LCL.Dox R-94|LCL.nutlin.FDR.relax R-142|LCL.IR.ES487.FDR.relax R-121|U2OS.nutlin R-666|Saos2.doxycycline R-901|LCL.Dox.ES358 R-66|MCF7.RITA1um R-724|U2OS.Eto R-541|MCF7.5FU R-426|U2OS.ActD R-384|IMR90.5FU R-474|MCF7.Nutlin R-268|U2OS.DXR R-588|U2OS.DMSO R-425	HAAO	NM_012205	2550339	11.99	11.1	10.56	7.03465e-06	0.000158809	521	289.634	1.79882	9.02514	8.17809	0.847052	1.43	TSS	1	1	8	-	13	MLT1H	3536	-3536	prime5	-	43019751	42994228	HAAO	1	R-94
R-537	chr10	21716685	21717077	21716829	154	7.26679	69	R-537	154	0	P-537-1	517	107	14	LCL.Dox R-537|MCF7.5FU R-701|MCF7.Nutlin R-602|MCF7.RITA1um R-783|IMR90.5FU R-252|U2OS.Eto R-255|LCL.nutlin.FDR.relax R-925|LCL.IR.ES487.FDR.relax R-339|U2OS.nutlin R-1506|U2OS.DXR R-269|U2OS.DMSO R-559|Saos2.doxycycline R-1446|LCL.Dox.ES358 R-484|U2OS.ActD R-433	MIR1915	NR_031736				4			26	9.7561	2.665	4.70044	3.2863	1.41414		TSS	1	2	-	-	-	MLT1H	68741	68741	prime3	-	21785570	21785491	MIR1915	1	R-537
R-1524	chr19	7138922	7139340	7139079	60	5.90689	40	R-1524	60	0	P-1524-1	1495	39	1	LCL.Dox R-1524	ZNF557	NM_024341,NM_001044387,NM_001044388	3818648	7.74	7.87	7.8	0.782979	0.645681	1679	1703.66	0.985526	10.7134	10.7344	-0.021034	-0.06	TSS	1	1	8	-	13	MLT1H2	154932	154932	within_5'_gene	-	7294011	7112265	INSR	1	R-1524
R-2344	chr9	27683002	27683674	27683335	35	5.12928	22	R-3481|R-2344	68	0	P-2344-1	2318	50	3	LCL.Dox R-2344|U2OS.nutlin R-3467|U2OS.ActD R-1810	C9orf72	NM_145005,NM_018325	3202421	7.4	7.26	7.29	0.553467	0.747538	372	345.732	1.07598	8.53916	8.43351	0.10565	0.11	TSS	1	1	-	-	-	MLT1H2	109493	-109493	prime5	-	27573842	27560498	C9orf72	1	R-2344
R-965	chr14	35312292	35312835	35312572	100	6.64386	57	R-965	100	0	P-965-1	936	60	4	LCL.Dox R-965|U2OS.nutlin R-3249|Saos2.doxycycline R-2241|LCL.nutlin.FDR.relax R-2850	BAZ1A	NM_182648,NM_013448	3560711	11.35	11.03	10.91	0.0663238	0.502603	1353	1187.8	1.13908	10.4019	10.2141	0.187864	0.44	TSS	1	1	-	-	-	MLT1H2	32281	32281	within_5'_gene	-	35344853	35221936	BAZ1A	1	R-965
R-2948	chr19	40836972	40837555	40837155	43	5.42626	35	R-2948	43	0	P-2948-1	2917	31	5	LCL.Dox R-2948|MCF7.5FU R-527|MCF7.Nutlin R-208|MCF7.RITA1um R-1170|Saos2.doxycycline R-2678	C19orf47	NM_178830	3862564	10.44	10.47	10.58	0.13241	0.00192263	528	439.024	1.20267	9.04439	8.77816	0.266237	-0.14	TSS	1	1	-	-	-	MLT1H2	17138	17138	within_5'_gene	-	40854293	40826970	C19orf47	1	R-2948
R-1304	chr19	13764457	13765047	13764869	65	6.02237	40	R-1304	65	0	P-1304-1	1272	54	8	LCL.Dox R-1304|U2OS.nutlin R-2818|MCF7.RITA1um R-1124|Saos2.doxycycline R-1733|LCL.IR.ES487.FDR.relax R-1619|MCF7.Nutlin R-3357|U2OS.ActD R-1162|LCL.nutlin.FDR.relax R-3330	CCDC130	NM_030818	3822287	10.55	10.35	10.28	0.0034342	0.179482	726	600	1.21	9.50383	9.22882	0.275007	0.27	TSS	1	1	-	-	-	MLT1H2	93883	-93883	prime3	+	13858752	13874106	CCDC130	1	R-1304
R-975	chr4	42325859	42326428	42325996	102	6.67243	60	R-975	102	0	P-975-1	945	71	9	LCL.Dox R-975|MCF7.Nutlin R-2099|MCF7.RITA1um R-1708|LCL.nutlin.FDR.relax R-1477|LCL.IR.ES487.FDR.relax R-1189|U2OS.nutlin R-2406|Saos2.doxycycline R-1814|U2OS.ActD R-865|U2OS.Eto R-1299	SHISA3	NM_001080505				4			143	43.9024	3.25722	7.15987	5.45623	1.70364		TSS	1	1	8	12	13	MLT1H2	73859	-73859	prime3	+	42399855	42404504	SHISA3	1	R-975
R-794	chr18	42492829	42493559	42493211	101	6.65821	54	R-794	101	0	P-794-1	762	80	1	LCL.Dox R-794	MIR4319	NR_036203				4			994	823.171	1.20753	9.9571	9.68505	0.272054		TSS	1	1	8	-	13	MLT1J	232349	232349	within_5'_gene	+	42260862	42648475	SETBP1	1	R-794
R-1159	chr20	48988467	48988954	48988804	65	6.02237	35	R-1159	65	0	P-1159-1	1132	40	6	LCL.Dox R-1159|MCF7.5FU R-1043|MCF7.Nutlin R-1005|U2OS.Eto R-1044|LCL.nutlin.FDR.relax R-1353|U2OS.DXR R-498	LOC284751	NR_034124				4			2435	2838.41	0.857873	11.2497	11.4709	-0.221164		TSS	1	1	-	-	-	MLT1J	138086	-138086	prime3	+	49126890	49201086	PTPN1	1	R-1159
R-1235	chr10	30519014	30519728	30519262	81	6.33985	47	R-1235	81	1	P-1235-1	1206	56	4	LCL.Dox R-1235|LCL.nutlin.FDR.relax R-1365|Saos2.doxycycline R-2127|U2OS.ActD R-423	MTPAP	NM_018109	3283378	8.96	10.06	10.2	0.00597811	0.553842	872	1210.37	0.720443	9.76818	10.2412	-0.473043	-1.24	TSS	1	6	-	-	-	MLT1J1	119005	119005	prime3	-	30638267	30598729	MTPAP	1	R-1235
R-1546	chr20	10100034	10100361	10100173	51	5.67243	29	R-1546	51	1	P-1546-1	1515	60	13	LCL.Dox R-1546|MCF7.5FU R-487|MCF7.Nutlin R-684|MCF7.RITA1um R-429|IMR90.5FU R-578|U2OS.Eto R-516|LCL.nutlin.FDR.relax R-1312|LCL.IR.ES487.FDR.relax R-1031|U2OS.nutlin R-571|U2OS.DXR R-188|U2OS.DMSO R-409|Saos2.doxycycline R-85|U2OS.ActD R-627	ANKRD5	NM_022096,NM_198798	3876142	7.25	6.98	6.94	0.101254	0.600845	61	65.8537	0.926296	5.93074	6.04119	-0.110454	0.31	TSS	1	2	8	-	13	MLT2B4	84477	84477	prime5	+	10015696	10037407	ANKRD5	1	R-1546
R-961	chr11	61748653	61749241	61748855	104	6.70044	62	R-961|R-1621	162	1	P-961-1	934	25	6	LCL.Dox R-961|MCF7.Nutlin R-3557|MCF7.RITA1um R-1896|U2OS.nutlin R-3495|Saos2.doxycycline R-2138|U2OS.ActD R-1262	FTH1	NM_002032	3375648	8.28	8.6	8.38	0.648668	0.12337	917	920.122	0.996607	9.84078	9.84568	-0.00490335	-0.1	TSS	1	1	-	-	-	ORSL-2a	13723	-13723	prime5	-	61735132	61731756	FTH1	1	R-961
R-1135	chr2	61504824	61505262	61505109	90	6.49185	53	R-1135	90	0	P-1135-1	1106	44	6	LCL.Dox R-1135|MCF7.RITA1um R-1280|U2OS.nutlin R-551|Saos2.doxycycline R-542|U2OS.DXR R-627|U2OS.ActD R-1024	AHSA2	NM_152392	2484552	9.26	8.38	8.05	0.00290795	0.192514	1253	1362.8	0.919427	10.2912	10.4124	-0.121193	1.21	TSS	1	1	-	-	-	THE1B	192740	192740	within_5'_gene	-	61697849	61414589	USP34	1	R-1135
R-2757	chr9	20276803	20277119	20276950	39	5.2854	32	R-2757	39	0	P-2757-1	2731	25	2	LCL.Dox R-2757|U2OS.ActD R-1514	MLLT3	NM_004529	3200982	9.7	10.21	10.42	0.0170211	0.200772	1809	1802.44	1.00364	10.821	10.8157	0.00524195	-0.72	TSS	1	1	8	-	-	THE1C-int	345564	345564	prime3	-	20622514	20344967	MLLT3	1	R-2757
R-2315	chr1	228688643	228688964	228688808	34	5.08746	26	R-2315	34	0	P-2315-1	2290	28	1	LCL.Dox R-2315	RNF187	NM_001010858				4			317	225	1.40889	8.30834	7.81378	0.494558		TSS	1	1	-	-	-	Tigger1	13741	13741	prime5	+	228675067	228683888	RNF187	1	R-2315
R-913	chr18	3305306	3305742	3305481	101	6.65821	58	R-913	101	1	P-913-1	880	82	10	LCL.Dox R-913|U2OS.Eto R-10|LCL.nutlin.FDR.relax R-1835|LCL.IR.ES487.FDR.relax R-1290|U2OS.nutlin R-52|U2OS.DMSO R-202|Saos2.doxycycline R-23|LCL.Dox.ES358 R-627|U2OS.DXR R-148|U2OS.ActD R-51	MYL12B	NM_001144945,NM_001144944,NM_033546				4			769	901.829	0.852711	9.58684	9.81671	-0.229871		TSS	1	1	-	-	-	Tigger3c	42765	42765	prime5	+	3262716	3278280	MYL12B	1	R-913
R-1591	chr4	103605742	103606324	103605986	50	5.64386	34	R-1591	50	0	P-1591-2	1558	46	3	LCL.Dox R-1591|LCL.IR.ES487.FDR.relax R-1285|U2OS.nutlin R-3214	MANBA	NM_005908	2779897	9.17	8.49	8.14	0.000503646	0.00154414	1421	1057.93	1.34319	10.4727	10.047	0.425667	1.03	TSS	1	1	8	-	-	Tigger7	76162	76162	within_5'_gene	-	103682151	103552642	MANBA	1	R-1591
R-2304	chr4	26585452	26585862	26585606	38	5.24793	29	R-2304	38	0	P-2304-1	2268	17	1	LCL.Dox R-2304	TBC1D19	NM_018317	2722291	5.99	7.74	7.78	8.2544e-05	0.69426	245	239.634	1.02239	7.93664	7.90469	0.0319483	-1.79	TSS	1	2	8	-	13		61	61	within_5'_gene	+	26585545	26756917	TBC1D19	1	R-2304
R-3200	chr18	19192078	19192687	19192191	33	5.04439	28	R-3200	33	0	P-3200-1	3185	17	1	LCL.Dox R-3200	SNRPD1	NM_006938	3781082	8.54	10.04	10.09	0.00172258	0.665994	805	1449.39	0.555406	9.65284	10.5012	-0.848385	-1.55	TSS	1	1	-	-	-		68	-68	prime3	+	19192259	19210208	SNRPD1	1	R-3200
R-1077	chr15	66655156	66655489	66655294	68	6.08746	41	R-1077	68	0	P-1077-1	1044	7	1	LCL.Dox R-1077	TIPIN	NM_017858	3630099	8.41	9.56	9.86	0.00227174	0.0860582	526	706.098	0.74494	9.03892	9.46372	-0.424805	-1.45	TSS	1	1	-	-	-		6240	-6240	prime5	-	66649054	66629007	TIPIN	1	R-1077
R-3803	chr1	184020621	184021287	184020811	36	5.16993	28	R-3803	36	0	P-3803-1	3815	8	1	LCL.Dox R-3803	TSEN15	NR_023349,NM_052965,NM_001127394	2371474	8.9	10.27	10.27	0.000123319	1	540	718.902	0.751145	9.07682	9.48965	-0.412837	-1.37	TSS	1	1	-	-	-		1	1	within_5'_gene	+	184020810	184043344	TSEN15	1	R-3803
R-1307	chr6	36393264	36393849	36393724	54	5.75489	37	R-1307	54	0	P-1307-1	1275	29	1	LCL.Dox R-1307	KCTD20	NM_173562	2905069	8.95	10.04	10.27	0.000253335	0.0161301	636	421.951	1.50728	9.31288	8.72093	0.591951	-1.32	TSS	1	1	-	12	13		16942	16942	within_5'_gene	-	36410666	36358330	PXT1	1	R-1307
R-2125	chr16	12897103	12897936	12897493	47	5.55459	35	R-2125	47	1	P-2125-1	2092	11	1	LCL.Dox R-2125	CPPED1	NM_018340,NM_001099455	3680953	9.32	10.46	10.55	0.000343762	0.149406	492	770.122	0.63886	8.94251	9.58894	-0.646429	-1.23	TSS	1	2	-	-	13		251	251	within_5'_gene	-	12897744	12753655	CPPED1	1	R-2125
R-2335	chr10	17243499	17243800	17243674	31	4.9542	21	R-2335	31	0	P-2335-1	2305	25	1	LCL.Dox R-2335	TRDMT1	NM_004412	3279857	7.11	8.44	8.32	0.00119663	0.328634	293	320.732	0.913536	8.19476	8.32522	-0.130466	-1.21	TSS	1	1	8	-	13		7	7	within_5'_gene	-	17243681	17184981	TRDMT1	1	R-2335
R-1763	chr17	56117272	56118121	56117484	52	5.70044	39	R-1763	52	0	P-1763-1	1732	14	1	LCL.Dox R-1763	SRSF1	NR_034041,NM_001078166,NM_006924	3764103	10.76	11.89	11.87	0.000653639	0.911484	1455	2118.29	0.686874	10.5068	11.0487	-0.541883	-1.11	TSS	1	1	-	-	-		32777	-32777	prime5	-	56084707	56078279	SFRS1	1	R-1763
R-2768	chr1	45451927	45452449	45452274	39	5.2854	29	R-2768	39	1	P-2768-1	2740	16	1	LCL.Dox R-2768	EIF2B3	NM_020365,NM_001166588	2409904	8.75	9.82	9.83	0.000989649	0.937482	462	540.854	0.854205	8.85175	9.07909	-0.227345	-1.08	TSS	1	2	-	-	-		87	87	within_5'_gene	-	45452361	45340193	EIF2B3	1	R-2768
R-2531	chr4	106394626	106395380	106395219	45	5.49185	33	R-2531	45	0	P-2531-1	2495	9	1	LCL.Dox R-2531	PPA2	NM_176869,NM_176867,NM_176866,NM_006903	2780522	8.59	9.65	9.66	0.000375689	0.951503	1158	1401.22	0.826423	10.1774	10.4525	-0.275048	-1.07	TSS	1	1	-	-	-		8	8	within_5'_gene	-	106395227	106290233	PPA2	1	R-2531
R-2774	chr16	66906963	66907482	66907193	37	5.20945	29	R-2774	37	0	P-2774-1	2740	7	1	LCL.Dox R-2774	PDP2	NM_020786	3664952	8.69	9.19	9.73	0.00227627	0.00440983	408	385.366	1.05873	8.67243	8.59008	0.0823404	-1.04	TSS	1	1	-	-	-		7242	-7242	prime3	+	66914435	66921855	PDP2	1	R-2774
R-5261	chr12	95015418	95015870	95015638	32	5	29	R-5261	32	0	P-5261-1	5377	35	1	LCL.Dox R-5261	TMCC3	NM_020698	3466206	10.42	11.08	11.44	1.3055e-07	0.000554609	299	171.951	1.73887	8.224	7.42586	0.798146	-1.02	TSS	1	2	8	-	-		28686	28686	within_5'_gene	-	95044324	94960899	TMCC3	1	R-5261
R-2445	chr5	110427662	110428284	110427974	42	5.39232	31	R-2445	42	0	P-2445-1	2413	18	1	LCL.Dox R-2445	WDR36	NM_139281	2823820	10.24	11.18	11.23	0.00185879	0.662683	837	1303.66	0.642039	9.70908	10.3484	-0.639267	-0.99	TSS	1	2	-	-	-		105	105	within_5'_gene	+	110427869	110466200	WDR36	1	R-2445
R-2735	chr2	71357564	71357969	71357714	40	5.32193	29	R-2735	40	0	P-2735-1	2714	11	1	LCL.Dox R-2735	MPHOSPH10	NM_005791	2488078	8.41	9.23	9.37	0.00230812	0.264073	671	877.439	0.764726	9.39017	9.77716	-0.386986	-0.96	TSS	1	1	-	-	-		271	271	within_5'_gene	+	71357443	71377230	MPHOSPH10	1	R-2735
R-2058	chr15	38746162	38746491	38746332	39	5.2854	31	R-2058	39	0	P-2058-1	2023	19	1	LCL.Dox R-2058	FAM98B	NM_173611,NM_001042429	3589212	7.96	9	8.91	0.0293533	0.643109	737	684.756	1.0763	9.52552	9.41945	0.106074	-0.95	TSS	1	1	8	-	-		5	5	within_5'_gene	+	38746327	38777063	FAM98B	1	R-2058
R-1722	chr18	67872795	67873362	67872923	41	5.35755	32	R-1722	41	1	P-1722-1	1691	16	1	LCL.Dox R-1722	RTTN	NM_173630	3812426	8.71	9.48	9.64	0.00773266	0.323125	886	1245.12	0.711577	9.79116	10.2821	-0.490908	-0.93	TSS	1	1	8	-	-		39	39	within_5'_gene	-	67872962	67671040	RTTN	1	R-1722
R-2136	chr13	113862804	113863490	113863019	45	5.49185	34	R-2136	45	1	P-2136-1	2109	12	1	LCL.Dox R-2136	PCID2	NM_018386,NM_001127202,NM_001127203	3526378	8.78	9.67	9.69	0.0189826	0.917804	504	650.61	0.774658	8.97728	9.34565	-0.368369	-0.91	TSS	1	1	-	-	-		10	10	within_5'_gene	-	113863029	113831924	PCID2	1	R-2136
R-1638	chr2	60727111	60727695	60727215	46	5.52356	33	R-1638	46	0	P-1638-1	1607	6	1	LCL.Dox R-1638	BCL11A	NM_138559,NM_022893,NM_018014	2554975	8.19	8.7	9.06	7.76881e-05	0.00236688	940	1012.8	0.928116	9.87652	9.98414	-0.107624	-0.87		1	1	-	-	-		53418	53418	within_5'_gene	-	60780633	60684328	BCL11A	1	R-1638
R-2656	chr8	103822993	103823293	103823183	33	5.04439	23	R-2656	33	0	P-2656-1	2628	4	1	LCL.Dox R-2656	AZIN1	NM_148174,NM_015878	3147591	9.79	10.55	10.64	0.00785396	0.569274	1383	2214.02	0.624654	10.4336	11.1125	-0.67887	-0.85	TSS	1	1	-	-	-		53214	53214	prime3	-	103876397	103838535	AZIN1	1	R-2656
R-2853	chr10	52383182	52384104	52383726	36	5.16993	29	R-2853	36	0	P-2853-1	2824	7	1	LCL.Dox R-2853	SGMS1	NM_147156	3289235	9.6	10	10.45	0.00488147	0.0183423	3863	4559.15	0.847308	11.9155	12.1545	-0.239042	-0.85	TSS	1	1	8	-	13		11	11	within_5'_gene	-	52383737	52065344	SGMS1	1	R-2853
R-3438	chr2	171829955	171830239	171830134	35	5.12928	23	R-3438	35	0	P-3438-1	3425	12	1	LCL.Dox R-3438	GORASP2	NM_015530,NM_001201428	2515050	11.4	12.1	12.22	9.88786e-05	0.093175	1028	1484.76	0.69237	10.0056	10.536	-0.530386	-0.82	TSS	1	1	-	-	-		44424	44424	prime5	+	171785710	171823640	GORASP2	1	R-3438
R-2438	chr17	55927281	55927919	55927509	47	5.55459	32	R-2438	47	0	P-2438-1	2400	14	1	LCL.Dox R-2438	MRPS23	NM_016070	3764002	8.33	9.18	9.15	0.014813	0.709597	600	637.805	0.940727	9.22882	9.31697	-0.0881526	-0.82	TSS	1	1	-	-	-		110	-110	prime5	-	55927399	55916841	MRPS23	1	R-2438
R-1788	chr20	50711143	50711605	50711479	46	5.52356	29	R-1788	46	0	P-1788-1	1763	31	1	LCL.Dox R-1788	ZFP64	NM_199427,NM_199426,NM_018197,NM_022088	3909843	9.59	10.19	10.4	0.000730637	0.0157189	841	710.976	1.18288	9.71596	9.47366	0.242306	-0.81	TSS	1	1	8	12	13		97045	97045	within_5'_gene	-	50808524	50700549	ZFP64	1	R-1788
R-2430	chr13	53024101	53025022	53024901	44	5.45943	32	R-2430	44	0	P-2430-2	2400	10	1	LCL.Dox R-2430	VPS36	NM_016075	3515009	8.91	9.69	9.7	0.0277891	0.951427	635	732.317	0.867111	9.31061	9.51632	-0.205712	-0.79	TSS	1	1	-	-	-		138	-138	prime5	-	53024763	52986736	VPS36	1	R-2430
R-3294	chr2	242041366	242042074	242041758	37	5.20945	29	R-3294	37	1	P-3294-2	3272	14	1	LCL.Dox R-3294	MTERFD2	NR_028049,NM_182501,NR_028050,NR_028051	2607020	8.07	8.75	8.86	0.00103013	0.122289	844	1057.32	0.798247	9.7211	10.0462	-0.325093	-0.79	TSS	1	1	-	-	-		11	-11	prime5	-	242041747	242026509	MTERFD2	1	R-3294
R-2929	chr12	124086394	124086925	124086609	41	5.35755	33	R-2929	41	0	P-2929-1	2905	12	1	LCL.Dox R-2929	DDX55	NM_020936	3435902	8.28	8.96	9.05	0.00300056	0.220719	630	776.829	0.810989	9.29921	9.60145	-0.302246	-0.77	TSS	1	1	-	-	-		62	-62	prime3	+	124086671	124105482	DDX55	1	R-2929
R-3958	chr12	109027321	109027838	109027489	40	5.32193	27	R-3958	40	0	P-3958-1	3965	16	1	LCL.Dox R-3958	SELPLG	NM_003006,NM_001206609	3470523	10.04	10.45	10.81	0.000396783	0.0012221	203	295.732	0.686433	7.66534	8.20815	-0.542809	-0.77	TSS	1	4	-	-	-		181	181	within_5'_gene	-	109027670	109015679	SELPLG	1	R-3958
R-6897	chr8	48873150	48873725	48873475	31	4.9542	22	R-6897	31	0	P-6897-1	7261	5	1	LCL.Dox R-6897	MCM4	NM_182746,NM_005914	3097152	11.13	11.91	11.89	0.000927033	0.760727	450	566.463	0.794403	8.81378	9.14584	-0.332058	-0.76	TSS	1	1	-	-	-		56	56	within_5'_gene	+	48873493	48890068	MCM4	1	R-6897
R-2838	chr2	15731780	15732177	15731944	39	5.2854	30	R-2838	39	1	P-2838-1	2814	10	1	LCL.Dox R-2838	DDX1	NM_004939	2470654	10.02	10.85	10.77	0.00796903	0.624324	646	724.39	0.891785	9.33539	9.50062	-0.165233	-0.75	TSS	1	1	-	-	-		175	175	within_5'_gene	+	15731769	15771225	DDX1	1	R-2838
R-1297	chr6	143771559	143772262	143771880	69	6.10852	45	R-1297	69	3	P-1297-1	1266	11	1	LCL.Dox R-1297	PEX3	NM_003630	2928874	8.15	8.72	8.89	0.0281086	0.228046	505	504.268	1.00145	8.98014	8.97805	0.00209187	-0.74	TSS	1	1	-	-	-		37	-37	prime3	+	143771917	143811749	PEX3	1	R-1297
R-2770	chr22	35854126	35854625	35854297	39	5.2854	30	R-2770	39	0	P-2770-1	2740	5	1	LCL.Dox R-2770	MCM5	NM_006739	3944147	11.25	12.07	11.98	9.36429e-05	0.0252214	704	917.073	0.76766	9.45943	9.84089	-0.381461	-0.73	TSS	1	1	-	-	-		58182	58182	prime5	+	35796115	35820495	MCM5	1	R-2770
R-842	chr21	45206234	45207516	45206670	153	7.25739	91	R-842	153	0	P-842-1	809	20	1	LCL.Dox R-842	RRP1	NM_003683	3923312	9.65	10.2	10.38	0.00126709	0.00163136	525	612.805	0.856716	9.03617	9.25928	-0.22311	-0.73	TSS	1	1	-	-	-		2747	-2747	prime3	+	45209417	45223983	RRP1	1	R-842
R-2305	chr17	685148	685767	685562	34	5.08746	27	R-2305	34	0	P-2305-1	2268	6	1	LCL.Dox R-2305	GLOD4	NM_016080	3739827	8.69	9.42	9.4	0.00994001	0.787347	640	659.146	0.970953	9.32193	9.36445	-0.0425269	-0.71	TSS	1	1	-	-	-		9	9	within_5'_gene	-	685571	662549	GLOD4	1	R-2305
R-1890	chr20	34824207	34824434	34824322	38	5.24793	26	R-1890	38	0	P-1890-1	1861	8	1	LCL.Dox R-1890	C20orf4	NM_015511	3883787	10.47	11.11	11.18	0.000587836	0.269456	396	498.78	0.793936	8.62936	8.96226	-0.332905	-0.71	TSS	1	1	-	-	-		124	-124	prime3	+	34824446	34844853	C20orf4	1	R-1890
R-1953	chr6	107030212	107030480	107030314	35	5.12928	23	R-1953	35	0	P-1953-1	1928	21	1	LCL.Dox R-1953	RTN4IP1	NM_032730	2967650	6.66	7.04	7.36	0.0241782	0.114126	331	358.537	0.923197	8.37069	8.48598	-0.115289	-0.7	TSS	1	1	8	-	13		47059	47059	within_5'_gene	-	107077373	107018902	RTN4IP1	1	R-1953
R-2303	chr4	77069412	77070035	77069581	39	5.2854	30	R-2303	39	1	P-2303-1	2268	16	1	LCL.Dox R-2303	NUP54	NM_017426	2773997	9.05	9.71	9.75	0.0167739	0.660149	711	838.415	0.848029	9.47371	9.71152	-0.237814	-0.7	TSS	1	1	-	-	-		74	74	within_5'_gene	-	77069655	77035816	NUP54	1	R-2303
R-1937	chr11	116643450	116643890	116643755	39	5.2854	29	R-1937	39	1	P-1937-1	1906	4	1	LCL.Dox R-1937	BUD13	NM_032725,NM_001159736	3392840	8.72	9.23	9.42	0.00119229	0.0345059	761	870.122	0.87459	9.57175	9.76507	-0.193321	-0.7	TSS	1	1	-	-	-		41	-41	prime5	-	116643714	116618887	BUD13	1	R-1937
R-2783	chr2	62115449	62115987	62115774	36	5.16993	23	R-2783	36	0	P-2783-1	2751	5	1	LCL.Dox R-2783	CCT4	NM_006430	2555630	10.47	11.26	11.17	0.00591954	0.528158	998	1542.68	0.646925	9.9629	10.5912	-0.62833	-0.7	TSS	1	1	-	-	-		17	17	within_5'_gene	-	62115791	62095261	CCT4	1	R-2783
R-3515	chr7	150328347	150328856	150328664	32	5	25	R-3515	32	0	P-3515-1	3504	17	1	LCL.Dox R-3515	GIMAP6	NM_024711,NR_024115	3079103	9.22	9.67	9.91	0.00293069	0.0294285	912	1109.15	0.822254	9.83289	10.1152	-0.282344	-0.69	TSS	1	4	-	-	-		1016	1016	within_5'_gene	-	150329680	150322465	GIMAP6	1	R-3515
R-5153	chr16	2021560	2022165	2021990	32	5	24	R-5153	32	1	P-5153-1	5249	13	1	LCL.Dox R-5153	TBL3	NM_006453	3644249	9.76	10.39	10.43	0.000107277	0.0771202	407	313.415	1.2986	8.66888	8.29193	0.376956	-0.67	TSS	1	1	-	-	-		73	-73	prime3	+	2022063	2028751	TBL3	1	R-5153
R-2512	chr3	47269145	47269927	47269459	36	5.16993	29	R-2512	36	0	P-2512-1	2482	26	1	LCL.Dox R-2512	KLHL18	NM_025010	2621275	9.55	10.02	10.22	9.48489e-06	0.00215321	680	960.976	0.707614	9.40939	9.90836	-0.498965	-0.67	TSS	1	1	-	-	-		54870	-54870	prime3	+	47324329	47388305	KLHL18	1	R-2512
R-2641	chr7	69247852	69248317	69247996	37	5.20945	30	R-2641	37	0	P-2641-1	2615	4	1	LCL.Dox R-2641	AUTS2	NM_001127232,NM_015570,NM_001127231	3006572	9.93	10.27	10.59	0.000143595	0.00157872	5381	5218.9	1.03106	12.3937	12.3495	0.0441279	-0.66	TSS	1	2	8	-	13		184091	184091	within_5'_gene	+	69063905	70257885	AUTS2	1	R-2641
R-5804	chr7	98477176	98477666	98477372	31	4.9542	27	R-5804	31	0	P-5804-1	6031	7	1	LCL.Dox R-5804	TRRAP	NM_003496	3014411	10.14	10.67	10.8	0.00029785	0.211481	710	726.22	0.977666	9.47168	9.50426	-0.0325867	-0.66	TSS	1	1	-	-	-		1260	1260	within_5'_gene	+	98476112	98610866	TRRAP	1	R-5804
R-2743	chr16	12009619	12010235	12009908	35	5.12928	26	R-2743	35	1	P-2743-1	2714	12	1	LCL.Dox R-2743	GSPT1	NM_001130006,NM_002094,NM_001130007	3680610	11.12	11.72	11.78	0.00867139	0.550848	801	1042.07	0.76866	9.64566	10.0252	-0.379582	-0.66	TSS	1	1	-	-	-		83	-83	prime5	-	12009825	11961984	GSPT1	1	R-2743
R-2912	chr17	80376282	80376861	80376491	38	5.24793	29	R-2912	38	1	P-2912-1	2881	4	1	LCL.Dox R-2912	C17orf101	NM_024648,NM_175902,NR_033265	3774975	8.2	8.76	8.84	0.00108138	0.278269	128	87.1951	1.46797	7	6.44618	0.553824	-0.64	TSS	1	1	-	-	13		29	-29	prime5	-	80376462	80350099	C17orf101	1	R-2912
R-1987	chr2	232650879	232651334	232651103	40	5.32193	32	R-1987	40	1	P-1987-1	17088	13	1	LCL.Dox R-1987	COPS7B	NM_022730	2532064	10.11	10.68	10.75	0.000162169	0.178944	296	336.585	0.87942	8.20945	8.39483	-0.185375	-0.64	TSS	1	1	-	-	-		58	-58	prime3	+	232651161	232673434	COPS7B	1	R-1987
R-2045	chr15	90437047	90437661	90437239	40	5.32193	31	R-2045	40	0	P-2045-1	2012	7	1	LCL.Dox R-2045	AP3S2	NR_037582,NM_005829,NR_023361	3638665	10.69	11.22	11.32	0.00217334	0.31867	728	861.585	0.844954	9.50779	9.75085	-0.243055	-0.63	TSS	1	1	8	-	-		378	378	within_5'_gene	-	90437617	90373830	AP3S2	1	R-2045
R-2172	chr7	20256943	20257245	20257101	38	5.24793	29	R-2172	38	0	P-2172-1	2144	16	1	LCL.Dox R-2172	MACC1	NM_182762	3040518	10.86	11.27	11.49	0.00286094	0.112811	1782	2493.9	0.714543	10.7993	11.2842	-0.484908	-0.63	TSS	1	1	8	-	13		88	-88	prime5	-	20257013	20174278	MACC1	1	R-2172
R-6403	chr1	12111989	12112594	12112371	32	5	24	R-6403	32	0	P-6403-2	6694	9	1	LCL.Dox R-6403	TNFRSF8	NM_001243,NM_152942	2320683	10.73	11.03	11.36	0.000199485	6.652e-05	1647	2417.68	0.681231	10.6856	11.2394	-0.553784	-0.63	TSS	1	1	-	-	-		11062	-11062	prime3	+	12123433	12204264	TNFRSF8	1	R-6403
R-3542	chr2	55646312	55647382	55647106	37	5.20945	29	R-3542	37	0	P-3542-1	3532	4	1	LCL.Dox R-3542	CCDC88A	NM_001135597,NM_018084	2553771	9.27	9.77	9.89	0.0265593	0.555936	1392	1707.93	0.815023	10.4429	10.738	-0.295087	-0.62	TSS	1	1	-	-	-		49	-49	prime5	-	55647057	55514979	CCDC88A	1	R-3542
R-2756	chr18	55297261	55297709	55297490	33	5.04439	25	R-2756	33	0	P-2756-1	2731	7	1	LCL.Dox R-2756	NARS	NM_004539	3809671	11.02	11.7	11.64	0.0361758	0.766899	546	606.098	0.900845	9.09276	9.24341	-0.150649	-0.62	TSS	1	1	-	-	-		8313	-8313	prime5	-	55289177	55267893	NARS	1	R-2756
R-2411	chr6	44214543	44214913	44214743	49	5.61471	33	R-2411	49	0	P-2411-1	2378	11	1	LCL.Dox R-2411	HSP90AB1	NM_007355	2908474	13.05	13.55	13.67	0.00324113	0.0640501	1212	1718.9	0.705101	10.2432	10.7473	-0.504098	-0.62	TSS	1	1	-	-	-		105	-105	prime3	+	44214848	44221614	HSP90AB1	1	R-2411
R-4353	chr11	126045421	126045866	126045640	31	4.9542	24	R-4353	31	0	P-4353-1	4390	3	1	LCL.Dox R-4353	RPUSD4	NM_001144827,NM_032795	3396883	8.48	9.18	9.09	0.0233667	0.290759	549	550	0.998182	9.10066	9.10329	-0.00262547	-0.61	TSS	1	1	-	-	-		35947	35947	prime3	-	126081587	126071989	RPUSD4	1	R-4353
R-2554	chr1	6614377	6614839	6614633	43	5.42626	34	R-2554	43	1	P-2554-2	2530	7	1	LCL.Dox R-2554	NOL9	NM_024654	2394784	10.17	10.64	10.78	0.00115913	0.228026	368	392.683	0.937143	8.52356	8.61722	-0.0936591	-0.61	TSS	1	1	8	-	13		25	25	within_5'_gene	-	6614658	6581408	NOL9	1	R-2554
R-2339	chr15	75073929	75074814	75074323	38	5.24793	30	R-2339	38	2	P-2339-1	2305	2	1	LCL.Dox R-2339	CSK	NM_001127190,NM_004383	3601840	10.66	11.05	11.26	0.000860117	4.52473e-05	2624	3159.76	0.830444	11.3576	11.6256	-0.268045	-0.6	TSS	1	1	-	-	-		101	-101	prime3	+	75074424	75095539	CSK	1	R-2339
R-2725	chr16	27214656	27214992	27214769	31	4.9542	22	R-2725	31	1	P-2725-1	2693	11	1	LCL.Dox R-2725	JMJD5	NM_024773,NM_001145348	3654111	9.01	9.36	9.61	0.00212748	0.0212566	414	465.244	0.889856	8.69349	8.86184	-0.168356	-0.6	TSS	1	1	-	-	-		37	-37	prime3	+	27214806	27233089	JMJD5	1	R-2725
R-2952	chr1	226595186	226596036	226595771	37	5.20945	28	R-2952	37	0	P-2952-1	2944	6	1	LCL.Dox R-2952	PARP1	NM_001618	2458773	10.75	11.44	11.34	0.0147101	0.52831	1079	1484.76	0.726719	10.0755	10.536	-0.460531	-0.59	TSS	1	2	-	-	-		30	30	within_5'_gene	-	226595801	226548391	PARP1	1	R-2952
R-3099	chr14	79211009	79211448	79211143	36	5.16993	29	R-3099	36	1	P-3099-1	3081	8	1	LCL.Dox R-3099	NRXN3	NM_004796,NM_001105250,NM_138970	3545634	7.25	7.65	7.84	0.000423975	0.0103102	502	587.195	0.854912	8.97154	9.1977	-0.226153	-0.59		1	1	8	-	13		341051	341051	within_5'_gene	+	78870092	80330760	NRXN3	1	R-3099
R-1422	chr1	184604718	184605276	184605154	52	5.70044	38	R-1422	52	0	P-1422-1	1399	37	1	LCL.Dox R-1422	EDEM3	NM_025191	2447824	8.82	9.3	9.41	0.0237535	0.490618	900	1262.8	0.712699	9.81378	10.3024	-0.488635	-0.59	TSS	1	1	8	-	-		118887	118887	prime3	-	184724041	184659624	EDEM3	1	R-1422
R-2173	chr8	95731768	95732166	95732012	38	5.24793	29	R-2173	38	0	P-2173-1	2144	14	1	LCL.Dox R-2173	DPY19L4	NM_181787	3107606	7.73	8.21	8.3	0.0626034	0.321305	388	389.024	0.997367	8.59991	8.60372	-0.00380396	-0.57	TSS	1	1	-	-	-		90	-90	prime3	+	95732102	95806076	DPY19L4	1	R-2173
R-2470	chr7	30633994	30634697	30634370	49	5.61471	37	R-2470	49	0	P-2470-1	2443	8	1	LCL.Dox R-2470	GARS	NM_002047	2995420	9.85	10.36	10.42	0.000511281	0.430375	1107	1423.17	0.777841	10.1124	10.4749	-0.362454	-0.57	TSS	1	1	-	-	-		190	190	within_5'_gene	+	30634180	30673648	GARS	1	R-2470
R-4572	chr7	43768768	43769453	43769120	33	5.04439	28	R-4572	33	0	P-4572-1	4651	16	1	LCL.Dox R-4572	C7orf44	NM_018224	3048134	9.55	9.98	10.1	0.00315404	0.318077	1303	1365.24	0.954408	10.3476	10.4149	-0.0673216	-0.55	TSS	1	1	-	-	-		37	-37	prime5	-	43769083	43678858	C7orf44	1	R-4572
R-3137	chr15	59225393	59226341	59225817	31	4.9542	24	R-3137	31	0	P-3137-1	3110	4	1	LCL.Dox R-3137	SLTM	NM_001013843,NM_024755	3626704	9.18	9.78	9.72	0.0761083	0.748825	916	1371.95	0.667662	9.8392	10.422	-0.58281	-0.54	TSS	1	1	-	-	-		35	35	within_5'_gene	-	59225852	59171243	SLTM	1	R-3137
R-1907	chr14	103242938	103244242	103243868	41	5.35755	32	R-1907	41	0	P-1907-2	1874	0.9	1	LCL.Dox R-1907	TRAF3	NM_001199427,NM_003300,NM_145725,NM_145726	3553337	10.56	10.87	11.09	0.00352589	0.0198056	3690	3541.46	1.04194	11.8494	11.7901	0.0592752	-0.53	TSS	1	1	-	-	-		53	53	within_5'_gene	+	103243815	103372628	TRAF3	1	R-1907
R-2504	chr9	139622214	139623055	139622674	61	5.93074	46	R-2504	61	3	P-2504-1	2472	10	1	LCL.Dox R-2504	SNHG7	NR_003672,NR_024543,NR_024542	3230332	7.02	7.24	7.54	0.0280062	0.0677118	568	775.61	0.732327	9.14975	9.59919	-0.44944	-0.52	TSS	1	1	-	-	-		38	-38	prime5	-	139622636	139619685	SNHG7	1	R-2504
R-4186	chr20	5591310	5591855	5591600	34	5.08746	27	R-4186	34	0	P-4186-1	4229	1	1	LCL.Dox R-4186	GPCPD1	NM_019593	3896370	10	10.44	10.52	0.0190124	0.277893	2732	3822.56	0.714704	11.4157	11.9003	-0.484582	-0.52	TSS	1	1	-	-	-		72	72	within_5'_gene	-	5591672	5525079	RP5-1022P6.2	1	R-4186
R-3202	chr2	99953179	99954241	99953718	32	5	28	R-3202	32	0	P-3202-1	3185	11	1	LCL.Dox R-3202	EIF5B	NM_015904	2495881	9.83	10.38	10.35	0.0307495	0.851345	798	850	0.938824	9.64024	9.73132	-0.0910741	-0.52	TSS	1	1	-	-	-		115	-115	prime3	+	99953833	100016728	EIF5B	1	R-3202
R-1561	chr2	197664229	197664602	197664450	51	5.67243	40	R-1561	51	0	P-1561-1	1529	14	1	LCL.Dox R-1561	GTF3C3	NM_012086,NM_001206774	2593352	9.56	10.1	10.07	0.013793	0.750953	533	663.415	0.803419	9.05799	9.37377	-0.315775	-0.51	TSS	1	1	-	-	-		25	-25	prime5	-	197664425	197629099	GTF3C3	1	R-1561
R-3032	chr22	43539089	43539646	43539448	31	4.9542	22	R-3032	31	0	P-3032-1	3014	12	1	LCL.Dox R-3032	MCAT	NM_014507,NM_173467	3962781	9.79	10.23	10.29	0.00551288	0.108349	392	186.585	2.10092	8.61471	7.54369	1.07102	-0.5	TSS	1	1	8	-	-		45	-45	prime5	-	43539403	43528211	MCAT	1	R-3032
R-2396	chr14	91885047	91885451	91885284	35	5.12928	27	R-2396	35	0	P-2396-1	2370	12	1	LCL.Dox R-2396	CCDC88C	NM_001080414	3576441	9.9	10.14	10.4	0.000116604	0.00351552	3480	3621.34	0.96097	11.7649	11.8223	-0.0574369	-0.5	TSS	1	1	-	-	-		1151	-1151	prime5	-	91884133	91737666	CCDC88C	1	R-2396
R-2449	chr17	48474723	48475149	48474918	40	5.32193	33	R-2449	40	0	P-2449-1	2413	7	1	LCL.Dox R-2449	LRRC59	NM_018509	3762355	11.47	11.99	11.96	0.00315945	0.625106	1004	1081.1	0.928686	9.97154	10.0783	-0.106737	-0.49	TSS	1	2	-	-	-		86	-86	prime5	-	48474832	48458598	LRRC59	1	R-2449
R-6258	chr3	37217496	37218131	37217835	34	5.08746	25	R-6258	34	0	P-6258-2	6508	9	1	LCL.Dox R-6258	LRRFIP2	NM_017724,NM_006309,NM_001134369	2669184	9	9.42	9.49	0.00940434	0.492358	782	719.512	1.08685	9.61102	9.49088	0.120149	-0.49	TSS	1	1	-	-	-		16	16	within_5'_gene	-	37217851	37094116	LRRFIP2	1	R-6258
R-918	chr13	75987692	75988615	75988264	106	6.72792	56	R-918	106	0	P-918-1	887	23	1	LCL.Dox R-918	TBC1D4	NM_014832	3518086	8.75	9.02	9.24	0.0244053	0.0695878	1146	1277.44	0.897107	10.1624	10.319	-0.156647	-0.49	TSS	1	1	8	-	13		67986	67986	within_5'_gene	-	76056250	75858808	TBC1D4	1	R-918
R-2299	chr12	132628603	132629176	132628922	49	5.61471	33	R-2299	49	0	P-2299-1	2268	5	1	LCL.Dox R-2299	DDX51	NM_175066	3478957	8.78	9.17	9.26	0.000686604	0.048636	120	170.732	0.702857	6.90689	7.41559	-0.508697	-0.48	TSS	1	1	-	-	-		42	-42	prime5	-	132628880	132621139	DDX51	1	R-2299
R-2830	chr5	81147537	81147909	81147781	31	4.9542	25	R-2830	31	0	P-2830-1	2795	15	1	LCL.Dox R-2830	SSBP2	NM_012446	2864849	11.44	11.82	11.92	0.00450218	0.344434	692	852.439	0.811788	9.43463	9.73545	-0.300825	-0.48	TSS	1	6	8	-	13		100709	-100709	prime5	-	81047072	80715671	SSBP2	1	R-2830
R-785	chr19	1672759	1673556	1673061	125	6.96578	65	R-785	125	0	P-785-1	753	14	1	LCL.Dox R-785	TCF3	NM_003200,NM_001136139	3845365	10.53	11	11	8.31363e-05	1	974	1297.56	0.750639	9.92778	10.3416	-0.413809	-0.47		1	1	-	-	-		20735	-20735	prime5	-	1652326	1609292	TCF3	1	R-785
R-3006	chr12	56651788	56652376	56651980	33	5.04439	26	R-3006	33	1	P-3006-1	2976	4	1	LCL.Dox R-3006	ANKRD52	NM_173595	3457549	8.55	9	9.02	0.00111605	0.853033	379	272.561	1.39051	8.56605	8.09044	0.475619	-0.47	TSS	1	1	-	-	-		163	163	within_5'_gene	-	56652143	56631590	ANKRD52	1	R-3006
R-4776	chr3	49377311	49377766	49377542	36	5.16993	29	R-4776	36	1	P-4776-1	4866	7	1	LCL.Dox R-4776	USP4	NM_003363,NM_199443	2674179	11.05	11.58	11.52	0.000308327	0.308065	645	710.976	0.907204	9.33316	9.47366	-0.140501	-0.47	TSS	1	1	-	-	-		6	-6	prime5	-	49377536	49314576	USP4	1	R-4776
R-3344	chrX	21857473	21857816	21857664	35	5.12928	25	R-3344	35	0	P-3344-1	3320	8	1	LCL.Dox R-3344	MBTPS2	NM_015884	3971329	8.93	9.33	9.39	0.0193252	0.610979	249	251.22	0.991165	7.96	7.9728	-0.0128028	-0.46	TSS	1	1	-	-	13		9	9	within_5'_gene	+	21857655	21903540	MBTPS2	1	R-3344
R-3879	chr20	62289398	62289789	62289632	31	4.9542	23	R-3879	31	0	P-3879-1	3899	6	1	LCL.Dox R-3879	RTEL1	NM_032957,NM_016434	3893520	8.66	9.16	9.12	0.00217163	0.568728	446	509.146	0.875976	8.8009	8.99194	-0.191037	-0.46	TSS	1	1	-	-	-		14	-14	prime3	+	62289646	62327597	RTEL1	1	R-3879
R-2825	chr11	11626806	11627102	11626957	32	5	25	R-2825	32	0	P-2825-1	2795	2	1	LCL.Dox R-2825	GALNTL4	NM_198516	3363091	8.64	8.99	9.1	0.000155329	0.0508706	961	1131.1	0.849617	9.90839	10.1435	-0.235115	-0.46	TSS	1	1	8	-	13		16604	16604	within_5'_gene	-	11643561	11292420	GALNTL4	1	R-2825
R-2437	chr17	73008433	73008941	73008707	32	5	23	R-2437	32	0	P-2437-1	2400	6	1	LCL.Dox R-2437	ICT1	NM_001545	3734575	9.68	10.17	10.13	0.0228819	0.639058	530	514.024	1.03108	9.04985	9.00569	0.0441555	-0.45	TSS	1	1	-	-	-		72	-72	prime3	+	73008779	73017356	ICT1	1	R-2437
R-1651	chr17	3749345	3749776	3749558	58	5.85798	43	R-1651	58	0	P-1651-1	1618	6	1	LCL.Dox R-1651	C17orf85	NM_001114118,NM_018553	3741668	8.87	9.29	9.32	0.0267179	0.598285	506	418.902	1.20792	8.98299	8.71047	0.272523	-0.45	TSS	1	1	-	-	-		18	-18	prime5	-	3749540	3714459	C17orf85	1	R-1651
R-4008	chr15	57025247	57026025	57025890	32	5	24	R-4008	32	0	P-4008-2	4011	2	1	LCL.Dox R-4008	ZNF280D	NM_001002844,NM_017661,NM_001002843	3625823	8.34	8.76	8.78	0.168979	0.949252	580	493.293	1.17577	9.17991	8.9463	0.233609	-0.44	TSS	1	1	-	-	13		103	-103	prime5	-	57025787	56922373	ZNF280D	1	R-4008
R-1949	chr17	80023259	80023912	80023701	47	5.55459	36	R-1949	47	1	P-1949-1	1917	6	1	LCL.Dox R-1949	DUS1L	NM_022156	3774593	10.26	10.75	10.7	0.00689286	0.241108	320	323.78	0.988324	8.32193	8.33887	-0.0169441	-0.44	TSS	1	1	-	-	-		21	-21	prime5	-	80023680	80015750	DUS1L	1	R-1949
R-3180	chr9	136202774	136203312	136203049	37	5.20945	29	R-3180	37	0	P-3180-1	3167	11	1	LCL.Dox R-3180	SURF6	NM_006753	3228621	8.18	8.41	8.62	0.000912048	0.00723924	361	570.732	0.632521	8.49586	9.15667	-0.660814	-0.44	TSS	1	1	-	-	-		2	-2	prime5	-	136203047	136197551	SURF6	1	R-3180
R-2356	chr16	89786955	89787879	89787343	36	5.16993	31	R-2356	36	0	P-2356-1	2327	10	1	LCL.Dox R-2356	ZNF276	NM_152287	3674349	9.12	9.4	9.54	0.00120137	0.0496527	440	418.902	1.05036	8.78136	8.71047	0.0708892	-0.42	TSS	1	1	-	-	-		49	-49	prime3	+	89787392	89807332	ZNF276	1	R-2356
R-3239	chr7	6629419	6630232	6629577	40	5.32193	32	R-3239	40	1	P-3239-1	3223	6	1	LCL.Dox R-3239	C7orf26	NM_024067	2989141	10.54	10.85	10.95	0.000433044	0.101192	216	303.659	0.711325	7.75489	8.24631	-0.491419	-0.41	TSS	1	1	-	-	-		337	-337	prime3	+	6629914	6648355	C7orf26	1	R-3239
R-5810	chr8	55013860	55014849	55014376	32	5	28	R-5810	32	1	P-5810-1	6031	2	1	LCL.Dox R-5810	LYPLA1	NM_006330	3135567	7.85	8.58	8.25	0.381875	0.283265	753	996.951	0.755303	9.55651	9.96138	-0.404873	-0.4	TSS	1	6	-	-	-		201	201	within_5'_gene	-	55014577	54958937	LYPLA1	1	R-5810
R-2646	chr2	131129576	131130404	131130208	42	5.39232	34	R-2646	42	0	P-2646-1	2615	6	1	LCL.Dox R-2646	PTPN18	NM_014369,NM_001142370	2505529	9.9	10.32	10.3	0.000542119	0.27964	860	753.659	1.1411	9.74819	9.55777	0.190426	-0.4	TSS	1	2	-	-	13		16629	16629	within_5'_gene	+	131113579	131132981	PTPN18	1	R-2646
R-1850	chr1	9686950	9687534	9687226	54	5.75489	38	R-1850	54	0	P-1850-1	1823	17	1	LCL.Dox R-1850	PIK3CD	NM_005026	2319423	10.2	10.43	10.6	0.000369294	0.00119397	1969	1959.76	1.00472	10.9432	10.9365	0.006789	-0.4	TSS	1	1	8	-	-		24563	-24563	prime3	+	9711789	9789172	PIK3CD	1	R-1850
R-2634	chr9	134065619	134065901	134065740	39	5.2854	28	R-2634	39	0	P-2634-1	2602	31	1	LCL.Dox R-2634	NUP214	NM_005085	3191900	11.02	11.39	11.42	0.0153019	0.85996	632	648.171	0.975052	9.30378	9.34023	-0.0364493	-0.4	TSS	1	1	8	-	-		64760	64760	within_5'_gene	+	134000980	134109091	NUP214	1	R-2634
R-2753	chr7	99036226	99036683	99036472	36	5.16993	27	R-2753	36	0	P-2753-1	2731	9	1	LCL.Dox R-2753	PTCD1	NM_015545	3063273	8.62	8.85	9.01	4.9421e-07	0.00676248	307	420.122	0.73074	8.26209	8.71466	-0.45257	-0.39	TSS	1	1	-	-	-		53	-53	prime5	-	99036419	99016745	PTCD1	1	R-2753
R-4089	chr9	140473253	140473810	140473435	36	5.16993	23	R-4089	36	0	P-4089-1	4110	7	1	LCL.Dox R-4089	WDR85	NM_138778	3231121	8.76	9.16	9.15	0.0240014	0.905737	424	408.537	1.03785	8.72792	8.67432	0.053599	-0.39	TSS	1	1	8	-	-		48	-48	prime5	-	140473387	140449360	WDR85	1	R-4089
R-3258	chr3	45429889	45430251	45430058	33	5.04439	27	R-3258	33	0	P-3258-1	3251	7	1	LCL.Dox R-3258	LARS2	NM_015340	2620538	9.36	9.73	9.73	0.0516467	0.972585	662	572.561	1.15621	9.37069	9.16129	0.209402	-0.37	TSS	1	1	8	-	-		16	-16	prime3	+	45430074	45590328	LARS2	1	R-3258
R-2832	chr15	41694556	41694900	41694715	31	4.9542	24	R-2832	31	1	P-2832-1	2795	12	1	LCL.Dox R-2832	NDUFAF1	NM_016013	3619991	8.01	8.34	8.38	0.133176	0.84948	389	434.146	0.896011	8.60363	8.76204	-0.158411	-0.37	TSS	1	1	-	-	-		73	-73	prime5	-	41694642	41679550	NDUFAF1	1	R-2832
R-3280	chr17	74732331	74734160	74733996	41	5.35755	27	R-3280	41	0	P-3280-3	3251	10	1	LCL.Dox R-3280	MFSD11	NM_024311	3735623	9.33	9.5	9.7	0.0762531	0.215398	590	551.22	1.07035	9.20457	9.10648	0.098088	-0.37	TSS	1	1	-	-	-		214	214	within_5'_gene	+	74733782	74775338	MFSD11	1	R-3280
R-2186	chr1	53072027	53072552	53072300	43	5.42626	32	R-2186	43	0	P-2186-1	2161	13	1	LCL.Dox R-2186	GPX7	NM_015696	2336439	9.23	9.64	9.6	0.00602555	0.231786	72	63.4146	1.13538	6.16993	5.98674	0.183181	-0.37	TSS	1	2	-	-	13		4258	4258	within_5'_gene	+	53068042	53074722	GPX7	1	R-2186
R-2205	chr14	55517943	55518635	55518277	42	5.39232	32	R-2205	42	0	P-2205-2	2171	3	1	LCL.Dox R-2205	MAPK1IP1L	NM_144578	3536663	12.4	12.71	12.77	0.00260798	0.268128	968	1216.46	0.795749	9.91886	10.2485	-0.329614	-0.37	TSS	1	1	-	-	-		84	-84	prime3	+	55518361	55536912	MAPK1IP1L	1	R-2205
R-2511	chr3	50283632	50284016	50283763	35	5.12928	26	R-2511	35	0	P-2511-1	2482	20	1	LCL.Dox R-2511	GNAI2	NM_001166425,NM_002070	2622638	12.19	12.58	12.55	0.000253084	0.49712	37	38.4146	0.963175	5.20945	5.26358	-0.0541307	-0.36	TSS	1	4	-	-	-		562	-562	prime3	+	50284325	50296786	GNAI2	1	R-2511
R-1109	chr15	75335009	75335815	75335329	84	6.39232	56	R-4370|R-1109	116	1	P-1109-1	1079	37	1	LCL.Dox R-1109	PPCDC	NM_021823	3602039	8.29	8.61	8.65	0.0340688	0.445614	1048	998.78	1.04928	10.0334	9.96402	0.0693992	-0.36	TSS	1	6	-	-	-		19403	19403	within_5'_gene	+	75315926	75343067	PPCDC	1	R-1109
R-3398	chr11	34073577	34074000	34073843	35	5.12928	26	R-3398	35	0	P-3398-1	3372	8	1	LCL.Dox R-3398	CAPRIN1	NM_203364,NM_005898	3326183	12.14	12.46	12.5	0.0130577	0.714462	1801	1948.17	0.924457	10.8146	10.9279	-0.113322	-0.36	TSS	1	1	-	-	-		614	614	within_5'_gene	+	34073229	34124157	CAPRIN1	1	R-3398
R-3450	chr4	164415243	164416066	164415464	37	5.20945	27	R-3450	37	1	P-3450-1	3425	17	1	LCL.Dox R-3450	C4orf43	NM_018352	2750227	9.11	9.32	9.46	0.0925657	0.36847	1026	1193.9	0.859367	10.0028	10.2215	-0.218654	-0.35	TSS	1	1	-	-	-		208	-208	prime3	+	164415672	164441691	C4orf43	1	R-3450
R-3273	chr16	28833802	28834199	28833934	33	5.04439	28	R-3273	33	0	P-3273-1	3251	9	1	LCL.Dox R-3273	ATXN2L	NM_007245,NM_145714,NM_148416,NM_148415,NM_148414	3654859	10.67	10.97	11.02	0.0317999	0.560939	852	965.854	0.882121	9.73471	9.91566	-0.180951	-0.35	TSS	1	1	-	-	-		479	-479	prime3	+	28834413	28848553	ATXN2L	1	R-3273
R-1490	chr13	31175985	31176516	31176318	76	6.24793	47	R-1951|R-1490	123	0	P-1490-1	1465	18	1	LCL.Dox R-1490	USPL1	NM_005800	3484005	9.22	9.56	9.57	0.18361	0.966236	1097	1479.88	0.741277	10.0993	10.5313	-0.431915	-0.35	TSS	1	6	-	-	-		15511	-15511	prime3	+	31191829	31233686	USPL1	1	R-1490
R-2668	chr1	23345692	23346155	23345846	34	5.08746	26	R-2668	34	3	P-2668-1	2647	8	1	LCL.Dox R-2668	KDM1A	NM_015013,NM_001009999	2325002	10.55	10.89	10.89	0.0166486	0.928382	943	1210.37	0.779103	9.88111	10.2412	-0.360114	-0.34	TSS	1	1	-	-	-		94	-94	prime3	+	23345940	23410184	KDM1A	1	R-2668
R-3154	chr7	74075359	74075648	74075493	31	4.9542	23	R-3154	31	0	P-3154-1	3144	12	1	LCL.Dox R-3154	GTF2I	NM_001163636,NM_001518,NM_032999,NM_033000,NM_033001	3008376	10.95	11.22	11.28	0.0118398	0.558697	1481	1836.59	0.806388	10.5324	10.8428	-0.310454	-0.33	TSS	1	1	-	-	-		3464	3464	within_5'_gene	+	74072029	74175022	GTF2I	1	R-3154
R-3007	chr12	49524032	49524332	49524151	32	5	25	R-3007	32	1	P-3007-1	2976	12	1	LCL.Dox R-3007	TUBA1B	NM_006082	3453732	7.17	8.19	7.5	0.782037	0.486476	1310	1509.15	0.86804	10.3554	10.5595	-0.204166	-0.33	TSS	1	1	-	-	-		1153	1153	within_5'_gene	-	49525304	49521565	TUBA1B	1	R-3007
R-3236	chr20	32890622	32891414	32890825	31	4.9542	26	R-3236	31	0	P-3236-1	3223	5	1	LCL.Dox R-3236	AHCY	NM_000687,NM_001161766	3903361	10.66	11.04	10.98	0.0239539	0.2302	681	791.463	0.860431	9.41151	9.62838	-0.216868	-0.32	TSS	1	1	8	-	-		390	390	within_5'_gene	-	32891215	32868070	AHCY	1	R-3236
R-4245	chr9	71319710	71320451	71320018	31	4.9542	25	R-4245	31	0	P-4245-1	4268	8	1	LCL.Dox R-4245	PIP5K1B	NM_003558	3173673	9.61	9.88	9.93	0.113116	0.758488	2472	2229.27	1.10888	11.2715	11.1224	0.149108	-0.32	TSS	1	1	8	-	13		597	-597	prime3	+	71320615	71624091	PIP5K1B	1	R-4245
R-4422	chr11	120206477	120207196	120206799	34	5.08746	28	R-4422	34	0	P-4422-1	4480	13	1	LCL.Dox R-4422	ARHGEF12	NM_001198665,NM_015313	3352503	9.9	10.03	10.22	0.087295	0.212232	997	1056.1	0.944042	9.96145	10.0445	-0.0830777	-0.32	TSS	1	1	-	-	13		1146	-1146	prime3	+	120207945	120360645	ARHGEF12	1	R-4422
R-6597	chr2	95872803	95873721	95873160	32	5	24	R-6597	32	0	P-6597-2	6872	8	1	LCL.Dox R-6597	ZNF2	NM_001017396,NM_021088	2493813	8.16	8.52	8.46	0.138321	0.597835	546	393.902	1.38613	9.09276	8.62169	0.471063	-0.3	TSS	1	1	-	-	-		41978	41978	prime5	+	95831182	95850064	ZNF2	1	R-6597
R-4580	chr2	233415026	233415745	233415374	35	5.12928	24	R-4580	35	0	P-4580-1	4651	8	1	LCL.Dox R-4580	EIF4E2	NM_004846	2532422	11.7	12.04	11.99	0.00429173	0.292481	538	593.293	0.906804	9.07146	9.2126	-0.141138	-0.29	TSS	1	1	-	-	-		18	18	within_5'_gene	+	233415356	233433920	EIF4E2	1	R-4580
R-3129	chr8	38088944	38089357	38089103	40	5.32193	28	R-3129	40	0	P-3129-1	3110	5	1	LCL.Dox R-3129	DDHD2	NM_015214,NM_001164234,NM_001164232	3094514	9.6	10.06	9.88	0.225359	0.34481	297	284.146	1.04524	8.21432	8.15049	0.0638288	-0.28	TSS	1	1	-	-	-		95	95	within_5'_gene	+	38089008	38120286	DDHD2	1	R-3129
R-3745	chr19	7770180	7770949	7770745	42	5.39232	35	R-3745	42	0	P-3745-1	3736	20	1	LCL.Dox R-3745	FCER2	NM_001220500,NM_002002,NM_001207019	3848492	12.86	13.17	13.14	0.00593427	0.298015	1066	2010.37	0.530252	10.058	10.9732	-0.915251	-0.28	TSS	1	1	-	-	-		3713	-3713	prime5	-	7767032	7753643	FCER2	1	R-3745
R-1975	chr2	10666196	10666835	10666581	45	5.49185	36	R-1975	45	0	P-1975-1	1945	5	1	LCL.Dox R-1975	ODC1	NM_002539	2540157	12.59	12.96	12.87	0.00553729	0.0945465	953	1365.85	0.697732	9.89633	10.4156	-0.519255	-0.28	TSS	1	1	-	-	-		78128	-78128	prime5	-	10588453	10580507	ODC1	1	R-1975
R-3415	chr2	71221946	71222244	71222061	31	4.9542	25	R-3415	31	2	P-3415-1	3399	1	1	LCL.Dox R-3415	TEX261	NM_144582	2558924	11.21	11.53	11.49	0.0056604	0.222068	436	367.683	1.1858	8.76818	8.52232	0.245866	-0.28		1	1	-	-	-		60	-60	prime5	-	71222001	71213067	TEX261	1	R-3415
R-2148	chr19	19302743	19303124	19303009	39	5.2854	28	R-2148	39	0	P-2148-1	2116	10	1	LCL.Dox R-2148	RFXANK	NM_003721,NM_134440	3825586	9.53	9.79	9.8	0.00222605	0.58705	616	762.805	0.807546	9.26679	9.57517	-0.308384	-0.27	TSS	1	1	-	-	-		2	2	within_5'_gene	+	19303007	19312678	RFXANK	1	R-2148
R-1252	chr3	53381385	53382079	53381678	64	6	48	R-1252	64	1	P-1252-1	1220	21	1	LCL.Dox R-1252	DCP1A	NM_018403	2676726	10.79	10.99	11.06	0.0239021	0.374872	1016	1204.88	0.843239	9.98868	10.2347	-0.245987	-0.27	TSS	1	1	-	-	-		41	-41	prime5	-	53381637	53317448	DCP1A	1	R-1252
R-2142	chr16	89160001	89160395	89160221	37	5.20945	30	R-2142|R-3746	71	1	P-2142-1	2109	4	1	LCL.Dox R-2142	ACSF3	NM_001127214,NM_174917,NR_023316	3673806	8.74	8.96	9.01	0.000554878	0.155016	710	610.976	1.16208	9.47168	9.25497	0.216704	-0.27	TSS	1	1	-	-	-		32	-32	prime3	+	89160253	89220997	ACSF3	1	R-2142
R-3599	chr8	10751024	10751491	10751170	42	5.39232	35	R-3599	42	0	P-3599-1	3601	14	1	LCL.Dox R-3599	PINX1	NM_017884	3124180	9.57	9.88	9.84	0.078722	0.382319	697	786.585	0.886109	9.44501	9.61946	-0.174445	-0.27	TSS	1	1	-	-	-		53871	-53871	prime5	-	10697299	10622883	PINX1	1	R-3599
R-2847	chr17	78965384	78965853	78965609	34	5.08746	26	R-2847	34	1	P-2847-1	2814	4	1	LCL.Dox R-2847	CHMP6	NM_024591	3737647	9.31	9.64	9.57	0.0645448	0.189336	209	190.244	1.09859	7.70736	7.57171	0.135653	-0.26	TSS	1	1	-	-	-		31	-31	prime3	+	78965640	78973933	CHMP6	1	R-2847
R-2630	chr17	16120322	16121011	16120489	40	5.32193	29	R-2630	40	0	P-2630-1	2595	11	1	LCL.Dox R-2630	PIGL	NM_004278	3711986	8.29	8.44	8.54	0.245032	0.48187	853	747.561	1.14104	9.7364	9.54605	0.190354	-0.25	TSS	1	1	8	-	-		19	-19	prime3	+	16120508	16229573	PIGL	1	R-2630
R-1578	chr1	10490312	10491216	10490443	46	5.52356	34	R-1578	46	2	P-1578-1	1544	9	1	LCL.Dox R-1578	APITD1	NM_199294,NR_036462	2319832	8.76	9.08	9	0.0117834	0.130804	494	443.902	1.11286	8.94837	8.7941	0.154268	-0.24	TSS	1	1	-	-	13		285	285	within_5'_gene	+	10490158	10512210	APITD1	1	R-1578
R-6011	chr15	89786824	89787396	89787106	31	4.9542	24	R-6011	31	0	P-6011-1	6184	11	1	LCL.Dox R-6011	FANCI	NM_018193,NM_001113378	3607537	10.26	10.51	10.49	0.268694	0.894606	850	1073.78	0.791596	9.73132	10.0685	-0.337164	-0.23	TSS	1	1	-	-	-		87	-87	prime3	+	89787193	89860362	FANCI	1	R-6011
R-2780	chr7	1543972	1544397	1544100	32	5	24	R-2780	32	3	P-2780-1	2751	18	1	LCL.Dox R-2780	INTS1	NM_001080453	3035281	9.6	9.86	9.83	0.00105058	0.161495	328	260.976	1.25682	8.35755	8.02777	0.329781	-0.23	TSS	1	1	8	-	13		82	-82	prime5	-	1544018	1509912	INTS1	1	R-2780
R-2444	chr11	118306169	118307380	118307058	34	5.08746	26	R-2444	34	0	P-2444-1	2413	18	1	LCL.Dox R-2444	MLL	NM_001197104,NM_005933	3351385	10.47	10.48	10.7	0.085734	0.114786	1892	1873.17	1.01005	10.8857	10.8713	0.0144297	-0.23	TSS	1	1	-	-	-		146	-146	prime3	+	118307204	118395936	MLL	1	R-2444
R-3406	chr1	183440647	183441505	183441150	38	5.24793	25	R-3406	38	0	P-3406-1	3399	10	1	LCL.Dox R-3406	SMG7	NM_173156,NM_001174061,NM_201569,NM_201568	2371255	10.91	11.04	11.13	0.0964997	0.387731	1127	1420.12	0.793594	10.1383	10.4718	-0.333527	-0.22	TSS	1	1	8	-	-		483	-483	prime3	+	183441633	183523326	SMG7	1	R-3406
R-1697	chr15	91474842	91475954	91475803	53	5.72792	36	R-1697	53	0	P-1697-1	1664	6	1	LCL.Dox R-1697	HDDC3	NM_198527	3639007	8.71	8.8	8.93	0.0624496	0.120197	422	488.415	0.86402	8.7211	8.93196	-0.210863	-0.22	TSS	1	1	-	-	-		29	-29	prime5	-	91475774	91474154	HDDC3	1	R-1697
R-1432	chr6	42248721	42249037	42248868	58	5.85798	42	R-1432	58	0	P-1432-1	1406	32	1	LCL.Dox R-1432	MRPS10	NM_018141	2954005	9.9	10.22	10.12	0.351373	0.513919	788	857.317	0.919147	9.62205	9.74369	-0.121633	-0.22	TSS	1	1	8	-	13		170915	170915	within_5'_gene	-	42419783	42192668	TRERF1	1	R-1432
R-2760	chr6	160147605	160148321	160147998	38	5.24793	28	R-2760	38	1	P-2760-1	2731	6	1	LCL.Dox R-2760	WTAP	NM_004906,NM_152858,NM_152857	2934089	10.8	11.03	11.02	0.01852	0.944008	1274	1753.66	0.726481	10.3151	10.7762	-0.461003	-0.22	TSS	1	1	-	-	-		153	-153	prime3	+	160148151	160177351	WTAP	1	R-2760
R-2711	chr5	140998387	140998931	140998796	35	5.12928	26	R-2711	35	1	P-2711-1	2681	7	1	LCL.Dox R-2711	DIAPH1	NM_005219,NM_001079812	2878662	10.42	10.64	10.63	0.0471293	0.930638	1223	1486.59	0.822691	10.2562	10.5378	-0.281578	-0.21	TSS	1	6	8	-	-		174	-174	prime5	-	140998622	140894587	DIAPH1	1	R-2711
R-2325	chr1	227922854	227923317	227923034	35	5.12928	30	R-2325	35	0	P-2325-1	2305	5	1	LCL.Dox R-2325	JMJD4	NM_001161465,NM_023007	2459296	9.03	9.2	9.24	0.00674996	0.070484	404	485.976	0.831317	8.65821	8.92474	-0.266529	-0.21	TSS	1	1	-	-	-		78	78	within_5'_gene	-	227923112	227918890	JMJD4	1	R-2325
R-3527	chr16	31519523	31519958	31519742	33	5.04439	23	R-3527	33	0	P-3527-1	3504	12	1	LCL.Dox R-3527	C16orf58	NM_022744	3688424	9.48	9.7	9.69	0.0694301	0.790824	484	531.707	0.910275	8.91886	9.05449	-0.135625	-0.21	TSS	1	1	-	-	-		36	-36	prime5	-	31519706	31500814	C16orf58	1	R-3527
R-1267	chr19	1383192	1384192	1383832	68	6.08746	52	R-1267	68	1	P-1267-1	1236	12	1	LCL.Dox R-1267	NDUFS7	NM_024407	3815809	10.05	10.39	10.26	0.0355232	0.0574953	360	410.366	0.877266	8.49185	8.68077	-0.188914	-0.21	TSS	1	1	-	-	-		50	-50	prime3	+	1383882	1395588	NDUFS7	1	R-1267
R-2298	chr2	242330258	242330578	242330439	33	5.04439	26	R-2298	33	0	P-2298-1	2268	20	1	LCL.Dox R-2298	FARP2	NM_014808	2536531	8.74	8.92	8.93	0.0321729	0.784443	1092	1000	1.092	10.0928	9.96578	0.126973	-0.19	TSS	1	13	-	-	13		34729	34729	within_5'_gene	+	242295710	242434255	FARP2	1	R-2298
R-2459	chr1	11359083	11359520	11359226	36	5.16993	31	R-2459	36	0	P-2459-1	2432	16	1	LCL.Dox R-2459	UBIAD1	NM_013319	2320210	11.03	11.06	11.21	0.00955358	0.00700577	960	1020.73	0.940502	9.90689	9.99539	-0.0884974	-0.18	TSS	1	1	-	-	-		25972	25972	prime5	+	11333254	11348490	UBIAD1	1	R-2459
R-2579	chr17	34838793	34839143	34838997	38	5.24793	27	R-2579	38	0	P-2579-1	2543	12	1	LCL.Dox R-2579	ZNHIT3	NM_004773	3719112	9.19	9.54	9.37	0.411187	0.463619	339	279.878	1.21124	8.40514	8.12865	0.276487	-0.18	TSS	1	1	-	-	-		3475	-3475	prime3	+	34842472	34851662	ZNHIT3	1	R-2579
R-2389	chr11	68671218	68671533	68671345	34	5.08746	25	R-2389	34	1	P-2389-1	2358	13	1	LCL.Dox R-2389	IGHMBP2	NM_002180	3337835	9.18	9.38	9.36	0.488037	0.572453	615	464.634	1.32362	9.26444	8.85995	0.404491	-0.18	TSS	1	1	-	-	-		27	27	within_5'_gene	+	68671318	68708069	IGHMBP2	1	R-2389
R-1858	chr12	82751982	82752751	82752234	52	5.70044	42	R-1858	52	0	P-1858-1	1829	19	1	LCL.Dox R-1858	CCDC59	NM_014167,NR_033192	3464000	10.07	10.19	10.24	0.472673	0.835182	588	878.049	0.669667	9.19967	9.77816	-0.578485	-0.17	TSS	1	1	-	-	-		35	-35	prime5	-	82752199	82746088	CCDC59	1	R-1858
R-5647	chr17	27279273	27279675	27279440	35	5.12928	26	R-5647	35	0	P-5647-1	5781	6	1	LCL.Dox R-5647	PHF12	NM_001033561,NM_020889	3751184	11.34	11.42	11.51	0.0247649	0.0872109	1738	1438.41	1.20827	10.7632	10.4903	0.272948	-0.17	TSS	1	6	-	-	-		932	-932	prime5	-	27278508	27232270	PHF12	1	R-5647
R-5340	chr4	148605215	148605667	148605494	34	5.08746	27	R-5340	34	0	P-5340-1	5440	10	1	LCL.Dox R-5340	PRMT10	NM_138364	2788800	8.93	9.18	9.1	0.211937	0.36449	572	603.659	0.947556	9.15987	9.23759	-0.0777176	-0.17	TSS	1	1	-	-	-		214	-214	prime5	-	148605280	148559532	PRMT10	1	R-5340
R-1828	chr17	48784921	48785512	48785282	45	5.49185	35	R-1828	45	0	P-1828-1	1795	12	1	LCL.Dox R-1828	ANKRD40	NM_052855	3762416	10.51	10.6	10.68	0.284389	0.195922	392	367.683	1.06614	8.61471	8.52232	0.0923915	-0.17	TSS	1	1	8	-	-		12	-12	prime5	-	48785270	48770551	ANKRD40	1	R-1828
R-2702	chr7	96273092	96273581	96273398	34	5.08746	24	R-2702	34	0	P-2702-1	2681	6	1	LCL.Dox R-2702	SHFM1	NM_006304	7385696	10.97	11.34	11.13	0.226907	0.0136759	527	754.268	0.69869	9.04166	9.55893	-0.517275	-0.16	TSS	1	1	-	-	-		65805	65805	prime3	-	96339203	96318078	SHFM1	1	R-2702
R-7182	chr7	44924531	44925842	44925284	33	5.04439	26	R-7182	33	1	P-7182-1	7579	7	1	LCL.Dox R-7182	PURB	NM_033224	3048886	9.65	9.6	9.81	0.0404039	0.0086671	965	958.537	1.00674	9.91439	9.90469	0.00969544	-0.16	TSS	1	1	-	-	13		324	-324	prime5	-	44924960	44915891	PURB	1	R-7182
R-3282	chr17	55037924	55038586	55038437	31	4.9542	24	R-3282	31	0	P-3282-2	3251	10	1	LCL.Dox R-3282	COIL	NM_004645	3763687	10.23	10.42	10.39	0.254516	0.727399	394	229.878	1.71395	8.62205	7.84472	0.777327	-0.16	TSS	1	2	-	-	-		26	-26	prime5	-	55038411	55015560	COIL	1	R-3282
R-3464	chr6	53409242	53410022	53409905	31	4.9542	25	R-3464	31	0	P-3464-2	3450	11	1	LCL.Dox R-3464	GCLC	NM_001197115,NM_001498	2957700	9.23	9.42	9.39	0.303041	0.746187	428	438.415	0.976245	8.74147	8.77615	-0.0346852	-0.16	TSS	1	1	-	-	13		74	-74	prime5	-	53409831	53362139	GCLC	1	R-3464
R-3306	chr1	113498287	113499120	113498948	35	5.12928	26	R-3306	35	0	P-3306-1	3287	9	1	LCL.Dox R-3306	SLC16A1	NM_003051,NM_001166496	2428501	11.02	11.17	11.17	0.233815	0.970363	1055	1300	0.811538	10.043	10.3443	-0.301269	-0.15	TSS	1	1	-	-	-		27	27	within_5'_gene	-	113498975	113454469	SLC16A1	1	R-3306
R-1814	chr16	67906615	67907330	67906938	49	5.61471	40	R-1814	49	1	P-1814-1	1785	13	1	LCL.Dox R-1814	EDC4	NM_014329	3665882	11.02	11.18	11.17	0.0282039	0.841596	503	439.024	1.14572	8.97441	8.77816	0.196257	-0.15	TSS	1	1	-	-	-		60	-60	prime3	+	67906998	67918406	EDC4	1	R-1814
R-2070	chr3	12705375	12705991	12705675	49	5.61471	39	R-2070	49	0	P-2070-1	17073	16	1	LCL.Dox R-2070	RAF1	NM_002880	2663244	11.42	11.52	11.56	0.0107048	0.00582069	1402	1692.68	0.828271	10.4533	10.7251	-0.271825	-0.14	TSS	1	1	-	-	-		25	25	within_5'_gene	-	12705700	12625099	RAF1	1	R-2070
R-1992	chr1	16157211	16157720	16157486	42	5.39232	29	R-1992	42	0	P-1992-1	1963	4	1	LCL.Dox R-1992	SPEN	NM_015001	2322103	10.76	10.72	10.9	0.0155961	0.0450125	2043	2065.85	0.988937	10.9965	11.0125	-0.0160489	-0.14	TSS	1	1	-	-	-		16872	-16872	prime3	+	16174358	16266950	SPEN	1	R-1992
R-2329	chr20	277896	279483	279319	53	5.72792	41	R-2329	53	0	P-2329-4	2305	9	1	LCL.Dox R-2329	ZCCHC3	NM_033089	3873102	9.18	9.28	9.32	0.122317	0.40694	804	767.683	1.04731	9.65105	9.58437	0.0666849	-0.14	TSS	1	1	-	-	-		1116	1116	within_5'_gene	+	278203	280963	ZCCHC3	1	R-2329
R-3829	chr1	8763128	8763616	8763495	37	5.20945	27	R-3829	37	1	P-3829-1	3836	4	1	LCL.Dox R-3829	RERE	NM_012102,NM_001042681,NM_001042682	2395245	10.14	10.1	10.28	0.0578633	0.0273299	3477	3779.27	0.920019	11.7636	11.8839	-0.120264	-0.14	TSS	1	1	8	-	13		114204	114204	within_5'_gene	-	8877699	8412463	RERE	1	R-3829
R-3358	chr13	48612030	48612342	48612210	32	5	25	R-3358	32	0	P-3358-1	3342	14	1	LCL.Dox R-3358	NUDT15	NM_018283	3488942	8.9	9.63	9.04	0.394684	0.00674839	673	466.463	1.44277	9.39446	8.86562	0.528843	-0.14	TSS	1	1	-	-	-		508	508	within_5'_gene	+	48611702	48621282	NUDT15	1	R-3358
R-3926	chr11	62420493	62421036	62420817	32	5	27	R-3926	32	0	P-3926-1	3936	21	1	LCL.Dox R-3926	INTS5	NM_030628	3375990	9.72	9.77	9.86	0.19663	0.155016	486	556.098	0.873947	8.92481	9.11919	-0.194382	-0.14	TSS	1	1	-	-	-		43	-43	prime5	-	62420774	62414319	INTS5	1	R-3926
R-2371	chr1	36929733	36930211	36929968	34	5.08746	27	R-2371	34	1	P-2371-1	2350	9	1	LCL.Dox R-2371	MRPS15	NM_031280	2406766	11.79	12.02	11.91	0.0993146	0.0830103	567	612.805	0.925254	9.1472	9.25928	-0.112079	-0.12	TSS	1	1	-	-	-		72	72	within_5'_gene	-	36930040	36921361	MRPS15	1	R-2371
R-2537	chr19	56154499	56155139	56154884	39	5.2854	32	R-2537	39	0	P-2537-2	2503	12	1	LCL.Dox R-2537	ZNF581	NM_016535	3842301	8.63	8.65	8.75	0.303977	0.0364482	368	342.073	1.07579	8.52356	8.41816	0.105401	-0.12	TSS	1	1	-	-	-		98	-98	prime3	+	56154985	56156989	ZNF581	1	R-2537
R-3313	chr19	41815831	41816453	41816288	32	5	28	R-3313	32	1	P-3313-1	3287	8	1	LCL.Dox R-3313	CCDC97	NM_052848	3834149	10.97	11.18	11.08	0.0247427	0.0402935	483	745.122	0.648216	8.91588	9.54133	-0.625453	-0.11	TSS	1	1	-	-	-		195	195	within_5'_gene	+	41816093	41830788	CCDC97	1	R-3313
R-1950	chr1	100435257	100435712	100435512	50	5.64386	42	R-1950	50	0	P-1950-1	1928	13	1	LCL.Dox R-1950	SLC35A3	NM_012243	2348702	8.66	8.99	8.77	0.564529	0.175605	503	386.585	1.30114	8.97441	8.59464	0.379771	-0.11	TSS	1	1	-	-	-		27	-27	prime3	+	100435539	100489006	SLC35A3	1	R-1950
R-5240	chr18	60985162	60985755	60985380	32	5	22	R-5240	32	0	P-5240-1	5377	7	1	LCL.Dox R-5240	BCL2	NM_000633,NM_000657	3811339	9.86	9.75	9.96	0.250111	0.0295494	512	739.634	0.692234	9	9.53067	-0.530668	-0.1	TSS	1	1	-	-	-		1233	1233	within_5'_gene	-	60986613	60985186	BCL2	1	R-5240
R-1874	chr8	145634384	145635250	145634712	46	5.52356	36	R-1874	46	0	P-1874-1	1845	10	1	LCL.Dox R-1874	CPSF1	NM_013291	3158516	10.7	10.82	10.8	0.0301326	0.294256	359	362.805	0.989513	8.48784	8.50305	-0.01521	-0.1	TSS	1	1	-	-	-		21	21	within_5'_gene	-	145634733	145618445	CPSF1	1	R-1874
R-2317	chr20	1099019	1099624	1099155	56	5.80735	42	R-2317	56	1	P-2317-1	2290	11	1	LCL.Dox R-2317	PSMF1	NM_006814,NM_178578	3873389	11.93	12.07	12.03	0.106607	0.231786	957	837.195	1.1431	9.90238	9.70942	0.192955	-0.1	TSS	1	1	-	-	-		84	-84	prime3	+	1099239	1148426	PSMF1	1	R-2317
R-3817	chr11	64781033	64782025	64781774	31	4.9542	22	R-3817	31	0	P-3817-2	3815	6	1	LCL.Dox R-3817	ARL2	NM_001199745,NM_001667	3334783	10.25	10.46	10.34	0.437352	0.0805896	282	226.22	1.24658	8.13955	7.82158	0.317972	-0.09	TSS	1	1	-	-	-		189	189	within_5'_gene	+	64781585	64789656	ARL2	1	R-3817
R-2967	chr9	77642480	77643599	77643216	31	4.9542	23	R-2967	31	2	P-2967-1	2944	10	1	LCL.Dox R-2967	C9orf41	NM_152420	3210130	8.81	8.88	8.9	0.680006	0.857453	555	750.61	0.739399	9.11634	9.55192	-0.435575	-0.09	TSS	1	1	8	-	-		94	94	within_5'_gene	-	77643310	77597872	C9orf41	1	R-2967
R-5116	chr1	8021296	8022214	8021632	31	4.9542	23	R-5116	31	1	P-5116-2	5249	12	1	LCL.Dox R-5116	PARK7	NM_007262,NM_001123377	2318736	11.13	11.41	11.22	0.570131	0.275887	549	890.244	0.616685	9.10066	9.79806	-0.697394	-0.09	TSS	1	1	-	-	-		81	-81	prime3	+	8021713	8045342	PARK7	1	R-5116
R-2620	chr10	126278831	126279411	126279078	46	5.52356	34	R-2620	46	0	P-2620-1	2595	23	1	LCL.Dox R-2620	LHPP	NM_022126,NM_001167880	3269065	8.77	8.9	8.86	0.325418	0.664738	248	181.098	1.36943	7.9542	7.50062	0.453573	-0.09	TSS	1	1	8	12	13		128738	128738	within_5'_gene	+	126150340	126302709	LHPP	1	R-2620
R-4280	chr2	209130607	209131020	209130783	32	5	26	R-4280	32	0	P-4280-1	4311	8	1	LCL.Dox R-4280	PIKFYVE	NM_015040,NM_152671,NM_001178000	2525272	9.47	9.31	9.55	0.510086	0.106208	590	678.659	0.869362	9.20457	9.40654	-0.201971	-0.08	TSS	1	1	-	-	-		207	-207	prime3	+	209130990	209170271	PIKFYVE	1	R-4280
R-4396	chr11	72852991	72854238	72853510	51	5.67243	32	R-4396|R-3608	89	1	P-4396-2	4433	8	1	LCL.Dox R-4396	FCHSD2	NM_014824	3381377	11.76	11.83	11.84	0.435753	0.920833	3276	3813.41	0.859073	11.6777	11.8969	-0.219148	-0.08	TSS	1	1	8	-	-		457	-457	prime5	-	72853143	72547789	FCHSD2	1	R-4396
R-4153	chr10	121357346	121357789	121357479	34	5.08746	26	R-4153	34	0	P-4153-1	4184	11	1	LCL.Dox R-4153	TIAL1	NM_001033925,NM_003252	3309629	10.28	10.44	10.36	0.624769	0.656616	1447	1762.8	0.820851	10.4988	10.7837	-0.284808	-0.08	TSS	1	1	-	-	-		938	-938	prime5	-	121356541	121332977	TIAL1	1	R-4153
R-2517	chr16	4714811	4715533	4715285	39	5.2854	31	R-2517	39	0	P-2517-1	2482	15	1	LCL.Dox R-2517	NUDT16L1	NM_001193452,NM_032349	3646349	9.39	9.53	9.47	0.205483	0.384761	801	573.171	1.39749	9.64566	9.16282	0.482837	-0.08	TSS	1	1	-	-	-		40460	40460	within_5'_gene	+	4674825	4740974	MGRN1	1	R-2517
R-3485	chr12	124118022	124118527	124118323	35	5.12928	26	R-3485	35	0	P-3485-1	3466	6	1	LCL.Dox R-3485	EIF2B1	NM_001414	3476265	11.22	11.34	11.3	0.576905	0.599112	383	528.659	0.724475	8.5812	9.04619	-0.464992	-0.08	TSS	1	1	-	-	-		0			-	124118247	124105570	EIF2B1|GTF2H3	1	R-3485
R-2290	chr17	29233093	29233550	29233282	34	5.08746	29	R-2290	34	1	P-2290-1	2252	9	1	LCL.Dox R-2290	C17orf42	NM_024683	3752097	8.44	8.57	8.51	0.71749	0.729833	339	411.585	0.823644	8.40514	8.68505	-0.279906	-0.07	TSS	1	1	-	-	-		4	4	within_5'_gene	-	29233286	29226000	C17orf42	1	R-2290
R-2338	chr6	692809	693366	693110	38	5.24793	27	R-2338	38	0	P-2338-1	2305	8	1	LCL.Dox R-2338	EXOC2	NM_018303	2938196	9.46	9.5	9.53	0.486465	0.731361	704	655.488	1.07401	9.45943	9.35643	0.103006	-0.07	TSS	1	1	8	-	-		1	-1	prime5	-	693109	485137	EXOC2	1	R-2338
R-2606	chr16	717795	718514	717996	37	5.20945	29	R-2606	37	2	P-2606-1	2577	6	1	LCL.Dox R-2606	RHOT2	NM_138769	3643229	10.47	10.61	10.53	0.200507	0.101648	359	385.366	0.931582	8.48784	8.59008	-0.102245	-0.06	TSS	1	1	-	-	-		136	-136	prime3	+	718132	724171	RHOT2	1	R-2606
R-1733	chr16	8714274	8714774	8714428	45	5.49185	32	R-1733	45	0	P-1733-1	1701	14	1	LCL.Dox R-1733	METTL22	NM_024109	3647368	8.97	9.1	9.03	0.738096	0.429973	599	548.78	1.09151	9.22641	9.10009	0.126327	-0.06	TSS	1	1	-	-	-		1098	-1098	prime3	+	8715526	8740079	C16orf68	1	R-1733
R-2350	chr15	65184448	65184812	65184573	32	5	23	R-2350	32	0	P-2350-1	2318	24	1	LCL.Dox R-2350	ANKDD1A	NM_182703	3598199	8.54	8.59	8.59	0.441568	0.814902	67	85.3659	0.784857	6.06609	6.41559	-0.349498	-0.05	TSS	1	2	8	-	13		19527	-19527	prime3	+	65204100	65251041	ANKDD1A	1	R-2350
R-2593	chr1	27648424	27649129	27648552	35	5.12928	28	R-2593	35	0	P-2593-1	2564	5	1	LCL.Dox R-2593	TMEM222	NM_032125,NR_037577,NR_037580,NR_037576	2326954	10.44	10.42	10.48	0.310539	0.114477	691	846.341	0.816455	9.43254	9.7251	-0.292554	-0.04	TSS	1	1	-	-	-		83	-83	prime3	+	27648635	27662891	TMEM222	1	R-2593
R-1867	chr22	50702727	50703415	50703156	45	5.49185	36	R-1867	45	0	P-1867-1	1837	13	1	LCL.Dox R-1867	MAPK12	NM_002969	3965751	9.29	9.32	9.33	0.488782	0.69733	156	213.415	0.730971	7.2854	7.73752	-0.452113	-0.04	TSS	1	1	-	-	13		3067	-3067	prime5	-	50700089	50691330	MAPK12	1	R-1867
R-1636	chr3	41240356	41241351	41240899	63	5.97728	47	R-1636|R-2675	102	0	P-1636-1	1607	22	1	LCL.Dox R-1636	CTNNB1	NM_001098210,NM_001098209,NM_001904	2618940	11.56	11.6	11.6	0.759234	0.979007	1310	1268.9	1.03239	10.3554	10.3094	0.0459857	-0.04	TSS	1	1	-	-	-		42	-42	prime3	+	41240941	41281939	CTNNB1	1	R-1636
R-3251	chr17	27690702	27691130	27690876	32	5	26	R-3251	32	0	P-3251-1	3223	28	1	LCL.Dox R-3251	TAOK1	NM_020791,NM_025142	3716048	9.91	9.84	9.95	0.811234	0.42198	721	789.024	0.913787	9.49386	9.62393	-0.130071	-0.04	TSS	1	1	-	-	-		27066	-27066	prime3	+	27717942	27871502	TAOK1	1	R-3251
R-2900	chr1	1509832	1510428	1510327	36	5.16993	27	R-2900	36	0	P-2900-1	2881	7	1	LCL.Dox R-2900	SSU72	NM_014188	2391647	10.81	10.72	10.84	0.512356	0.028998	624	681.707	0.915349	9.2854	9.41301	-0.127606	-0.03	TSS	1	1	8	-	-		65	-65	prime5	-	1510262	1477052	SSU72	1	R-2900
R-3249	chr4	10117434	10118590	10117819	39	5.2854	30	R-3249|R-2934	70	1	P-3249-1	3223	14	1	LCL.Dox R-3249	WDR1	NM_005112,NM_017491	2760371	12.67	12.77	12.7	0.554258	0.123828	869	948.78	0.915913	9.76321	9.88993	-0.126718	-0.03	TSS	1	6	-	-	-		754	754	within_5'_gene	-	10118573	10075962	WDR1	1	R-3249
R-2247	chr6	12222661	12223298	12222811	38	5.24793	29	R-2247	38	0	P-2247-1	2212	48	1	LCL.Dox R-2247	EDN1	NM_001955,NM_001168319	2895244	8.56	8.36	8.59	0.80983	0.0126047	692	682.317	1.01419	9.43463	9.4143	0.0203297	-0.03	TSS	1	1	-	-	13		67717	-67717	prime3	+	12290528	12297426	EDN1	1	R-2247
R-4790	chr14	92506107	92506842	92506388	31	4.9542	26	R-4790	31	1	P-4790-1	4866	2	1	LCL.Dox R-4790	TRIP11	NM_004239	3576812	8.69	8.74	8.69	0.990958	0.818279	1076	975	1.10359	10.0715	9.92926	0.142204	0	TSS	1	1	-	-	-		429	429	within_5'_gene	-	92506817	92435461	TRIP11	1	R-4790
R-3051	chr8	143808140	143809260	143808480	34	5.08746	28	R-3051	34	1	P-3051-1	3030	3	1	LCL.Dox R-3051	C8orf55	NM_016647	3119236	9.74	9.64	9.74	0.894374	0.184074	487	406.098	1.19922	8.92778	8.66568	0.262095	0	TSS	1	1	-	-	-		140	-140	prime3	+	143808620	143818350	C8orf55	1	R-3051
R-1269	chr21	45735357	45736139	45735722	69	6.10852	49	R-1269	69	0	P-1269-1	1237	10	1	LCL.Dox R-1269	PFKL	NM_002626,NR_024108	3923632	11.34	11.44	11.34	1	0.016011	609	478.049	1.27393	9.2503	8.90101	0.349284	0	TSS	1	1	-	-	-		15793	15793	within_5'_gene	+	45719929	45747256	PFKL	1	R-1269
R-2034	chr15	35280226	35280663	35280525	47	5.55459	35	R-2034	47	0	P-2034-1	2000	13	1	LCL.Dox R-2034	ZNF770	NM_014106	3617830	9.25	9.19	9.25	1	0.80284	979	1071.34	0.913808	9.93517	10.0652	-0.130038	0	TSS	1	1	-	-	-		71	-71	prime5	-	35280454	35270543	ZNF770	1	R-2034
R-1233	chr1	44678914	44679215	44679064	65	6.02237	45	R-1233	65	0	P-1233-1	1206	28	1	LCL.Dox R-1233	DMAP1	NM_019100,NM_001034024,NM_001034023	2333794	10.03	10.06	10.03	0.929342	0.434802	516	406.098	1.27063	9.01123	8.66568	0.345545	0	TSS	1	1	-	-	-		60	-60	prime3	+	44679124	44686351	DMAP1	1	R-1233
R-6140	chr4	154388187	154388811	154388507	32	5	23	R-6140	32	0	P-6140-1	6326	14	1	LCL.Dox R-6140	KIAA0922	NM_001131007,NM_015196	2748198	11.79	11.71	11.78	0.973238	0.500789	5949	5945.12	1.00065	12.5384	12.5375	0.000940774	0.01	TSS	1	1	-	-	-		1010	1010	within_5'_gene	+	154387497	154557862	KIAA0922	1	R-6140
R-1906	chr11	65617092	65617601	65617303	55	5.78136	41	R-1906	55	0	P-1906-1	1874	10	1	LCL.Dox R-1906	CFL1	NM_005507	3377886	13.97	13.99	13.96	0.64333	0.3658	880	950	0.926316	9.78136	9.89178	-0.110424	0.01	TSS	1	1	-	-	-		8501	8501	prime3	-	65625804	65622284	CFL1	1	R-1906
R-1916	chr3	185216130	185216953	185216785	48	5.58496	35	R-1916	48	1	P-1916-1	1883	6	1	LCL.Dox R-1916	TMEM41A	NM_080652	2708817	10.28	10.17	10.26	0.888404	0.382274	902	684.756	1.31726	9.81698	9.41945	0.397537	0.02	TSS	1	1	-	-	-		60	60	within_5'_gene	-	185216845	185207388	TMEM41A	1	R-1916
R-2533	chr3	37034785	37035411	37035243	33	5.04439	29	R-2533	33	0	P-2533-1	2503	12	1	LCL.Dox R-2533	MLH1	NM_001167618,NM_001167619,NM_001167617,NM_000249	2616932	10.28	10.33	10.26	0.857924	0.472959	588	598.78	0.981996	9.19967	9.22588	-0.0262111	0.02	TSS	1	1	-	-	-		24	-24	prime3	+	37035267	37092335	MLH1	1	R-2533
R-2519	chr1	36615087	36615502	36615251	42	5.39232	31	R-2519	42	0	P-2519-1	2495	7	1	LCL.Dox R-2519	TRAPPC3	NM_014408	2406597	10.75	10.84	10.72	0.246364	0.026426	411	529.268	0.776544	8.68299	9.04786	-0.364861	0.03	TSS	1	1	-	-	-		184	-184	prime5	-	36615067	36602172	TRAPPC3	1	R-2519
R-1652	chr1	27021850	27022399	27022118	63	5.97728	46	R-1652	63	1	P-1652-1	1624	15	1	LCL.Dox R-1652	ARID1A	NM_139135,NM_006015	2326640	11.17	11.06	11.14	0.539753	0.358456	1818	2072.56	0.877176	10.8281	11.0172	-0.189062	0.03	TSS	1	1	-	-	-		403	-403	prime3	+	27022521	27108601	ARID1A	1	R-1652
R-2648	chr6	158470532	158471069	158470745	36	5.16993	28	R-2648	36	0	P-2648-1	2615	4	1	LCL.Dox R-2648	SYNJ2	NM_001178088,NM_003898	2933392	9.07	8.92	9.04	0.69308	0.00312559	445	315.244	1.41161	8.79766	8.30032	0.497337	0.03	TSS	1	1	8	-	13		67827	67827	within_5'_gene	+	158402918	158519568	SYNJ2	1	R-2648
R-2592	chr1	85435497	85436011	85435733	36	5.16993	26	R-2592	36	0	P-2592-1	2564	51	1	LCL.Dox R-2592	MCOLN2	NM_153259	2420642	11.65	11.55	11.62	0.78603	0.605696	2327	2443.9	0.952166	11.1843	11.255	-0.0707155	0.03	TSS	1	1	-	-	-		27063	27063	within_5'_gene	-	85462796	85391265	MCOLN2	1	R-2592
R-1634	chr17	17990936	17991643	17991153	43	5.42626	34	R-1634	43	0	P-1634-1	1601	4	1	LCL.Dox R-1634	DRG2	NM_001388	3712949	11.18	11.21	11.14	0.219307	0.166099	539	578.659	0.931465	9.07414	9.17657	-0.102427	0.04	TSS	1	1	-	-	-		129	-129	prime3	+	17991282	18011292	DRG2	1	R-1634
R-2244	chr11	111237687	111238604	111238361	55	5.78136	41	R-2244	55	1	P-2244-1	2212	15	1	LCL.Dox R-2244	POU2AF1	NM_006235	3390860	12	11.96	11.96	0.622303	0.919669	2269	3513.41	0.64581	11.1478	11.7787	-0.630817	0.04	TSS	1	1	-	-	-		11796	11796	within_5'_gene	-	111250157	111222979	POU2AF1	1	R-2244
R-1774	chr21	46359406	46360013	46359860	41	5.35755	33	R-1774	41	0	P-1774-1	1746	8	1	LCL.Dox R-1774	C21orf67	NR_027129,NR_027128	3934785	8.24	8.09	8.2	0.61826	0.306817	241	224.39	1.07402	7.91289	7.80987	0.103023	0.04	TSS	1	1	-	-	-		32	-32	prime5	-	46359828	46354642	C21orf67	1	R-1774
R-4215	chr6	37400804	37401339	37400995	31	4.9542	22	R-4215	31	0	P-4215-1	4229	9	1	LCL.Dox R-4215	FTSJD2	NM_015050	2905512	10.79	10.85	10.74	0.228229	0.0101484	1077	1007.93	1.06853	10.0728	9.97718	0.0956273	0.05	TSS	1	1	-	-	-		89	89	within_5'_gene	+	37400906	37449284	FTSJD2	1	R-4215
R-2586	chr16	58767432	58768657	58768272	33	5.04439	23	R-2586	33	0	P-2586-1	2551	8	1	LCL.Dox R-2586	GOT2	NM_002080	3693837	11.28	11.23	11.23	0.26925	0.932421	824	740.244	1.11315	9.6865	9.53186	0.154644	0.05	TSS	1	1	-	-	-		26	-26	prime5	-	58768246	58741034	GOT2	1	R-2586
R-2170	chr16	4668730	4669562	4669064	41	5.35755	29	R-2170	41	1	P-2170-1	2135	20	1	LCL.Dox R-2170	FAM100A	NM_145253	3678231	8.68	8.67	8.63	0.209838	0.388622	277	170.732	1.62243	8.11374	7.41559	0.698155	0.05	TSS	1	1	-	-	13		4137	-4137	prime5	-	4664927	4658883	FAM100A	1	R-2170
R-2972	chr11	27384548	27385086	27384803	40	5.32193	31	R-2972	40	0	P-2972-1	2944	7	1	LCL.Dox R-2972	CCDC34	NM_030771,NM_080654	3367036	9.14	9.4	9.09	0.85808	0.0121083	446	273.171	1.63268	8.8009	8.09366	0.707241	0.05	TSS	1	1	-	12	13		8	-8	prime5	-	27384795	27360060	CCDC34	1	R-2972
R-3411	chr7	75544033	75544593	75544373	35	5.12928	27	R-3411	35	1	P-3411-1	3399	3	1	LCL.Dox R-3411	POR	NM_000941	3009229	10.38	10.36	10.33	0.278384	0.328783	466	439.024	1.06144	8.86419	8.77816	0.0860289	0.05	TSS	1	1	-	-	-		46	-46	prime3	+	75544419	75616173	POR	1	R-3411
R-2309	chr11	67195393	67196096	67195932	39	5.2854	29	R-2309	39	0	P-2309-1	2280	4	1	LCL.Dox R-2309	RPS6KB2	NM_003952	3337067	10.67	10.75	10.61	0.516187	0.00928757	477	676.22	0.705392	8.89785	9.40135	-0.503502	0.06	TSS	1	1	-	-	-		2	-2	prime3	+	67195934	67202879	RPS6KB2	1	R-2309
R-2491	chr18	48494097	48494878	48494330	37	5.20945	29	R-2491	37	0	P-2491-1	2464	6	1	LCL.Dox R-2491	ELAC1	NM_018696	3788270	7.82	7.71	7.76	0.810243	0.205106	321	351.22	0.913958	8.32643	8.45623	-0.1298	0.06	TSS	1	1	-	-	-		56	-56	prime3	+	48494386	48514490	ELAC1	1	R-2491
R-1338	chr5	96271407	96271987	96271694	66	6.04439	46	R-1338|R-1433	127	0	P-1338-1	1308	5	1	LCL.Dox R-1338	LNPEP	NM_005575,NM_175920	2821413	9.12	9.07	9.05	0.376546	0.724659	1511	1808.54	0.835482	10.5613	10.8206	-0.259319	0.07	TSS	1	1	-	-	-		349	349	within_5'_gene	+	96271345	96365115	LNPEP	1	R-1338
R-3004	chr2	24583076	24583881	24583396	32	5	23	R-3004	32	0	P-3004-1	2976	6	1	LCL.Dox R-3004	ITSN2	NM_006277,NM_019595,NM_147152	2544238	10.12	10.05	10.05	0.574713	0.975465	1577	1660.98	0.949442	10.623	10.6978	-0.0748482	0.07	TSS	1	1	8	-	-		1	1	within_5'_gene	-	24583397	24443187	ITSN2	1	R-3004
R-1494	chr14	90862997	90863627	90863317	59	5.88264	49	R-2927|R-1494	93	3	P-1494-1	17051	15	1	LCL.Dox R-1494	CALM1	NM_006888	3548346	9.88	9.91	9.81	0.433888	0.201819	726	707.927	1.02553	9.50383	9.46746	0.0363693	0.07	TSS	1	6	-	-	-		9	-9	prime3	+	90863326	90874617	CALM1	1	R-1494
R-3623	chr15	72523314	72524307	72523768	37	5.20945	30	R-3623	37	0	P-3623-2	3601	14	1	LCL.Dox R-3623	PKM2	NM_182471,NM_182470,NM_002654,NM_001206798,NM_001206797,NM_001206796,NM_001206799	3631964	12.81	12.76	12.73	0.343939	0.371234	1936	2194.51	0.882201	10.9189	11.0997	-0.180821	0.08	TSS	1	1	-	-	-		84	-84	prime5	-	72523684	72491369	PKM2	1	R-3623
R-2727	chr4	106629713	106630217	106629869	37	5.20945	26	R-2727	37	1	P-2727-1	2693	19	1	LCL.Dox R-2727	INTS12	NM_001142471,NM_020395	2780656	10.62	10.5	10.54	0.417837	0.718947	653	800.61	0.815628	9.35094	9.64496	-0.294016	0.08	TSS	1	1	-	-	-		12	12	within_5'_gene	-	106629881	106603784	INTS12	1	R-2727
R-2907	chr10	98479545	98480566	98479700	31	4.9542	24	R-2907	31	0	P-2907-1	2881	9	1	LCL.Dox R-2907	PIK3AP1	NM_152309	3301914	11.21	11.09	11.11	0.227239	0.710948	2870	2598.17	1.10462	11.4868	11.3433	0.143555	0.1	TSS	1	1	-	-	-		579	579	within_5'_gene	-	98480279	98353068	PIK3AP1	1	R-2907
R-1940	chr1	157137797	157138309	157138178	43	5.42626	33	R-1940|R-3284	83	0	P-1940-1	1914	30	1	LCL.Dox R-1940	ETV3	NM_001145312,NM_005240	2438792	10.14	9.97	10.04	0.275846	0.323494	660	714.634	0.923549	9.36632	9.48106	-0.114739	0.1	TSS	1	1	-	-	-		29795	-29795	prime5	-	157108383	157094458	ETV3	1	R-1940
R-1247	chr5	149184960	149186014	149185569	74	6.20945	53	R-1247|R-1748	135	2	P-1247-1	1216	25	1	LCL.Dox R-1247	PPARGC1B	NM_001172699,NM_001172698,NM_133263	2835213	10.02	9.76	9.91	0.0272098	0.043709	1452	1132.32	1.28233	10.5038	10.1451	0.358763	0.11	TSS	1	1	8	-	-		75706	75706	within_5'_gene	+	149109863	149227269	PPARGC1B	1	R-1247
R-3062	chr1	46153673	46154073	46153796	38	5.24793	25	R-3062	38	0	P-3062-1	3049	16	1	LCL.Dox R-3062	TMEM69	NM_016486	2334459	12.26	12.12	12.14	0.172422	0.766267	582	857.317	0.678862	9.18488	9.74369	-0.55881	0.12	TSS	1	1	-	-	-		50	-50	prime3	+	46153846	46160108	TMEM69	1	R-3062
R-1410	chr9	96375007	96375372	96375181	77	6.26679	55	R-1410	77	0	P-1410-1	1384	25	1	LCL.Dox R-1410	PHF2	NM_005392	3179975	9.84	9.72	9.72	0.285656	0.947671	338	138.415	2.44194	8.40088	7.11285	1.28803	0.12	TSS	1	1	8	-	13		36273	36273	within_5'_gene	+	96338908	96441869	PHF2	1	R-1410
R-3761	chr8	28479636	28480056	28479913	32	5	25	R-3761	32	0	P-3761-1	3765	4	1	LCL.Dox R-3761	EXTL3	NM_001440	3091797	9.21	9.23	9.09	0.38316	0.0112722	461	265.244	1.73802	8.84862	8.05118	0.797447	0.12	TSS	1	1	8	-	13		79239	-79239	prime3	+	28559152	28611202	EXTL3	1	R-3761
R-3474	chr21	42797712	42798318	42798067	36	5.16993	26	R-3474	36	0	P-3474-1	3450	11	1	LCL.Dox R-3474	MX1	NM_001178046,NM_002462,NM_001144925	3922100	12.16	12.06	12.04	0.204783	0.757822	1438	1401.83	1.0258	10.4898	10.4531	0.036753	0.12	TSS	1	1	-	-	-		90	90	within_5'_gene	+	42797977	42831140	MX1	1	R-3474
R-2061	chr2	202507310	202508231	202507449	42	5.39232	29	R-2061	42	1	P-2061-1	2032	13	1	LCL.Dox R-2061	TMEM237	NM_152388,NM_001044385	2594951	9.55	9.58	9.43	0.496962	0.307255	286	273.171	1.04696	8.15987	8.09366	0.0662122	0.12	TSS	1	1	-	-	13		39	-39	prime5	-	202507410	202484906	ALS2CR4	1	R-2061
R-1073	chr15	64679758	64680305	64679956	74	6.20945	53	R-1073	74	0	P-1073-1	1040	16	1	LCL.Dox R-1073	TRIP4	NM_016213	3597977	9.4	9.33	9.28	0.358456	0.584639	624	589.024	1.05938	9.2854	9.20218	0.0832187	0.12	TSS	1	1	-	-	-		63	-63	prime3	+	64680019	64747502	TRIP4	1	R-1073
R-1800	chr9	134604740	134605129	134604983	41	5.35755	26	R-1800|R-2202	80	0	P-1800-1	1773	21	1	LCL.Dox R-1800	RAPGEF1	NM_005312,NM_198679	3227696	11.16	10.93	11.03	0.157901	0.231669	3650	3065.85	1.19053	11.8337	11.5821	0.251608	0.13	TSS	1	4	-	-	-		7942	7942	within_5'_gene	-	134612925	134452156	RAPGEF1	1	R-1800
R-1721	chr8	6273666	6273987	6273796	49	5.61471	27	R-1721|R-3457	81	0	P-1721-1	1691	30	1	LCL.Dox R-1721	MCPH1	NM_001172574,NM_001172575,NM_024596	3083778	9.55	9.25	9.42	0.246105	0.167173	1289	1155.49	1.11555	10.332	10.1743	0.15775	0.13	TSS	1	1	8	-	13		9676	9676	within_5'_gene	+	6264120	6506026	MCPH1	1	R-1721
R-3503	chr4	71705171	71705761	71705465	32	5	22	R-3503	32	0	P-3503-1	3483	5	1	LCL.Dox R-3503	GRSF1	NM_002092,NM_001098477	2772614	10.48	10.5	10.34	0.385505	0.294149	879	838.415	1.04841	9.77972	9.71152	0.0681993	0.14	TSS	1	2	-	-	13		162	162	within_5'_gene	-	71705627	71681498	GRSF1	1	R-3503
R-3713	chr16	23652432	23653213	23652732	35	5.12928	28	R-3713	35	0	P-3713-1	3705	6	1	LCL.Dox R-3713	DCTN5	NM_001199011,NR_037573,NM_032486,NM_001199743	3653042	12	11.91	11.85	0.219454	0.557699	692	682.317	1.01419	9.43463	9.4143	0.0203297	0.15	TSS	1	1	-	-	-		54	-54	prime5	-	23652678	23614482	PALB2	1	R-3713
R-2238	chr8	146031442	146031815	146031636	44	5.45943	34	R-2238	44	1	P-2238-1	2205	18	1	LCL.Dox R-2238	ZNF517	NM_213605	3120887	8.97	8.91	8.81	0.0664032	0.145903	251	172.561	1.45456	7.97154	7.43096	0.540581	0.16	TSS	1	1	-	-	13		7376	7376	within_5'_gene	+	146024260	146034529	ZNF517	1	R-2238
R-2626	chr16	1755576	1756538	1756114	36	5.16993	29	R-2626	36	0	P-2626-1	2595	4	1	LCL.Dox R-2626	MAPK8IP3	NM_001040439,NM_015133	3644057	9.44	9.26	9.28	0.0223942	0.559132	586	465.854	1.25791	9.19476	8.86373	0.331024	0.16	TSS	1	1	8	-	-		106	-106	prime3	+	1756220	1820318	MAPK8IP3	1	R-2626
R-5343	chr15	29561659	29562337	29562050	32	5	22	R-5343	32	0	P-5343-1	5440	7	1	LCL.Dox R-5343	NDNL2	NM_138704	3615556	10.55	10.67	10.38	0.290748	0.0435037	564	500	1.128	9.13955	8.96578	0.173767	0.17	TSS	1	1	-	-	-		33	-33	prime5	-	29562017	29560357	NDNL2	1	R-5343
R-4821	chr8	56986723	56987460	56987176	33	5.04439	24	R-4821	33	2	P-4821-3	4911	16	1	LCL.Dox R-4821	RPS20	NM_001023,NM_001146227	3136129	12.95	12.95	12.77	0.115722	0.0777476	845	961.585	0.878757	9.72281	9.90927	-0.186464	0.18	TSS	1	1	-	-	-		36	-36	prime5	-	56987140	56985367	RPS20	1	R-4821
R-2076	chr5	177026787	177027275	177027048	44	5.45943	34	R-2076	44	2	P-2076-1	2042	5	1	LCL.Dox R-2076	B4GALT7	NM_007255	2843283	9.37	9.13	9.18	0.133557	0.313596	341	324.39	1.0512	8.41363	8.34159	0.0720413	0.19	TSS	1	6	8	-	-		70	-70	prime3	+	177027118	177037344	B4GALT7	1	R-2076
R-1848	chr6	131949104	131949621	131949383	57	5.83289	46	R-1848	57	0	P-1848-1	1818	15	1	LCL.Dox R-1848	MED23	NM_004830,NM_015979	2974188	11	11	10.81	0.130108	0.134029	493	566.463	0.870312	8.94544	9.14584	-0.200395	0.19	TSS	1	2	-	-	13		20	-20	prime5	-	131949363	131895105	MED23	1	R-1848
R-2701	chr1	27852403	27852796	27852686	34	5.08746	27	R-2701	34	0	P-2701-1	2681	11	1	LCL.Dox R-2701	WASF2	NM_006990,NM_001201404	2403111	11.83	11.65	11.63	0.00562834	0.386654	1709	1848.78	0.924393	10.7389	10.8524	-0.113422	0.2	TSS	1	1	-	-	13		36017	-36017	prime5	-	27816669	27732125	WASF2	1	R-2701
R-1606	chr17	1990804	1991261	1991049	63	5.97728	36	R-2162|R-1606	124	0	P-1606-1	1572	16	1	LCL.Dox R-1606	HIC1	NM_001098202,NM_006497	3706113	9.64	9.3	9.44	0.0298392	0.0665133	2260	2007.32	1.12588	11.1421	10.9711	0.171054	0.2	TSS	1	1	-	-	-		216020	216020	within_5'_gene	-	2207069	1963132	SMG6	1	R-1606
R-2707	chr12	6875710	6876319	6876097	36	5.16993	24	R-2707	36	0	P-2707-1	2681	2	1	LCL.Dox R-2707	PTMS	NM_002824	3402736	11.89	11.7	11.69	0.079616	0.961994	304	230.488	1.31894	8.24793	7.84855	0.399381	0.2	TSS	1	1	-	-	-		557	557	within_5'_gene	+	6875540	6880118	PTMS	1	R-2707
R-2359	chr15	52296971	52297550	52297179	43	5.42626	31	R-2359	43	0	P-2359-1	2327	27	1	LCL.Dox R-2359	MAPK6	NM_002748	3594129	11.14	10.95	10.93	0.182338	0.870771	1866	1870.73	0.997471	10.8657	10.8694	-0.00365368	0.21	TSS	1	1	-	-	-		14231	-14231	prime3	+	52311410	52358461	MAPK6	1	R-2359
R-2826	chr14	69618358	69618694	69618496	33	5.04439	23	R-2826	33	1	P-2826-1	2795	15	1	LCL.Dox R-2826	DCAF5	NM_003861	3569926	10.86	10.6	10.64	0.07231	0.457152	981	879.878	1.11493	9.93811	9.78116	0.15695	0.22	TSS	1	1	8	-	-		1418	1418	within_5'_gene	-	69619914	69517637	DCAF5	1	R-2826
R-1137	chr1	165599958	165600599	165600098	77	6.26679	49	R-1137	77	3	P-1137-1	1107	30	1	LCL.Dox R-1137	MGST3	NM_004528	2365119	11.27	11.17	11.05	0.0132906	0.256157	396	362.195	1.09333	8.62936	8.50062	0.128733	0.22	TSS	1	1	-	-	-		351	-351	prime3	+	165600449	165624855	MGST3	1	R-1137
R-2706	chr3	150125925	150127015	150126433	44	5.45943	38	R-2706	44	0	P-2706-1	2681	11	1	LCL.Dox R-2706	TSC22D2	NM_014779	2647647	10.14	10.05	9.92	0.0144251	0.0487421	2272	2368.9	0.959094	11.1497	11.21	-0.0602559	0.22	TSS	1	1	-	-	-		354	-354	prime3	+	150126787	150177615	TSC22D2	1	R-2706
R-658	chr19	39189437	39190055	39189803	165	7.36632	87	R-658	165	0	P-658-1	632	39	1	LCL.Dox R-658	CAPN12	NM_144691	3861503	8.87	8.57	8.64	0.00917566	0.250158	1810	1379.27	1.31229	10.8218	10.4297	0.392087	0.23	TSS	1	6	8	-	-		51477	51477	within_5'_gene	+	39138326	39221170	ACTN4	1	R-658
R-3531	chr1	16766898	16767415	16767142	36	5.16993	28	R-3531	36	2	P-3531-1	3532	10	1	LCL.Dox R-3531	NECAP2	NM_001145277,NM_001145278,NM_018090	2322389	11.73	11.54	11.5	0.0156008	0.384288	1071	914.634	1.17096	10.0647	9.83705	0.227692	0.23	TSS	1	1	-	-	-		24	-24	prime3	+	16767166	16786582	NECAP2	1	R-3531
R-2790	chr4	148652949	148653494	148653251	41	5.35755	32	R-2790	41	0	P-2790-1	2751	6	1	LCL.Dox R-2790	ARHGAP10	NM_024605	2746693	9.71	9.43	9.47	0.106647	0.675366	2338	2383.54	0.980895	11.1911	11.2189	-0.0278288	0.24	TSS	1	1	8	-	-		201	-201	prime3	+	148653452	148993927	ARHGAP10	1	R-2790
R-2457	chr4	2745565	2745897	2745772	33	5.04439	22	R-2457	33	0	P-2457-1	2423	19	1	LCL.Dox R-2457	TNIP2	NM_001161527,NM_024309	2757944	9.94	9.96	9.7	0.0322824	0.00527451	628	389.024	1.61429	9.29462	8.60372	0.690904	0.24	TSS	1	1	-	-	-		11980	11980	within_5'_gene	-	2757752	2743386	TNIP2	1	R-2457
R-2106	chr3	42754342	42754952	42754844	46	5.52356	39	R-2106	46	0	P-2106-1	2076	5	1	LCL.Dox R-2106	HHATL	NM_020707,NR_027753	2670874	8.35	8.1	8.09	0.0286266	0.871951	87	53.6585	1.62136	6.44294	5.74574	0.697208	0.26	TSS	1	1	8	-	13		59901	59901	within_5'_gene	-	42814745	42749873	CCDC13	1	R-2106
R-2031	chr16	3598284	3598822	3598556	42	5.39232	34	R-2031	42	0	P-2031-1	2000	10	1	LCL.Dox R-2031	NLRC3	NM_178844	3677662	8.68	8.32	8.42	0.000129704	0.0423157	315	259.146	1.21553	8.29921	8.01762	0.281585	0.26	TSS	1	1	-	-	-		28836	28836	within_5'_gene	-	3627392	3589035	NLRC3	1	R-2031
R-3131	chr11	124816821	124817070	124816949	31	4.9542	24	R-3131	31	0	P-3131-1	3110	16	1	LCL.Dox R-3131	CCDC15	NM_025004	3354389	7.6	7.14	7.34	0.286884	0.253542	339	231.707	1.46305	8.40514	7.85616	0.548982	0.26	TSS	1	1	8	-	13		7067	-7067	prime3	+	124824016	124911385	CCDC15	1	R-3131
R-2362	chr9	126691483	126692712	126691788	53	5.72792	38	R-2362|R-1631	103	0	P-2362-1	2336	19	1	LCL.Dox R-2362	DENND1A	NM_020946,NM_024820	3224650	10.64	10.22	10.38	0.047501	0.101711	1456	1250.61	1.16423	10.5078	10.2884	0.219379	0.26	TSS	1	6	8	-	13		629	629	within_5'_gene	-	126692417	126163869	DENND1A	1	R-2362
R-2007	chr2	219757377	219758019	219757566	45	5.49185	35	R-2007	45	0	P-2007-1	1980	7	1	LCL.Dox R-2007	WNT10A	NM_025216	2528159	10.31	10.14	10.05	0.0193786	0.339967	1693	1220.12	1.38757	10.7254	10.2528	0.472557	0.26	TSS	1	1	-	-	-		12312	12312	within_5'_gene	+	219745254	219758651	WNT10A	1	R-2007
R-3592	chr1	33592341	33593063	33592900	31	4.9542	22	R-3592	31	0	P-3592-1	3601	15	1	LCL.Dox R-3592	ADC	NM_052998	2329196	7.97	7.69	7.7	0.00450208	0.899759	109	78.6585	1.38574	6.76818	6.29753	0.470653	0.27	TSS	1	6	8	12	13		46187	46187	prime5	+	33546713	33585995	ADC	1	R-3592
R-2990	chr14	105535992	105537446	105536514	53	5.72792	43	R-2990|R-3928	86	0	P-2990-1	2961	41	1	LCL.Dox R-2990	GPR132	NM_013345	3581404	11.95	11.84	11.68	0.00450208	0.0202776	1699	1457.93	1.16535	10.7305	10.5097	0.220768	0.27	TSS	1	1	-	-	-		4760	-4760	prime5	-	105531754	105515736	GPR132	1	R-2990
R-1336	chr11	60702852	60703762	60703285	59	5.88264	39	R-1336	59	0	P-1336-1	1308	23	1	LCL.Dox R-1336	TMEM132A	NM_178031,NM_017870	3332626	9.22	8.97	8.95	0.0126753	0.638768	132	69.5122	1.89895	7.04439	6.11919	0.9252	0.27	TSS	1	2	-	-	-		11373	11373	within_5'_gene	+	60691912	60704631	TMEM132A	1	R-1336
R-2138	chr9	125026584	125027344	125027020	54	5.75489	41	R-2138	54	0	P-2138-2	2109	12	1	LCL.Dox R-2138	RBM18	NR_027126,NR_027125,NM_033117	3224259	11.03	10.91	10.75	0.0720921	0.142074	819	790.854	1.03559	9.67772	9.62727	0.0504527	0.28	TSS	1	1	-	-	-		123	123	within_5'_gene	-	125027143	125001833	RBM18	1	R-2138
R-2516	chr19	342745	343125	342887	37	5.20945	30	R-2516	37	1	P-2516-1	2482	28	1	LCL.Dox R-2516	MIER2	NM_017550	3844486	9.78	9.55	9.5	0.0325054	0.277069	805	364.634	2.20769	9.65284	8.51031	1.14254	0.28	TSS	1	6	-	-	-		1904	1904	within_5'_gene	-	344791	305574	MIER2	1	R-2516
R-2271	chr12	15942093	15943104	15942418	39	5.2854	29	R-2271	39	0	P-2271-2	2236	7	1	LCL.Dox R-2271	EPS8	NM_004447	3445908	10.72	10.36	10.44	0.125555	0.506605	556	515.854	1.07783	9.11894	9.01082	0.108123	0.28	TSS	1	2	8	12	13		92	92	within_5'_gene	-	15942510	15773075	EPS8	1	R-2271
R-1769	chr6	33524545	33524968	33524792	45	5.49185	33	R-1769	45	0	P-1769-1	1740	17	1	LCL.Dox R-1769	BAK1	NM_001188	2950753	10.87	10.53	10.58	0.0204517	0.536724	1235	1166.46	1.05876	10.2703	10.1879	0.08237	0.29	TSS	1	6	-	-	-		23278	23278	prime3	-	33548070	33540322	BAK1	1	R-1769
R-3476	chr1	160174359	160174847	160174578	32	5	25	R-3476	32	1	P-3476-1	3466	34	1	LCL.Dox R-3476	PEA15	NM_003768	2363042	12.83	12.64	12.54	0.00307457	0.064909	858	706.098	1.21513	9.74483	9.46372	0.28111	0.29	TSS	1	6	-	-	-		546	-546	prime3	+	160175124	160185160	PEA15	1	R-3476
R-3930	chr6	76311849	76312731	76312060	33	5.04439	22	R-3930	33	1	P-3930-1	3936	15	1	LCL.Dox R-3930	SENP6	NM_015571,NM_001100409	2913983	10.44	10.33	10.14	0.158124	0.353009	1558	1322.56	1.17802	10.6055	10.3691	0.236361	0.3	TSS	1	1	8	-	-		439	439	within_5'_gene	+	76311621	76427994	SENP6	1	R-3930
R-3369	chr19	4059749	4060449	4060121	40	5.32193	31	R-3369	40	1	P-3369-2	3342	15	1	LCL.Dox R-3369	ZBTB7A	NM_015898	3846594	11.07	10.92	10.77	0.00732754	0.00160318	2280	1378.05	1.65451	11.1548	10.4284	0.726407	0.3	TSS	1	1	-	-	-		6695	6695	within_5'_gene	-	4066816	4045215	ZBTB7A	1	R-3369
R-3900	chr19	2474482	2474937	2474700	40	5.32193	31	R-3900	40	0	P-3900-1	3899	5	1	LCL.Dox R-3900	GADD45B	NM_015675	3816509	10.65	10.56	10.35	0.000136355	5.68498e-06	1010	1048.78	0.963023	9.98014	10.0345	-0.0543575	0.3	TSS	1	1	-	-	-		1434	-1434	prime3	+	2476134	2478257	GADD45B	1	R-3900
R-3178	chr10	104153613	104154374	104153827	37	5.20945	28	R-3178	37	1	P-3178-1	3167	17	1	LCL.Dox R-3178	NFKB2	NM_001077493,NM_001077494,NM_002502	3261643	12	11.82	11.7	0.0154247	0.0854543	1451	1322.56	1.09711	10.5028	10.3691	0.133713	0.3	TSS	1	1	-	-	-		401	-401	prime3	+	104154228	104162281	NFKB2	1	R-3178
R-1527	chr22	22336983	22337346	22337223	53	5.72792	37	R-1527	53	1	P-1527-1	1502	4	1	LCL.Dox R-1527	TOP3B	NM_003935	3954331	10.05	9.7	9.72	0.00300144	0.588476	518	573.78	0.902784	9.01681	9.16436	-0.147547	0.33	TSS	1	1	-	-	-		76	-76	prime5	-	22337147	22311402	TOP3B	1	R-1527
R-829	chr10	73648284	73649152	73648893	98	6.61471	67	R-829	98	1	P-829-1	798	14	1	LCL.Dox R-829	PSAP	NM_002778,NM_001042465,NM_001042466	3293762	12.47	12.23	12.14	0.00334135	0.0325325	753	835.976	0.900744	9.55651	9.70732	-0.150811	0.33	TSS	1	1	-	-	-		37811	-37811	prime5	-	73611082	73576054	PSAP	1	R-829
R-5841	chr12	123755548	123756827	123756478	34	5.08746	25	R-5841	34	0	P-5841-1	6031	0.9	1	LCL.Dox R-5841	CDK2AP1	NM_004642	3476097	12.33	12.07	11.99	0.00872521	0.190995	586	419.512	1.39686	9.19476	8.71257	0.482188	0.34	TSS	1	1	8	-	-		209	209	within_5'_gene	-	123756687	123745539	CDK2AP1	1	R-5841
R-2677	chr11	78138995	78139258	78139142	32	5	24	R-2677	32	0	P-2677-1	2647	14	1	LCL.Dox R-2677	GAB2	NM_080491,NM_012296	3383227	8.99	8.49	8.65	0.0416854	0.066619	576	425.61	1.35335	9.16993	8.73339	0.436538	0.34	TSS	1	2	8	-	13		10274	-10274	prime5	-	78128868	77926336	GAB2	1	R-2677
R-2769	chr22	37252331	37252900	37252577	40	5.32193	29	R-2769	40	0	P-2769-1	2740	9	1	LCL.Dox R-2769	NCF4	NM_013416,NM_000631	3944543	11.57	11.25	11.22	0.00459846	0.303548	561	389.634	1.43981	9.13186	8.60598	0.525881	0.35	TSS	1	4	-	-	-		4452	-4452	prime3	+	37257029	37274059	NCF4	1	R-2769
R-2541	chr9	37468347	37469000	37468769	45	5.49185	39	R-2541	45	0	P-2541-2	2508	13	1	LCL.Dox R-2541	ZBTB5	NM_014872	3205488	8.47	8.29	8.12	0.325948	0.283601	1239	1001.83	1.23674	10.275	9.96842	0.30654	0.35	TSS	1	1	-	-	-		3362	-3362	prime5	-	37465407	37438101	ZBTB5	1	R-2541
R-2342	chr7	73686793	73687344	73687041	53	5.72792	40	R-2342	53	0	P-2342-1	2318	22	1	LCL.Dox R-2342	CLIP2	NM_003388,NM_032421	3008220	10.94	10.71	10.58	7.74516e-05	0.0136243	1667	1104.27	1.5096	10.703	10.1089	0.594163	0.36	TSS	1	1	-	-	-		16763	-16763	prime3	+	73703804	73820273	CLIP2	1	R-2342
R-1332	chr11	65894041	65895031	65894561	69	6.10852	48	R-1332	69	0	P-1332-1	14896	61	1	LCL.Dox R-1332	PACS1	NM_018026	3335952	11.72	11.4	11.36	0.012177	0.515467	2036	2006.71	1.0146	10.9915	10.9706	0.0209073	0.36	TSS	1	1	8	-	-		56738	56738	within_5'_gene	+	65837823	66012213	PACS1	1	R-1332
R-530	chr11	119622669	119623936	119623175	190	7.56986	89	R-530|R-745|R-2506	337	1	P-530-2	509	77	1	LCL.Dox R-530	PVRL1	NM_002855,NM_203285,NM_203286	3394488	9.85	9.57	9.48	0.00412994	0.0830858	1005	512.195	1.96214	9.97298	9.00055	0.97243	0.37	TSS	1	2	8	12	13		23740	-23740	prime5	-	119599435	119508807	PVRL1	1	R-530
R-4298	chr17	35969042	35969832	35969494	35	5.12928	29	R-4298	35	0	P-4298-1	4311	9	1	LCL.Dox R-4298	SYNRG	NM_001163547,NM_080550,NM_001163546,NM_001163544,NM_001163545,NM_007247,NM_198882	3754677	11.11	10.64	10.72	0.0502696	0.495748	853	1018.9	0.837175	9.7364	9.9928	-0.256398	0.39	TSS	1	1	-	-	-		8	-8	prime5	-	35969486	35874900	SYNRG	1	R-4298
R-2936	chr17	79994819	79995767	79995285	31	4.9542	23	R-2936	31	2	P-2936-1	2905	6	1	LCL.Dox R-2936	DCXR	NM_016286,NM_001195218	3774535	12.19	11.87	11.78	0.00210306	0.0743517	225	202.439	1.11145	7.81378	7.66134	0.152438	0.41	TSS	1	1	-	-	-		288	288	within_5'_gene	-	79995573	79993756	DCXR	1	R-2936
R-2674	chr3	142166472	142167052	142166881	32	5	25	R-2674	32	0	P-2674-1	2647	8	1	LCL.Dox R-2674	XRN1	NM_001042604,NM_019001	2698738	10.26	9.78	9.85	0.0571882	0.680856	1226	1226.22	0.999821	10.2597	10.26	-0.000258288	0.41	TSS	1	1	8	-	-		28	-28	prime5	-	142166853	142025448	XRN1	1	R-2674
R-3636	chr12	121124461	121125236	121124600	33	5.04439	23	R-3636	33	0	P-3636-1	3621	13	1	LCL.Dox R-3636	MLEC	NM_014730	3434525	12.23	12.05	11.82	0.0280915	0.0344671	1547	1550.61	0.997672	10.5953	10.5986	-0.00336245	0.41	TSS	1	1	-	-	-		348	-348	prime3	+	121124948	121139667	MLEC	1	R-3636
R-3590	chr1	45987284	45987720	45987417	34	5.08746	26	R-3590	34	0	P-3590-1	3601	4	1	LCL.Dox R-3590	PRDX1	NM_181697,NM_181696,NM_002574,NM_001202431	2410241	12.72	12.46	12.3	0.00772789	0.219642	1260	1148.17	1.0974	10.2992	10.1651	0.134087	0.42	TSS	1	1	-	-	-		192	192	within_5'_gene	-	45987609	45976706	PRDX1	1	R-3590
R-2923	chr9	115095042	115095950	115095279	40	5.32193	31	R-2923	40	0	P-2923-1	2905	6	1	LCL.Dox R-2923	ROD1	NM_005156,NM_001163788,NM_001163790	3220977	12.06	11.82	11.63	0.0207006	0.199036	1391	1401.83	0.992275	10.4419	10.4531	-0.0111882	0.43	TSS	1	1	-	-	-		665	665	within_5'_gene	-	115095944	114980717	ROD1	1	R-2923
R-1238	chr7	157110596	157111583	157110821	66	6.04439	42	R-1238	66	0	P-1238-1	1210	17	1	LCL.Dox R-1238	DNAJB6	NM_005494,NM_058246	3034027	11.16	10.83	10.73	0.00141373	0.110192	1291	1099.39	1.17429	10.3343	10.1025	0.231785	0.43	TSS	1	1	-	-	-		18888	-18888	prime3	+	157129709	157179018	DNAJB6	1	R-1238
R-477	chr7	5673707	5674721	5674423	189	7.56224	81	R-2732|R-477|R-1121	291	3	P-477-2	455	26	1	LCL.Dox R-477	FSCN1	NM_003088	2988726	13.69	13.3	13.26	0.000125206	0.210867	1173	966.463	1.2137	10.196	9.91657	0.279416	0.43	TSS	1	1	8	-	-		146869	146869	within_5'_gene	-	5821292	5659677	RNF216	1	R-477
R-1593	chr1	28194809	28195434	28195133	55	5.78136	38	R-1593	55	0	P-1593-1	1562	30	1	LCL.Dox R-1593	C1orf38	NM_001105556,NM_004848,NM_001039477	2327283	11.56	10.98	11.12	0.000607907	0.0374524	1745	1266.46	1.37785	10.769	10.3066	0.462422	0.44	TSS	1	1	-	-	-		3921	-3921	prime3	+	28199054	28213193	C1orf38	1	R-1593
R-4545	chr9	19048906	19049621	19049161	31	4.9542	23	R-4545	31	2	P-4545-1	4600	8	1	LCL.Dox R-4545	RRAGA	NM_006570	3164181	10.39	10.04	9.95	0.0114796	0.602156	531	614.024	0.864786	9.05257	9.26215	-0.209584	0.44	TSS	1	1	-	-	-		210	-210	prime3	+	19049371	19051021	RRAGA	1	R-4545
R-2636	chr19	8259279	8259912	8259537	32	5	22	R-2636	32	0	P-2636-1	2602	21	1	LCL.Dox R-2636	LASS4	NM_024552	3819401	11.18	10.79	10.73	0.0024432	0.257684	1126	1032.32	1.09075	10.137	10.0117	0.125321	0.45	TSS	1	1	8	-	-		14679	-14679	prime3	+	8274216	8327302	LASS4	1	R-2636
R-1579	chr12	57024005	57024337	57024184	49	5.61471	37	R-1579	49	0	P-1579-1	17087	13	1	LCL.Dox R-1579	BAZ2A	NM_013449	3457947	11.51	11.15	11.05	0.00859579	0.389216	2038	2126.22	0.958509	10.9929	11.0541	-0.0611365	0.46	TSS	1	1	-	-	-		5979	5979	within_5'_gene	-	57030163	56989379	BAZ2A	1	R-1579
R-2834	chr20	30795317	30795786	30795580	38	5.24793	25	R-2834	38	2	P-2834-1	2814	9	1	LCL.Dox R-2834	PLAGL2	NM_002657	3902682	10.62	10.31	10.16	0.0821227	0.296891	1255	1022.56	1.22731	10.2935	9.99797	0.2955	0.46	TSS	1	1	-	-	-		34	-34	prime5	-	30795546	30780306	PLAGL2	1	R-2834
R-1477	chr2	191884888	191885389	191885084	72	6.16993	53	R-2213|R-1477	116	1	P-1477-1	1451	14	1	LCL.Dox R-1477	STAT1	NM_139266,NM_007315	2592268	13.11	12.7	12.65	0.00191835	0.525423	2388	2485.98	0.960589	11.2216	11.2796	-0.0580093	0.46	TSS	1	1	-	-	-		6108	-6108	prime5	-	191878976	191840262	STAT1	1	R-1477
R-2839	chr11	130785915	130786614	130786447	46	5.52356	33	R-2839	46	0	P-2839-1	2814	5	1	LCL.Dox R-2839	SNX19	NM_014758	3398482	10.17	9.79	9.7	0.00739057	0.284528	546	519.512	1.05099	9.09276	9.02101	0.0717433	0.47	TSS	1	1	-	-	-		65	-65	prime5	-	130786382	130745765	SNX19	1	R-2839
R-2048	chr7	148844182	148845226	148844479	44	5.45943	37	R-2048	44	1	P-2048-1	2023	7	1	LCL.Dox R-2048	ZNF398	NM_170686,NM_020781	3030448	10.58	10.16	10.11	0.00522288	0.215285	527	394.512	1.33583	9.04166	8.62393	0.417733	0.47	TSS	1	1	-	-	-		80	-80	prime3	+	148844559	148880118	ZNF398	1	R-2048
R-2251	chr1	206655613	206656360	206656097	45	5.49185	37	R-2251	45	0	P-2251-1	2226	13	1	LCL.Dox R-2251	IKBKE	NM_001193322,NM_014002,NM_001193321	2376799	10.8	10.44	10.31	0.00424843	0.0395926	1213	902.439	1.34414	10.2444	9.81769	0.426678	0.49	TSS	1	1	8	-	-		12302	12302	within_5'_gene	+	206643795	206670222	IKBKE	1	R-2251
R-2353	chr1	111745748	111747315	111746626	45	5.49185	38	R-2353	45	1	P-2353-1	2327	13	1	LCL.Dox R-2353	DENND2D	NM_024901	2427791	12.47	12.17	11.98	0.000477626	0.0123145	2688	2515.24	1.06868	11.3923	11.2965	0.0958348	0.49	TSS	1	1	-	-	-		3345	-3345	prime5	-	111743281	111729800	DENND2D	1	R-2353
R-2612	chr17	16311192	16312046	16311850	42	5.39232	37	R-2612	42	0	P-2612-2	2577	30	1	LCL.Dox R-2612	TRPV2	NM_016113	3712062	10.84	10.55	10.35	0.000510138	0.00685501	1285	1264.02	1.01659	10.3276	10.3038	0.0237441	0.49	TSS	1	1	-	-	-		7037	-7037	prime3	+	16318887	16340317	TRPV2	1	R-2612
R-2625	chr16	23160045	23161248	23160845	37	5.20945	29	R-2625	37	1	P-2625-1	2595	6	1	LCL.Dox R-2625	USP31	NM_020718	3685051	10.22	9.78	9.72	0.00182745	0.312695	391	312.805	1.24998	8.61102	8.28912	0.321906	0.5	TSS	1	1	8	-	13		254	-254	prime5	-	23160591	23072727	USP31	1	R-2625
R-5238	chr18	72920541	72921147	72921024	31	4.9542	24	R-5238	31	0	P-5238-2	5377	5	1	LCL.Dox R-5238	ZADH2	NM_175907	3813604	10.75	10.36	10.24	0.00360109	0.104635	707	615.854	1.148	9.46557	9.26644	0.199123	0.51	TSS	1	1	-	-	-		257	257	within_5'_gene	-	72921281	72909278	ZADH2	1	R-5238
R-2324	chr15	56538234	56538529	56538395	35	5.12928	28	R-2324	35	0	P-2324-1	2290	13	1	LCL.Dox R-2324	RFX7	NM_022841	3625674	11.25	11.21	10.74	0.00373102	0.016704	1772	1509.76	1.1737	10.7912	10.5601	0.231063	0.51	TSS	1	1	-	-	-		2912	-2912	prime5	-	56535483	56382730	RFX7	1	R-2324
R-4209	chr11	128627774	128628406	128627930	39	5.2854	28	R-4209	39	0	P-4209-1	4229	18	1	LCL.Dox R-4209	FLI1	NM_002017,NM_001167681	3355733	11.29	11.01	10.77	0.0207983	0.0777882	3023	2193.9	1.37791	11.5618	11.0993	0.462482	0.52	TSS	1	1	8	-	-		64118	64118	within_5'_gene	+	128563812	128683162	FLI1	1	R-4209
R-3123	chr17	61774547	61775580	61775392	42	5.39232	33	R-3123	42	0	P-3123-1	3098	16	1	LCL.Dox R-3123	LIMD2	NM_030576	3766269	11.54	11.05	11.01	0.000637069	0.316375	1014	787.195	1.28812	9.98584	9.62058	0.365264	0.53	TSS	1	1	-	-	-		2127	2127	within_5'_gene	-	61777519	61773248	LIMD2	1	R-3123
R-1971	chr16	48278021	48278796	48278196	43	5.42626	32	R-1971	43	1	P-1971-1	17103	10	1	LCL.Dox R-1971	LONP2	NM_031490	3659306	11.14	10.77	10.61	0.0068053	0.121601	699	557.927	1.25285	9.44915	9.12393	0.325217	0.53	TSS	1	1	8	-	-		14	-14	prime3	+	48278210	48387407	LONP2	1	R-1971
R-3220	chr13	52157932	52158551	52158082	31	4.9542	25	R-3220	31	0	P-3220-1	3206	9	1	LCL.Dox R-3220	WDFY2	NM_052950	3490251	9.7	9.35	9.15	0.0124792	0.0550695	1398	1110.37	1.25904	10.4491	10.1168	0.332329	0.55	TSS	1	6	-	-	13		401	-401	prime3	+	52158483	52336171	WDFY2	1	R-3220
R-3895	chr14	64969965	64971079	64970728	32	5	22	R-3895	32	1	P-3895-1	3899	5	1	LCL.Dox R-3895	ZBTB25	NM_006977	3568310	9.97	9.47	9.4	0.0395988	0.619381	1212	1183.54	1.02405	10.2432	10.2089	0.0342854	0.57	TSS	1	1	-	-	-		174	-174	prime5	-	64970554	64953554	ZBTB25	1	R-3895
R-3721	chr17	27054885	27055825	27055208	35	5.12928	28	R-3721	35	1	P-3721-1	3705	27	1	LCL.Dox R-3721	NEK8	NM_178170	3715809	9.96	9.55	9.38	0.00120669	0.00189171	522	406.707	1.28348	9.02791	8.66785	0.360059	0.58	TSS	1	1	-	-	-		623	-623	prime3	+	27055831	27069784	NEK8	1	R-3721
R-2056	chr5	156692819	156693662	156693301	66	6.04439	45	R-2056	66	1	P-2056-1	2023	18	1	LCL.Dox R-2056	CYFIP2	NM_001037332,NM_001037333,NM_014376	2837266	12.92	12.51	12.33	2.1986e-05	0.00246213	1224	1179.27	1.03793	10.2574	10.2037	0.0537116	0.59	TSS	1	1	8	-	-		115	115	within_5'_gene	+	156693186	156822606	CYFIP2	1	R-2056
R-6660	chr13	41635083	41636120	41635565	31	4.9542	23	R-6660	31	0	P-6660-1	6943	10	1	LCL.Dox R-6660	WBP4	NM_007187	3486807	8.17	7.86	7.58	0.10378	0.254138	513	578.049	0.887468	9.00282	9.17505	-0.172232	0.59	TSS	1	1	-	-	-		131	-131	prime3	+	41635696	41658139	WBP4	1	R-6660
R-1707	chr21	26979388	26980159	26979830	44	5.45943	31	R-1707	44	0	P-1707-2	17089	10	1	LCL.Dox R-1707	MRPL39	NM_080794,NM_017446	3927105	10.72	10.37	10.1	0.0465955	0.206098	943	579.878	1.6262	9.88111	9.17961	0.701508	0.62	TSS	1	1	-	-	-		29	-29	prime5	-	26979801	26957967	MRPL39	1	R-1707
R-3521	chr11	1873889	1874585	1874265	31	4.9542	25	R-3521|R-2221	66	0	P-3521-1	3504	17	1	LCL.Dox R-3521	LSP1	NM_002339	3317071	12.79	12.25	12.16	0.000127942	0.0225962	1687	1102.44	1.53024	10.7202	10.1065	0.613761	0.63	TSS	1	4	8	-	-		66	66	within_5'_gene	+	1874199	1913493	LSP1	1	R-3521
R-2949	chr5	122110604	122111348	122110946	47	5.55459	35	R-2949	47	0	P-2949-1	2917	14	1	LCL.Dox R-2949	SNX2	NM_003100	2826295	11.98	11.62	11.35	0.00432056	0.0661807	1135	1022.56	1.10996	10.1485	9.99797	0.150505	0.63	TSS	1	1	-	-	-		197	197	within_5'_gene	+	122110749	122165802	SNX2	1	R-2949
R-1783	chr15	90755724	90756384	90755843	54	5.75489	39	R-1783	54	0	P-1783-1	1751	5	1	LCL.Dox R-1783	SEMA4B	NM_198925,NM_020210	3607927	9.81	9.26	9.16	0.000439558	0.0352629	385	179.268	2.14762	8.58871	7.48598	1.10274	0.65	TSS	1	1	8	-	-		11282	11282	within_5'_gene	+	90744561	90772892	SEMA4B	1	R-1783
R-3865	chr19	15543382	15543812	15543630	34	5.08746	26	R-3865	34	0	P-3865-1	3865	6	1	LCL.Dox R-3865	AKAP8L	NM_014371	3853345	11.68	11.06	11	7.56411e-05	0.10454	630	543.293	1.1596	9.29921	9.08559	0.213622	0.68	TSS	1	1	-	-	13		17132	17132	within_5'_gene	-	15560762	15532317	WIZ	1	R-3865
R-1544	chr9	92170999	92171719	92171176	58	5.85798	41	R-1544	58	0	P-1544-1	1513	37	1	LCL.Dox R-1544	GADD45G	NM_006705	3178679	8.55	7.95	7.85	0.00320088	0.207952	145	29.878	4.85306	7.17991	4.90101	2.2789	0.7	TSS	1	3	-	-	-		48750	-48750	prime3	+	92219926	92221467	GADD45G	1	R-1544
R-4187	chr22	39399029	39399607	39399407	33	5.04439	25	R-4187	33	0	P-4187-1	4229	13	1	LCL.Dox R-4187	APOBEC3C	NM_014508	3945572	13.37	12.89	12.66	0.0015171	0.000231877	830	559.146	1.48441	9.69697	9.12708	0.569885	0.71	TSS	1	1	-	-	-		10857	-10857	prime3	+	39410264	39414825	APOBEC3C	1	R-4187
R-5413	chr22	38152294	38152830	38152533	32	5	25	R-5413	32	0	P-5413-1	5572	23	1	LCL.Dox R-5413	TRIOBP	NM_138632,NM_007032,NM_001039141	3944922	10.97	10.46	10.25	0.00196662	0.00606436	506	393.902	1.28458	8.98299	8.62169	0.361299	0.72	TSS	1	1	8	-	-		10293	10293	within_5'_gene	+	38142240	38172563	TRIOBP	1	R-5413
R-973	chr16	67813438	67813898	67813708	109	6.76818	65	R-1291|R-973	174	0	P-973-1	945	41	1	LCL.Dox R-973	RANBP10	NM_020850	3695867	11.58	10.89	10.84	0.000255886	0.241108	1148	846.341	1.35643	10.1649	9.7251	0.439811	0.74	TSS	1	2	-	-	-		26847	26847	within_5'_gene	-	67840555	67757004	RANBP10	1	R-973
R-1649	chr16	48569852	48570710	48570422	66	6.04439	45	R-1649	66	1	P-1649-1	1618	32	1	LCL.Dox R-1649	N4BP1	NM_153029	3690597	10.65	10.1	9.9	0.00506898	0.0536214	1569	1150.61	1.36362	10.6156	10.1682	0.447447	0.75	TSS	1	1	8	-	-		73698	73698	prime3	-	48644120	48572636	N4BP1	1	R-1649
R-5693	chr6	139695428	139696079	139695636	33	5.04439	25	R-5693	33	0	P-5693-1	5858	15	1	LCL.Dox R-5693	CITED2	NM_001168388,NM_006079,NM_001168389	2976768	11.2	10.66	10.44	5.41558e-05	0.00904703	795	677.439	1.17354	9.63481	9.40395	0.230864	0.76	TSS	1	1	-	-	-		137	-137	prime5	-	139695499	139693398	CITED2	1	R-5693
R-654	chr1	27951511	27952347	27951925	151	7.2384	76	R-654	151	0	P-654-2	629	43	1	LCL.Dox R-654	FGR	NM_001042747,NM_001042729,NM_005248	2403215	11.8	11.32	11.04	0.0011471	0.00980541	1122	755.488	1.48513	10.1319	9.56126	0.570592	0.76	TSS	1	4	-	-	-		826	826	within_5'_gene	-	27952751	27938800	FGR	1	R-654
R-3331	chr9	36257779	36258821	36258452	36	5.16993	30	R-3331	36	0	P-3331-1	17120	5	1	LCL.Dox R-3331	GNE	NM_005476,NM_001190383,NM_001190384,NM_001128227,NM_001190388	3205108	9.74	9.44	8.95	0.0089803	0.0104558	482	277.439	1.73732	8.91289	8.11603	0.796862	0.79	TSS	1	1	8	-	-		38	38	within_5'_gene	-	36258490	36214438	GNE	1	R-3331
R-2064	chr5	14676402	14676915	14676674	48	5.58496	39	R-2064	48	0	P-2064-1	2032	35	1	LCL.Dox R-2064	FAM105B	NM_138348	2802739	10.73	10.02	9.93	0.00232124	0.463166	2902	2009.15	1.44439	11.5028	10.9724	0.530465	0.8	TSS	1	1	-	-	-		11892	11892	within_5'_gene	+	14664782	14699842	FAM105B	1	R-2064
R-1864	chr12	14922553	14923366	14922918	42	5.39232	32	R-1864	42	0	P-1864-1	1833	13	1	LCL.Dox R-1864	HIST4H4	NM_175054	3445643	9.48	8.6	8.67	0.0228807	0.454221	195	217.683	0.895798	7.60733	7.76608	-0.158754	0.81	TSS	1	1	-	-	-		1147	1147	prime3	-	14924065	14923653	HIST4H4	1	R-1864
R-4339	chr7	149412398	149413280	149413000	37	5.20945	28	R-4339	37	0	P-4339-1	4390	16	1	LCL.Dox R-4339	KRBA1	NM_032534	3030799	10	9.39	9.18	0.000107651	0.00176935	726	212.805	3.41158	9.50383	7.73339	1.77044	0.82	TSS	1	1	-	-	-		853	853	within_5'_gene	+	149412147	149431664	KRBA1	1	R-4339
R-1592	chr15	40278451	40278836	40278571	56	5.80735	32	R-1592	56	0	P-1592-1	1558	7	1	LCL.Dox R-1592	EIF2AK4	NM_001013703	3589570	10.38	9.76	9.54	0.00472882	0.0376336	709	500	1.418	9.46964	8.96578	0.503858	0.84	TSS	1	1	-	-	-		52225	52225	within_5'_gene	+	40226346	40327797	EIF2AK4	1	R-1592
R-3162	chr2	120967552	120967930	120967789	41	5.35755	31	R-3162	41	0	P-3162-1	3144	16	1	LCL.Dox R-3162	TMEM185B	NR_000034,NM_024121	2573232	12.19	11.53	11.31	4.31402e-05	0.0107652	306	162.195	1.88662	8.25739	7.34159	0.915801	0.88	TSS	1	1	-	-	-		13195	13195	prime3	-	120980984	120978853	TMEM185B	1	R-3162
R-3559	chr20	50114166	50115112	50114640	37	5.20945	29	R-3559	37	0	P-3559-1	3570	9	1	LCL.Dox R-3559	NFATC2	NM_173091,NM_012340,NM_001136021	3909553	11.29	10.36	10.37	1.94552e-05	0.917759	770	432.317	1.7811	9.58871	8.75595	0.832769	0.92	TSS	1	2	-	-	-		44618	44618	within_5'_gene	-	50159258	50007764	NFATC2	1	R-3559
R-1750	chr7	73252704	73253237	73253080	54	5.75489	40	R-1750	54	1	P-1750-1	1723	23	1	LCL.Dox R-1750	WBSCR27	NM_152559	3056320	9.38	8.54	8.45	0.000300213	0.20811	165	53.6585	3.075	7.36632	5.74574	1.62059	0.93	TSS	1	1	-	-	-		3775	3775	within_5'_gene	-	73256855	73248921	WBSCR27	1	R-1750
R-2024	chr7	134871152	134871912	134871748	45	5.49185	37	R-2024	45	0	P-2024-2	2000	20	1	LCL.Dox R-2024	C7orf49	NR_024186,NR_024185,NM_024033	3074101	11.3	10.52	10.35	0.000463358	0.128283	1524	1353.66	1.12584	10.5736	10.4026	0.170999	0.95	TSS	1	6	-	-	-		24568	24568	within_5'_gene	-	134896316	134868589	WDR91	1	R-2024
R-1879	chr11	65152389	65153306	65153107	40	5.32193	30	R-1879	40	0	P-1879-2	1845	44	1	LCL.Dox R-1879	FRMD8	NM_031904	3335131	10.99	10.15	10.04	3.26634e-05	0.0476562	1213	721.341	1.68159	10.2444	9.49454	0.749825	0.95	TSS	1	1	-	-	-		933	-933	prime3	+	65154040	65180995	FRMD8	1	R-1879
R-3509	chr1	156024381	156025084	156024594	33	5.04439	28	R-3509	33	1	P-3509-1	3504	4	1	LCL.Dox R-3509	LAMTOR2	NM_001145264,NM_014017	2361241	9.92	9.16	8.94	0.00118571	0.196162	615	554.878	1.10835	9.26444	9.11603	0.148416	0.98	TSS	1	1	-	-	-		78	78	within_5'_gene	+	156024516	156028301	ROBLD3	1	R-3509
R-1861	chr1	26868045	26869111	26868905	57	5.83289	42	R-1861	57	3	P-1861-1	1833	27	1	LCL.Dox R-1861	RPS6KA1	NM_001006665,NM_002953	2326561	12.67	11.93	11.68	1.71493e-05	0.00842594	905	539.024	1.67896	9.82177	9.07421	0.747567	0.99	TSS	1	1	-	-	-		3437	-3437	prime3	+	26872342	26901520	RPS6KA1	1	R-1861
R-1802	chr5	122758639	122759324	122758966	54	5.75489	43	R-1802	54	0	P-1802-1	1773	33	1	LCL.Dox R-1802	CEP120	NM_153223,NM_001166226	2873168	10.74	10.03	9.69	0.00074134	0.0175123	1042	828.049	1.25838	10.0251	9.69357	0.331568	1.05	TSS	1	1	8	-	-		320	320	within_5'_gene	-	122759286	122680579	CEP120	1	R-1802
R-3067	chr3	122399251	122400023	122399640	35	5.12928	28	R-3067	35	0	P-3067-1	3049	20	1	LCL.Dox R-3067	PARP14	NM_017554	2639054	11.6	10.66	10.5	0.000488192	0.129513	1599	1137.2	1.40609	10.643	10.1513	0.49169	1.1	TSS	1	1	-	-	-		31	-31	prime3	+	122399671	122449687	PARP14	1	R-3067
R-3953	chr2	113032805	113033919	113033004	34	5.08746	30	R-3953	34	0	P-3953-1	3965	9	1	LCL.Dox R-3953	ZC3H6	NM_198581	2500722	8.34	7.08	7.23	0.00134264	0.154725	506	646.341	0.782868	8.98299	9.33615	-0.353159	1.11	TSS	1	1	-	-	13		173	-173	prime3	+	113033177	113097640	ZC3H6	1	R-3953
R-2432	chr11	47429396	47430243	47429997	36	5.16993	29	R-2432	36	2	P-2432-1	2400	7	1	LCL.Dox R-2432	SLC39A13	NM_152264,NM_001128225	3329793	10.45	9.58	9.33	0.000193153	7.40869e-05	222	115.854	1.91621	7.79442	6.85616	0.938256	1.12	TSS	1	6	8	-	13		53	-53	prime3	+	47430050	47438047	SLC39A13	1	R-2432
R-2453	chr10	46089813	46090588	46090315	44	5.45943	34	R-2453	44	0	P-2453-1	2423	6	1	LCL.Dox R-2453	2011-03-08	NM_145021,NM_001002265,NM_001002266	3286921	11.93	10.99	10.81	0.000145518	0.0244277	1185	946.341	1.25219	10.2107	9.88622	0.324454	1.12	TSS	1	1	8	-	13		39	39	within_5'_gene	-	46090354	45952816	2010-03-08	1	R-2453
R-3765	chr11	117856680	117857439	117857054	33	5.04439	26	R-3765	33	1	P-3765-1	3765	4	1	LCL.Dox R-3765	IL10RA	NR_026691,NM_001558	3351166	11.68	10.87	10.55	1.58835e-05	0.000453683	1289	929.878	1.3862	10.332	9.8609	0.471139	1.13	TSS	1	1	-	-	-		51	-51	prime3	+	117857105	117872196	IL10RA	1	R-3765
R-2715	chr17	62915364	62915904	62915601	40	5.32193	28	R-2715	40	0	P-2715-1	2681	5	1	LCL.Dox R-2715	LRRC37A3	NM_199340	3767169	7.13	5.92	5.9	0.0242233	0.930601	40	44.5122	0.89863	5.32193	5.47613	-0.154201	1.23	TSS	1	2	-	-	-		698	-698	prime5	-	62914903	62850487	LRRC37A3	1	R-2715
R-1764	chr1	226845851	226846165	226845997	48	5.58496	35	R-1764	48	0	P-1764-1	1740	10	1	LCL.Dox R-1764	ITPKB	NM_002221	2458921	10.03	8.97	8.77	1.54849e-05	2.56308e-05	2960	1818.9	1.62736	11.5314	10.8289	0.702529	1.26	TSS	1	1	8	-	-		80879	80879	within_5'_gene	-	226926876	226819390	ITPKB	1	R-1764
R-1374	chr19	18195558	18196097	18195750	54	5.75489	39	R-1374	54	0	P-1374-1	1347	25	1	LCL.Dox R-1374	IL12RB1	NM_153701,NM_005535	3854693	11.19	10.09	9.9	4.54116e-06	0.000281969	465	165.244	2.81402	8.86109	7.36845	1.49263	1.29	TSS	1	1	-	-	-		1947	1947	within_5'_gene	-	18197697	18181371	IL12RB1	1	R-1374
R-2547	chr10	103872881	103873418	103873044	38	5.24793	32	R-2547	38	0	P-2547-1	2518	5	1	LCL.Dox R-2547	LDB1	NM_003893,NM_001113407	3304215	13.01	12.13	11.7	6.95187e-06	0.000498445	1049	442.683	2.36964	10.0348	8.79013	1.24467	1.31	TSS	1	1	-	-	-		1679	1679	within_5'_gene	-	103874723	103867324	LDB1	1	R-2547
R-926	chr6	43701443	43702168	43701947	111	6.79442	70	R-926	111	2	P-926-1	895	33	1	LCL.Dox R-926	VEGFA	NM_001204384,NM_003376,NM_001204385,NM_001171630,NM_001171623,NM_001171625,NM_001171624,NM_001171627,NM_001171626,NM_001171629,NM_001171628,NM_001171622,NM_001033756,NM_001025370,NM_001025369,NM_001025368,NM_001025367,NM_001025366	2908179	11.07	10.1	9.65	1.39319e-06	0.000158035	1827	1667.07	1.09593	10.8353	10.7031	0.132159	1.42	TSS	1	1	-	-	-		36005	-36005	prime3	+	43737952	43754223	VEGFA	1	R-926
R-1183	chr17	27913823	27914662	27914250	82	6.35755	55	R-1183|R-2458	120	0	P-1183-1	1153	19	1	LCL.Dox R-1183	GIT1	NM_014030,NM_001085454	3751541	12.24	11	10.8	2.54207e-05	0.0118246	590	320.732	1.83954	9.20457	8.32522	0.879348	1.44	TSS	1	6	-	-	-		2360	2360	within_5'_gene	-	27916610	27900486	GIT1	1	R-1183
R-6417	chr3	193851937	193853017	193852835	32	5	29	R-6417	32	1	P-6417-2	6694	7	1	LCL.Dox R-6417	HES1	NM_005524	2658595	10.35	8.76	8.86	0.000150013	0.0387631	253	223.171	1.13366	7.98299	7.802	0.18099	1.49	TSS	1	2	8	-	-		1098	-1098	prime3	+	193853933	193856396	HES1	1	R-6417
R-4021	chr10	99473557	99474985	99473898	32	5	25	R-4021	32	1	P-4021-1	4037	4	1	LCL.Dox R-4021	MARVELD1	NM_031484	3260001	10.21	8.78	8.68	2.02368e-05	0.194727	295	109.756	2.68778	8.20457	6.77816	1.42641	1.53	TSS	1	2	-	-	13		418	418	within_5'_gene	+	99473480	99477905	MARVELD1	1	R-4021
R-1670	chr6	32765088	32765976	32765561	55	5.78136	36	R-1670|R-2176	101	0	P-1670-1	1638	24	1	LCL.Dox R-1670	HLA-DOB	NM_002120	2950145	11.48	10.06	9.95	8.51621e-06	0.0177043	890	465.854	1.91047	9.79766	8.86373	0.933929	1.53	TSS	1	4	-	-	-		19264	19264	prime3	-	32784825	32780539	HLA-DOB	1	R-1670
R-3881	chr7	1499788	1500997	1500216	37	5.20945	28	R-3881	37	1	P-3881-1	3899	24	1	LCL.Dox R-3881	MICALL2	NM_182924	3035223	9.95	8.49	8.38	3.5055e-06	0.049362	305	73.1707	4.16833	8.25267	6.19319	2.05947	1.57	TSS	1	6	8	-	13		1107	-1107	prime5	-	1499109	1473994	MICALL2	1	R-3881
R-1448	chr1	181002251	181002571	181002405	66	6.04439	40	R-1448	66	1	P-1448-1	1423	28	1	LCL.Dox R-1448	MR1	NM_001195035,NM_001195000,NM_001194999,NM_001531	2370317	11.73	10.48	10.13	2.56837e-05	0.0131279	1224	832.317	1.47059	10.2574	9.70099	0.556398	1.6	TSS	1	1	-	-	-		733	-733	prime3	+	181003138	181024633	MR1	1	R-1448
R-1215	chr15	40763360	40764124	40763803	93	6.53916	66	R-1215|R-3552	125	0	P-1215-1	1184	14	1	LCL.Dox R-1215	CHST14	NM_130468	3589972	11.11	9.93	9.51	1.19461e-05	0.00104843	609	307.317	1.98167	9.2503	8.26358	0.986714	1.6	TSS	1	6	-	-	13		591	591	within_5'_gene	+	40763212	40765354	CHST14	1	R-1215
R-3482	chr2	219157037	219157399	219157262	31	4.9542	26	R-3482	31	0	P-3482-1	3466	13	1	LCL.Dox R-3482	TMBIM1	NM_022152	2599371	12.79	11.7	11.12	1.44796e-06	0.000135725	1249	598.171	2.08803	10.2866	9.22441	1.06214	1.67	TSS	1	1	-	-	-		18	18	within_5'_gene	-	219157280	219138916	TMBIM1	1	R-3482
R-2758	chr11	63313133	63313562	63313348	39	5.2854	30	R-2758	39	0	P-2758-1	2731	37	1	LCL.Dox R-2758	RARRES3	NM_004585	3333899	10.16	8.81	8.49	0.000273665	0.0320111	106	37.8049	2.80387	6.72792	5.2405	1.48742	1.67	TSS	1	4	-	-	-		9076	9076	within_5'_gene	+	63304272	63313930	RARRES3	1	R-2758
R-2254	chr13	33006951	33007338	33007146	37	5.20945	26	R-2254	37	0	P-2254-1	2226	38	1	LCL.Dox R-2254	N4BP2L1	NM_001079691,NM_052818	3508644	9.57	8.11	7.22	0.000267119	0.000107454	1030	793.293	1.29839	10.0084	9.63171	0.376719	2.35	TSS	1	1	8	-	-		4831	-4831	prime5	-	33002315	32974859	N4BP2L1	1	R-2254
R-869	chr7	131238833	131239392	131239016	90	6.49185	49	R-3731|R-869	122	0	P-869-1	838	29	1	LCL.Dox R-869	PODXL	NM_005397,NM_001018111	3073013	11.82	9.16	8.71	5.20133e-07	0.00219281	589	32.9268	17.8881	9.20212	5.04119	4.16093	3.11	TSS	1	3	8	12	13		2360	2360	within_5'_gene	-	131241376	131185020	PODXL	1	R-869
R-2053	chr12	56881298	56882150	56881879	59	5.88264	46	R-2053	59	0	P-2053-1	2023	8	1	LCL.Dox R-2053	GLS2	NM_013267	3457891	11.01	8.3	7.16	1.13815e-05	0.000329142	621	92.0732	6.74464	9.27845	6.52471	2.75374	3.85	TSS	1	2	-	-	-		302	302	within_5'_gene	-	56882181	56864735	GLS2	1	R-2053
R-2827	chr6	117996245	117996656	117996530	38	5.24793	31	R-2827	38	0	P-2827-1	2795	2	1	LCL.Dox R-2827	NUS1	NM_138459				4			686	989.634	0.693185	9.42206	9.95075	-0.528687		TSS	1	6	-	-	13		86	-86	prime3	+	117996616	118031886	NUS1	1	R-2827
R-2089	chr2	170681137	170681542	170681439	42	5.39232	32	R-2089	42	0	P-2089-1	2058	2	1	LCL.Dox R-2089	METTL5	NM_014168				4			585	596.341	0.980982	9.19229	9.21999	-0.027702		TSS	1	1	-	-	-		86	-86	prime5	-	170681353	170668267	METTL5	1	R-2089
R-2067	chr15	91499745	91500065	91499932	31	4.9542	21	R-2067	31	0	P-2067-1	2032	3	1	LCL.Dox R-2067	RCCD1	NM_033544,NM_001017919				4			601	688.415	0.87302	9.23122	9.42713	-0.195913		TSS	1	1	-	-	-		1827	1827	within_5'_gene	+	91498105	91506355	RCCD1	1	R-2067
R-2837	chr9	140149272	140150247	140149713	31	4.9542	21	R-2837	31	0	P-2837-1	2814	3	1	LCL.Dox R-2837	COBRA1	NM_015456				4			650	447.561	1.45232	9.3443	8.80594	0.538355		TSS	1	6	8	-	-		45	-45	prime3	+	140149758	140168000	COBRA1	1	R-2837
R-3802	chr17	38083586	38084050	38083880	35	5.12928	27	R-3802	35	0	P-3802-1	3792	4	1	LCL.Dox R-3802	ORMDL3	NM_139280				4			1175	941.463	1.24806	10.1984	9.87876	0.319684		TSS	1	1	-	-	-		26	-26	prime5	-	38083854	38077295	ORMDL3	1	R-3802
R-3484	chr6	107435258	107435930	107435624	37	5.20945	29	R-3484	37	0	P-3484-1	3466	4	1	LCL.Dox R-3484	BEND3	NM_001080450				4			111	115.244	0.963175	6.79442	6.84855	-0.0541307			1	1	8	-	13		12	12	within_5'_gene	-	107435636	107386384	BEND3	1	R-3484
R-3767	chr11	809125	810183	809541	32	5	25	R-3767	32	0	P-3767-1	3765	5	1	LCL.Dox R-3767	RPLP2	NM_001004				4			464	735.976	0.630456	8.85798	9.52351	-0.665533		TSS	1	1	-	-	-		394	-394	prime3	+	809935	812876	RPLP2	1	R-3767
R-5429	chr18	47013167	47013966	47013685	31	4.9542	26	R-5429	31	1	P-5429-2	5572	5	1	LCL.Dox R-5429	C18orf32	NM_001035005,NM_001199346				4			9	9	1	3.16993	3.16993	0		TSS	1	1	-	-	-		57	-57	prime3	+	47013742	47013792	MIR1539	1	R-5429
R-3906	chr15	42066373	42066907	42066710	36	5.16993	26	R-3906	36	1	P-3906-1	3899	5	1	LCL.Dox R-3906	MAPKBP1	NM_001128608,NM_014994				4			1241	929.878	1.33458	10.2773	9.8609	0.41639		TSS	1	1	8	-	-		79	79	within_5'_gene	+	42066631	42120053	MAPKBP1	1	R-3906
R-4990	chr14	23770664	23771478	23770800	31	4.9542	26	R-4990	31	1	P-4990-1	5076	5	1	LCL.Dox R-4990	PPP1R3E	NR_026862				4			585	530.488	1.10276	9.19229	9.05118	0.141117		TSS	1	1	8	-	-		1257	1257	within_5'_gene	-	23772057	23765112	PPP1R3E	1	R-4990
R-3069	chr10	43950793	43951483	43951223	37	5.20945	26	R-3069	37	0	P-3069-1	3049	5	1	LCL.Dox R-3069	ZNF487P	NR_026693				4			368	532.317	0.691317	8.52356	9.05614	-0.53258		TSS	1	1	8	-	13		18650	18650	within_5'_gene	+	43932573	43978007	ZNF487	1	R-3069
R-2856	chr16	58022840	58023203	58022956	34	5.08746	29	R-2856	34	1	P-2856-1	2824	5	1	LCL.Dox R-2856	ZNF319	NM_020807				4			106	57.3171	1.84936	6.72792	5.84089	0.887027		TSS	1	1	8	-	-		10806	10806	prime3	-	58033762	58028572	ZNF319	1	R-2856
R-2390	chr12	122231925	122232429	122232276	46	5.52356	31	R-2390	46	0	P-2390-1	2358	5	1	LCL.Dox R-2390	RHOF	NM_019034				4			847	1076.83	0.786569	9.72622	10.0726	-0.346356		TSS	1	1	-	-	-		682	-682	prime5	-	122231594	122215659	RHOF	1	R-2390
R-2650	chr19	46145093	46146002	46145540	43	5.42626	32	R-2650	43	0	P-2650-2	2615	6	1	LCL.Dox R-2650	LOC100287177	NM_001242348				4			533	407.317	1.30856	9.05799	8.67001	0.387983		TSS	1	1	-	-	-		2871	-2871	prime5	-	46142669	46112657	EML2	1	R-2650
R-1667	chr1	6761715	6762167	6761921	54	5.75489	39	R-1667	54	1	P-1667-1	1638	6	1	LCL.Dox R-1667	DNAJC11	NM_018198				4			556	376.22	1.47786	9.11894	8.55543	0.56351			1	1	-	-	-		45	45	within_5'_gene	-	6761966	6694228	DNAJC11	1	R-1667
R-4480	chr6	71567518	71567937	71567759	31	4.9542	24	R-4480	31	0	P-4480-1	4525	7	1	LCL.Dox R-4480	B3GAT2	NM_080742				4			799	787.195	1.015	9.64205	9.62058	0.0214742		TSS	1	1	8	-	13		190281	190281	within_5'_gene	+	71377478	71571716	SMAP1	1	R-4480
R-4629	chr9	114393185	114394194	114393471	31	4.9542	25	R-4629	31	0	P-4629-1	4697	7	1	LCL.Dox R-4629	DNAJC25	NM_001015882,NR_037148				4			584	775	0.753548	9.18982	9.59805	-0.408228		TSS	1	1	-	-	-		160	-160	prime3	+	114393631	114416631	DNAJC25	1	R-4629
R-2778	chr7	101950128	101950792	101950355	43	5.42626	34	R-2778	43	0	P-2778-1	2751	8	1	LCL.Dox R-2778	MIR4285	NR_036245				4			1512	1714.02	0.882134	10.5622	10.7432	-0.180929		TSS	1	4	-	-	-		21951	21951	within_5'_gene	+	101928404	101962177	SH2B2	1	R-2778
R-1611	chr12	122467888	122468354	122468096	49	5.61471	37	R-1611	49	1	P-1611-1	1579	8	1	LCL.Dox R-1611	BCL7A	NM_001024808,NM_020993				4			458	110.366	4.14983	8.8392	6.78615	2.05305		TSS	1	2	8	12	13		8236	8236	within_5'_gene	+	122459860	122499950	BCL7A	1	R-1611
R-1602	chr6	36577359	36577809	36577501	57	5.83289	42	R-1602	57	0	P-1602-1	1572	8	1	LCL.Dox R-1602	MIR3925	NR_037491				4			2805	3596.34	0.779959	11.4538	11.8123	-0.358529		TSS	1	1	-	-	-		15412	15412	prime5	+	36562089	36572244	SFRS3	1	R-1602
R-1659	chr14	35761307	35761957	35761630	62	5.9542	46	R-1659	62	0	P-1659-1	1627	8	1	LCL.Dox R-1659	PSMA6	NM_002791				4			1831	1930.49	0.948465	10.8384	10.9147	-0.0763336		TSS	1	1	-	-	-		57	57	within_5'_gene	+	35761573	35786680	PSMA6	1	R-1659
R-2786	chr19	47104124	47104582	47104317	35	5.12928	29	R-2786	35	0	P-2786-1	2751	9	1	LCL.Dox R-2786	LOC100506012	NM_001205281				4			1180	1140.85	1.03431	10.2046	10.1559	0.0486731		TSS	1	1	-	-	-		194	-194	prime3	+	47104511	47114039	CALM3	1	R-2786
R-2556	chr8	82192337	82192890	82192609	43	5.42626	31	R-2556	43	0	P-2556-1	2530	9	1	LCL.Dox R-2556	FABP5	NM_001444				4			739	718.902	1.02796	9.52943	9.48965	0.0397784		TSS	1	2	-	-	-		175	-175	prime3	+	82192784	82197008	FABP5	1	R-2556
R-1469	chr16	69599353	69600230	69599775	56	5.80735	40	R-1469	56	0	P-1469-2	1442	9	1	LCL.Dox R-1469	MIR1538	NR_031719				4			9	9	1	3.16993	3.16993	0		TSS	1	6	-	-	-		4	-4	prime5	-	69599771	69599710	MIR1538	1	R-1469
R-894	chr10	50091148	50091666	50091426	109	6.76818	70	R-3324|R-894|R-2181	179	0	P-894-1	11461	9	1	LCL.Dox R-894	LRRC18	NM_001006939				4			1205	1318.9	0.913638	10.2348	10.3651	-0.130305		TSS	1	1	8	-	-		197909	197909	within_5'_gene	+	49893517	50191001	WDFY4	1	R-894
R-2091	chr12	104350773	104351170	104350980	41	5.35755	31	R-2091	41	2	P-2091-1	2058	10	1	LCL.Dox R-2091	C12orf73	NM_001135570				4			584	577.439	1.01136	9.18982	9.17352	0.0162998		TSS	1	1	-	-	-		13	13	within_5'_gene	-	104350993	104343980	C12orf73	1	R-2091
R-2581	chr1	93811147	93811640	93811387	40	5.32193	31	R-2581	40	0	P-2581-1	2551	10	1	LCL.Dox R-2581	LOC100131564	NR_034089				4			2868	2470.73	1.16079	11.4858	11.2707	0.215107		TSS	1	1	-	-	-		90	-90	prime3	+	93811477	93828148	DR1	1	R-2581
R-1485	chr17	6558178	6558902	6558622	59	5.88264	41	R-1485	59	0	P-1485-1	1457	10	1	LCL.Dox R-1485	C17orf100	NM_001105520				4			165	132.927	1.24128	7.36632	7.05449	0.311834		TSS	1	1	-	-	-		3564	3564	prime5	+	6555058	6556617	C17orf100	1	R-1485
R-1572	chr2	232544704	232545418	232545092	71	6.14975	55	R-1723|R-1572	122	2	P-1572-1	1540	10	1	LCL.Dox R-1572	PTMA	NM_002823,NM_001099285				4			1508	1472.56	1.02407	10.5584	10.5241	0.0343091		TSS	1	1	-	-	-		28142	-28142	prime3	+	232573234	232578250	PTMA	1	R-1572
R-4308	chr13	26760250	26760941	26760796	31	4.9542	23	R-4308	31	0	P-4308-2	4347	11	1	LCL.Dox R-4308	RNF6	NM_183044,NM_183043,NM_005977				4			481	551.829	0.871646	8.90989	9.10808	-0.198185		TSS	1	1	-	-	-		35089	35089	prime3	-	26795840	26786904	RNF6	1	R-4308
R-2805	chr2	3622593	3623046	3622737	39	5.2854	30	R-2805	39	0	P-2805-1	2776	11	1	LCL.Dox R-2805	RPS7	NM_001011				4			912	1464.63	0.622681	9.83289	10.5163	-0.683435		TSS	1	1	-	-	-		115	-115	prime3	+	3622852	3628509	RPS7	1	R-2805
R-3055	chr9	5832405	5833234	5833070	32	5	25	R-3055	32	0	P-3055-2	3030	12	1	LCL.Dox R-3055	ERMP1	NM_024896				4			539	735.366	0.732968	9.07414	9.52232	-0.448177		TSS	1	1	-	-	-		11	11	within_5'_gene	-	5833081	5784571	ERMP1	1	R-3055
R-3782	chr13	42534812	42535629	42535304	36	5.16993	27	R-3782	36	1	P-3782-1	3792	12	1	LCL.Dox R-3782	KIAA0564	NM_001009814,NM_015058				4			907	864.024	1.04974	9.82496	9.75493	0.0700305		TSS	1	1	8	-	13		83	-83	prime5	-	42535221	42140960	KIAA0564	1	R-3782
R-1506	chr9	37903864	37904649	37904372	60	5.90689	46	R-1506	60	0	P-1506-2	1480	12	1	LCL.Dox R-1506	MCART1	NM_033412,NR_024873,NR_024872				4			660	689.634	0.957029	9.36632	9.42969	-0.0633652		TSS	1	1	-	-	-		22	-22	prime5	-	37904350	37887593	MCART1	1	R-1506
R-2713	chr15	57179228	57179934	57179520	34	5.08746	26	R-2713	34	0	P-2713-1	2681	13	1	LCL.Dox R-2713	LOC145783	NR_015419				4			569	492.683	1.1549	9.15228	8.94452	0.207769		TSS	1	1	-	-	13		31177	31177	within_5'_gene	-	57210697	57178367	LOC145783	1	R-2713
R-3551	chr16	30886348	30886926	30886698	40	5.32193	29	R-3551	40	0	P-3551-1	3532	13	1	LCL.Dox R-3551	MIR762	NR_031576				4			10	9	1.11111	3.32193	3.16993	0.152003		TSS	1	1	-	-	-		18525	-18525	prime3	+	30905223	30905306	MIR762	1	R-3551
R-2596	chr13	52768299	52768969	52768580	32	5	26	R-2596	32	0	P-2596-1	2564	14	1	LCL.Dox R-2596	THSD1P1	NR_002816				4			382	429.268	0.889886	8.57743	8.74574	-0.168307		TSS	1	1	-	-	-		22	22	within_5'_gene	-	52768602	52741846	THSD1P	1	R-2596
R-3936	chr4	152020330	152020990	152020614	35	5.12928	28	R-3936	35	1	P-3936-1	3936	14	1	LCL.Dox R-3936	RPS3A	NM_001006				4			1150	2048.78	0.56131	10.1674	11.0005	-0.833132		TSS	1	1	-	-	-		139	-139	prime3	+	152020753	152025804	RPS3A	1	R-3936
R-3968	chr17	56415173	56415798	56415452	33	5.04439	29	R-3968	33	1	P-3968-1	3965	14	1	LCL.Dox R-3968	MIR142	NR_029683				4			51	51.8293	0.984	5.67243	5.6957	-0.0232698		TSS	1	1	-	-	-		6773	-6773	prime5	-	56408679	56408592	MIR142	1	R-3968
R-2734	chr9	130213447	130213879	130213736	32	5	22	R-2734	32	0	P-2734-1	2714	15	1	LCL.Dox R-2734	RPL12	NM_000976				4			1034	1509.76	0.684879	10.014	10.5601	-0.546079		TSS	1	1	-	-	-		52	-52	prime5	-	130213684	130209954	RPL12	1	R-2734
R-2555	chr1	1310166	1310922	1310622	40	5.32193	33	R-2555	40	0	P-2555-1	2530	15	1	LCL.Dox R-2555	AURKAIP1	NM_001127229,NM_001127230,NM_017900				4			442	312.195	1.41578	8.7879	8.2863	0.501598		TSS	1	1	-	-	-		42	-42	prime5	-	1310580	1309109	AURKAIP1	1	R-2555
R-1743	chr1	200638413	200639434	200638976	65	6.02237	45	R-1743	65	0	P-1743-1	1718	15	1	LCL.Dox R-1743	DDX59	NM_001031725				4			776	884.756	0.877078	9.59991	9.78914	-0.189223		TSS	1	1	-	-	-		150	150	within_5'_gene	-	200639126	200613164	DDX59	1	R-1743
R-953	chr2	98582994	98583692	98583410	95	6.56986	54	R-1713|R-953|R-2889	209	2	P-953-1	923	15	1	LCL.Dox R-953	TMEM131	NM_015348				4			2179	1670.73	1.30422	11.0895	10.7063	0.383186		TSS	1	1	-	-	13		28944	28944	within_5'_gene	-	98612354	98372800	TMEM131	1	R-953
R-2658	chr13	39618215	39618579	39618385	35	5.12928	27	R-2658	35	0	P-2658-1	2628	16	1	LCL.Dox R-2658	NHLRC3	NM_001012754,NM_001017370				4			612	564.634	1.08389	9.25739	9.14117	0.116215		TSS	1	1	-	-	-		5931	5931	within_5'_gene	+	39612454	39624246	NHLRC3	1	R-2658
R-4581	chr2	134911680	134912188	134912013	32	5	28	R-4581	32	0	P-4581-1	4651	16	1	LCL.Dox R-4581	MIR3679	NR_037450				4			345	431.707	0.799153	8.43045	8.75391	-0.323457		TSS	1	4	-	-	-		99816	-99816	prime3	+	135011829	135206468	MGAT5	1	R-4581
R-1947	chr8	23145393	23145905	23145585	43	5.42626	31	R-1947	43	1	P-1947-1	1917	16	1	LCL.Dox R-1947	R3HCC1	NM_001136108				4			319	215.244	1.48204	8.31741	7.74983	0.567584		TSS	1	2	8	-	-		26	-26	prime3	+	23145611	23153791	R3HCC1	1	R-1947
R-2913	chr17	25846070	25846493	25846348	36	5.16993	32	R-2913	36	0	P-2913-1	2881	16	1	LCL.Dox R-2913	KSR1	NM_014238				4			725	576.829	1.25687	9.50184	9.172	0.329837		TSS	1	4	8	-	-		47313	47313	within_5'_gene	+	25799035	25950718	KSR1	1	R-2913
R-1552	chr6	79520511	79520821	79520712	43	5.42626	29	R-1552	43	0	P-1552-1	1520	18	1	LCL.Dox R-1552	IRAK1BP1	NM_001010844				4			350	423.78	0.825899	8.45121	8.72717	-0.275962		TSS	1	1	-	-	13		56476	-56476	prime3	+	79577188	79608320	IRAK1BP1	1	R-1552
R-3227	chr12	105379913	105380797	105380212	38	5.24793	31	R-3227	38	1	P-3227-1	3206	18	1	LCL.Dox R-3227	C12orf45	NM_152318				4			846	597.561	1.41576	9.72451	9.22294	0.501572		TSS	1	1	-	-	-		115	115	within_5'_gene	+	105380097	105388505	C12orf45	1	R-3227
R-3671	chr3	169490538	169491376	169490846	31	4.9542	24	R-3671	31	0	P-3671-1	3674	19	1	LCL.Dox R-3671	MYNN	NR_033703,NM_001185118,NR_033702,NM_018657,NM_001185119				4			678	782.317	0.866656	9.40514	9.61161	-0.206468		TSS	1	1	-	-	-		6	-6	prime3	+	169490852	169505337	MYNN	1	R-3671
R-3132	chr6	36354347	36354998	36354637	36	5.16993	28	R-3132	36	0	P-3132-1	3110	19	1	LCL.Dox R-3132	ETV7	NM_001207038,NM_001207035,NM_001207039,NM_001207036,NM_001207037,NM_001207040,NM_001207041,NM_016135				4			790	249.39	3.16773	9.62571	7.96226	1.66345		TSS	1	3	-	-	-		830	830	within_5'_gene	-	36355467	36333970	ETV7	1	R-3132
R-2657	chr10	32634941	32635846	32635213	48	5.58496	34	R-2657	48	0	P-2657-1	2628	19	1	LCL.Dox R-2657	EPC1	NM_025209				4			1294	1773.78	0.729515	10.3376	10.7926	-0.45499		TSS	1	1	-	-	-		900	900	within_5'_gene	-	32636113	32557858	EPC1	1	R-2657
R-1803	chr15	73148848	73149303	73149011	49	5.61471	38	R-1803	49	0	P-1803-1	1773	19	1	LCL.Dox R-1803	ADPGK	NR_023318,NR_023319,NM_031284				4			1078	919.512	1.17236	10.0741	9.84472	0.229417		TSS	1	1	-	-	-		72885	-72885	prime5	-	73076126	73043707	ADPGK	1	R-1803
R-1423	chr7	148988037	148988736	148988340	79	6.30378	52	R-1423	79	0	P-1423-1	1399	19	1	LCL.Dox R-1423	LOC155060	NR_036573				4			326	304.878	1.06928	8.34873	8.25209	0.0966397		TSS	1	1	8	-	13		29079	29079	within_5'_gene	+	148959261	148994392	ZNF783	1	R-1423
R-2937	chr17	47303070	47303712	47303452	36	5.16993	26	R-2937	36	0	P-2937-1	2905	20	1	LCL.Dox R-2937	PHOSPHO1	NM_178500,NM_001143804				4			70	50	1.4	6.12928	5.64386	0.485427		TSS	1	2	8	-	-		4676	4676	within_5'_gene	-	47308128	47300731	PHOSPHO1	1	R-2937
R-3597	chr7	36322628	36323580	36323364	36	5.16993	27	R-3597	36	0	P-3597-1	3601	20	1	LCL.Dox R-3597	KIAA0895	NM_001199707,NM_001199706,NM_015314,NM_001199708				4			223	99.3902	2.24368	7.8009	6.63503	1.16587		TSS	1	2	8	12	13		130529	130529	within_5'_gene	+	36192835	36341152	EEPD1	1	R-3597
R-1531	chr4	4543634	4544270	4543817	71	6.14975	52	R-1531|R-2496	111	1	P-1531-1	1502	20	1	LCL.Dox R-1531	LOC100507266	NR_037888				4			1057	1007.32	1.04932	10.0458	9.9763	0.0694575		TSS	1	1	8	-	-		42	-42	prime5	-	4543775	4420695	STX18	1	R-1531
R-1629	chr1	212964880	212965489	212965195	54	5.75489	39	R-1629	54	0	P-1629-2	1601	25	1	LCL.Dox R-1629	TATDN3	NM_001146169,NM_001146170,NM_001146171,NM_001042552,NM_001042553				4			619	664.634	0.931339	9.2738	9.37642	-0.102621		TSS	1	1	-	-	-		26	26	within_5'_gene	+	212965169	212990167	TATDN3	1	R-1629
R-2418	chr9	93940621	93941047	93940900	39	5.2854	30	R-2418	39	0	P-2418-1	2389	26	1	LCL.Dox R-2418	LOC100129316	NR_033912				4			347	381.707	0.909073	8.43879	8.57632	-0.137531		TSS	1	2	8	12	13		183306	183306	prime3	-	94124206	93976096	AUH	1	R-2418
R-793	chr1	203272464	203273185	203272766	110	6.78136	60	R-1113|R-793|R-1736|R-3724	303	0	P-793-1	762	30	1	LCL.Dox R-793	LOC730227	NR_034150,NR_034151				4			2003	1899.39	1.05455	10.9679	10.8913	0.0766261		TSS	1	1	-	-	-		1897	-1897	prime3	+	203274663	203278729	BTG2	1	R-793
R-1609	chr12	104940279	104940763	104940621	61	5.93074	41	R-1609|R-3245	103	1	P-1609-1	1575	49	1	LCL.Dox R-1609	MIR3922	NR_037487				4			3971	3437.2	1.1553	11.9553	11.747	0.208271		TSS	1	1	8	-	-		89844	89844	within_5'_gene	+	104850777	105151883	CHST11	1	R-1609
R-1648	chr6	109438475	109438804	109438636	52	5.70044	38	R-1648	52	0	P-1648-1	1618	51	1	LCL.Dox R-1648	CEP57L1	NM_173830,NM_001083535				4			664	580.488	1.14387	9.37504	9.18112	0.193917		TSS	1	1	-	-	13		22281	22281	within_5'_gene	+	109416355	109485115	C6orf182	1	R-1648
R-1285	chr6	27840948	27841484	27841262	91	6.50779	62	R-1285	91	2	P-1285-1	17060	14	2	LCL.Dox R-1285|LCL.nutlin.FDR.relax R-2987	HIST1H4L	NM_003546	2947081	11.19	12.47	12.9	5.45908e-05	0.00517963	31	21.9512	1.41222	4.9542	4.45623	0.497967	-1.71	TSS	1	4	-	-	-		27	27	within_5'_gene	-	27841289	27840925	HIST1H4L	1	R-1285
R-3523	chr6	26103971	26104511	26104239	38	5.24793	29	R-3523	38	0	P-3523-2	3504	25	2	LCL.Dox R-3523|Saos2.doxycycline R-1872	HIST1H4C	NM_003542	2899146	11.56	12.71	12.76	0.0034202	0.583341	36	29.878	1.2049	5.16993	4.90101	0.268911	-1.2	TSS	1	1	-	-	-		64	64	within_5'_gene	+	26104175	26104565	HIST1H4C	1	R-3523
R-2289	chr5	172571338	172571694	172571466	36	5.16993	29	R-2289	36	0	P-2289-1	2252	16	2	LCL.Dox R-2289|MCF7.Nutlin R-3265	BNIP1	NM_013978,NM_013980,NM_013979,NM_001205	2841528	7.26	8.22	8.42	0.000520788	0.000961469	588	394.512	1.49045	9.19967	8.62393	0.575746	-1.16		1	1	-	-	-		22	22	within_5'_gene	+	172571444	172591390	BNIP1	1	R-2289
R-2917	chr20	37681239	37681666	37681429	34	5.08746	28	R-2917	34	0	P-2917-1	2905	7	2	LCL.Dox R-2917|Saos2.doxycycline R-1175	DHX35	NR_033905,NM_021931,NM_001190809	3884922	8.99	9.92	10.06	0.00250161	0.172002	719	684.756	1.05001	9.48985	9.41945	0.0704016	-1.07	TSS	1	1	-	-	-		90430	90430	prime5	+	37590999	37668364	DHX35	1	R-2917
R-1819	chr14	68750147	68750497	68750286	58	5.85798	43	R-1819|R-2245|R-3224|R-2723	172	0	P-1819-1	1792	29	2	LCL.Dox R-1819|LCL.nutlin.FDR.relax R-2172	RAD51L1	NM_002877,NM_133510,NM_133509	3541497	7.69	8.38	8.66	0.00596914	0.0183646	2616	2882.32	0.907603	11.3531	11.493	-0.139867	-0.97	TSS	1	1	8	-	13		463778	463778	within_5'_gene	+	68286508	69062614	RAD51L1	1	R-1819
R-2001	chr13	74731970	74732575	74732256	50	5.64386	34	R-2001	50	0	P-2001-1	1971	49	2	LCL.Dox R-2001|IMR90.5FU R-615	KLF12	NM_007249	3517793	9.54	10.21	10.47	0.000463862	0.0201243	1259	1680.49	0.749187	10.2981	10.7147	-0.416602	-0.93	TSS	1	1	8	-	13		24190	-24190	prime5	-	74708066	74260148	KLF12	1	R-2001
R-2565	chr21	44229446	44230057	44229796	48	5.58496	36	R-2565	48	0	P-2565-1	2530	12	2	LCL.Dox R-2565|Saos2.doxycycline R-2180	WDR4	NM_033661,NM_018669	3933817	8.57	9.19	9.48	0.000127629	0.00484577	577	781.098	0.738704	9.17243	9.60936	-0.436931	-0.91	TSS	1	1	-	-	-		69882	69882	prime3	-	44299678	44263203	WDR4	1	R-2565
R-2295	chr10	99172503	99173085	99172801	47	5.55459	32	R-2295	47	0	P-2295-2	2268	11	2	LCL.Dox R-2295|LCL.nutlin.FDR.relax R-3464	RRP12	NM_001145114,NM_015179	3302240	9.74	10.5	10.6	4.57121e-05	0.099982	418	514.024	0.813191	8.70736	9.00569	-0.298334	-0.86	TSS	1	1	-	-	-		11674	-11674	prime5	-	99161127	99116458	RRP12	1	R-2295
R-2672	chr3	157827585	157828362	157827834	34	5.08746	25	R-2672	34	0	P-2672-1	2647	12	2	LCL.Dox R-2672|MCF7.Nutlin R-3272	RSRC1	NM_016625	2649532	10.47	11.28	11.33	0.00163363	0.655614	876	965.244	0.907543	9.77479	9.91475	-0.139963	-0.86	TSS	1	1	8	-	13		57	-57	prime3	+	157827891	158262576	RSRC1	1	R-2672
R-3008	chr21	40275832	40276176	40276005	34	5.08746	23	R-3008	34	0	P-3008-1	2976	7	2	LCL.Dox R-3008|Saos2.doxycycline R-2286	ETS2	NM_005239	3921068	8.16	8.67	8.86	0.000922808	0.00275886	163	168.902	0.965054	7.34873	7.40005	-0.0513182	-0.7	TSS	1	1	-	-	-		98157	98157	prime5	+	40177848	40196878	ETS2	1	R-3008
R-1254	chr1	41787389	41788220	41787860	77	6.26679	55	R-1254|R-1274	153	0	P-1254-1	1222	33	2	LCL.Dox R-1254|LCL.nutlin.FDR.relax R-2781	SCMH1	NM_001172220,NM_001172219,NM_001172218,NM_012236,NM_001172221,NM_001031694,NM_001172222	2408499	9.77	10.3	10.37	0.000270372	0.0271108	381	497.561	0.765735	8.57365	8.95873	-0.385082	-0.6	TSS	1	1	8	-	13		80072	-80072	prime5	-	41707788	41492876	SCMH1	1	R-1254
R-2100	chr6	137102902	137103199	137103073	34	5.08746	27	R-2100	34	0	P-2100-1	2066	24	2	LCL.Dox R-2100|LCL.nutlin.FDR.relax R-2330	MAP3K5	NM_005923	2975867	10	10.3	10.57	0.00732529	0.0632209	3665	4137.8	0.885735	11.8396	12.0146	-0.175052	-0.57	TSS	1	1	-	-	-		10583	10583	within_5'_gene	-	137113656	136878186	MAP3K5	1	R-2100
R-1645	chr1	93544336	93545251	93544714	73	6.18982	53	R-1645	73	3	P-1645-1	1618	24	2	LCL.Dox R-1645|Saos2.doxycycline R-647	MTF2	NM_007358,NM_001164393,NM_001164392,NM_001164391	2346934	10.33	10.73	10.88	0.00582596	0.156913	1561	1862.8	0.837984	10.6083	10.8633	-0.255006	-0.55	TSS	1	1	-	-	-		77	-77	prime3	+	93544791	93604638	MTF2	1	R-1645
R-5099	chr16	73073991	73074533	73074210	32	5	20	R-5099	32	1	P-5099-1	5193	21	2	LCL.Dox R-5099|MCF7.Nutlin R-3362	ZFHX3	NM_006885,NM_001164766	3698256	9.07	9.48	9.62	0.000758553	0.0334068	598	612.805	0.975841	9.224	9.25928	-0.0352823	-0.55	TSS	1	1	8	-	13		8064	8064	within_5'_gene	-	73082274	72816785	ZFHX3	1	R-5099
R-2988	chr2	9941032	9941695	9941425	35	5.12928	29	R-2988	35	0	P-2988-1	2961	18	2	LCL.Dox R-2988|U2OS.nutlin R-2564	TAF1B	NM_005680	2469094	8.47	9.02	9.01	0.124565	0.980297	508	565.244	0.898727	8.98868	9.14273	-0.154045	-0.54	TSS	1	1	-	-	13		42145	-42145	prime3	+	9983570	10074543	TAF1B	1	R-2988
R-2906	chr3	111851757	111852287	111852161	38	5.24793	33	R-2906	38	0	P-2906-1	2881	34	2	LCL.Dox R-2906|LCL.nutlin.FDR.relax R-3096	GCET2	NM_001190260,NM_152785,NM_001190259	2688605	11.24	11.58	11.77	0.00985793	0.141819	1838	3070.12	0.598673	10.8439	11.5841	-0.740159	-0.53	TSS	1	1	-	-	-		44	-44	prime5	-	111852117	111839687	GCET2	1	R-2906
R-836	chr11	13688306	13688554	13688421	78	6.2854	38	R-836	78	0	P-836-1	805	37	2	LCL.Dox R-836|LCL.nutlin.FDR.relax R-2657	FAR1	NM_032228	3321269	8.96	9.46	9.49	0.111123	0.866167	829	785.366	1.05556	9.69523	9.61722	0.0780072	-0.53	TSS	1	8	8	-	-		1784	-1784	prime3	+	13690205	13753891	FAR1	1	R-836
R-1540	chr10	11288700	11289511	11288855	76	6.24793	56	R-1331|R-1540|R-1378	219	0	P-1540-1	1510	64	2	LCL.Dox R-1540|LCL.nutlin.FDR.relax R-1619	CELF2	NM_001025076,NM_001083591,NM_006561,NM_001025077	3234760	11.33	11.69	11.81	0.000840289	0.0572352	4700	5707.32	0.823504	12.1984	12.4786	-0.280152	-0.48	TSS	1	1	-	-	-		81863	81863	within_5'_gene	+	11206992	11378672	CUGBP2	1	R-1540
R-4104	chr16	68056860	68057412	68057144	38	5.24793	29	R-4104	38	0	P-4104-1	4110	14	2	LCL.Dox R-4104|MCF7.Nutlin R-3599	DUS2L	NM_017803	3665997	10.24	10.65	10.71	0.015607	0.414303	749	740.244	1.01183	9.54882	9.53186	0.016965	-0.47	TSS	1	1	-	-	-		59	-59	prime3	+	68057203	68113184	DUS2L	1	R-4104
R-2717	chr1	28907913	28908625	28908355	39	5.2854	29	R-2717	39	0	P-2717-1	2693	11	2	LCL.Dox R-2717|U2OS.Eto R-2008	SNHG12	NR_024127	2403557	10.7	11.02	11.14	0.0559057	0.41224	1203	1760.37	0.683381	10.2324	10.7817	-0.549239	-0.44	TSS	1	1	-	-	-		11	11	within_5'_gene	-	28908366	28905051	SNHG12	1	R-2717
R-1946	chr15	63796030	63796934	63796730	48	5.58496	37	R-1946	48	0	P-1946-1	1914	12	2	LCL.Dox R-1946|MCF7.Nutlin R-2642	USP3	NM_006537	3597603	11.39	11.61	11.81	0.0126953	0.0867419	1580	2060.98	0.766627	10.6257	11.0091	-0.383403	-0.42	TSS	1	1	-	-	-		79	-79	prime3	+	63796809	63883663	USP3	1	R-1946
R-1154	chr14	35844854	35845348	35845038	91	6.50779	56	R-2515|R-1154	134	0	P-1154-1	1125	16	2	LCL.Dox R-1154|Saos2.doxycycline R-737	NFKBIA	NM_020529	3561039	12.67	12.95	13.08	0.00062312	0.0296716	1224	1271.95	0.962301	10.2574	10.3128	-0.0554398	-0.41	TSS	1	1	-	-	-		28922	28922	prime3	-	35873960	35870715	NFKBIA	1	R-1154
R-1510	chr16	74266674	74267113	74266980	54	5.75489	38	R-1510	54	1	P-1510-1	1480	19	2	LCL.Dox R-1510|U2OS.nutlin R-4560	PSMD7	NM_002811	3668617	10.9	11.33	11.31	0.0182416	0.812345	758	864.634	0.876671	9.56605	9.75595	-0.189892	-0.41	TSS	1	1	-	-	-		63700	-63700	prime3	+	74330680	74340186	PSMD7	1	R-1510
R-2301	chr5	133968420	133968731	133968547	32	5	24	R-2301	32	1	P-2301-1	2268	9	2	LCL.Dox R-2301|MCF7.Nutlin R-2564	SAR1B	NM_001033503,NM_016103	2876257	9.38	9.69	9.77	0.0824773	0.64424	432	475.61	0.908308	8.75489	8.89363	-0.138747	-0.39	TSS	1	1	-	-	-		20	-20	prime5	-	133968527	133942118	SAR1B	1	R-2301
R-2068	chr8	143750954	143751535	143751399	41	5.35755	31	R-2068	41	0	P-2068-1	2042	6	2	LCL.Dox R-2068|U2OS.ActD R-1632	JRK	NM_001077527,NM_003724	3157060	8.52	8.71	8.86	0.000915294	0.00209454	346	331.707	1.04309	8.43463	8.37377	0.0608612	-0.34	TSS	1	1	-	-	-		2	2	within_5'_gene	-	143751401	143738873	JRK	1	R-2068
R-2973	chr16	67578089	67578878	67578501	33	5.04439	25	R-2973	33	2	P-2973-1	2944	8	2	LCL.Dox R-2973|MCF7.5FU R-1718	FAM65A	NM_001193524,NM_001193523,NM_001193522,NM_024519	3665550	9.45	9.49	9.78	0.0249948	0.00595174	601	475	1.26526	9.23122	8.89178	0.339437	-0.33	TSS	1	2	8	12	13		15748	15748	within_5'_gene	+	67562753	67580689	FAM65A	1	R-2973
R-2242	chr15	93166619	93167060	93166823	51	5.67243	39	R-2242	51	0	P-2242-1	2205	22	2	LCL.Dox R-2242|U2OS.nutlin R-2082	FAM174B	NM_207446	3639406	10.14	10.47	10.47	0.00641247	0.889319	607	484.756	1.25218	9.24555	8.92112	0.324437	-0.33	TSS	1	1	8	-	-		32208	32208	within_5'_gene	-	93199031	93160678	FAM174B	1	R-2242
R-3027	chr4	39659185	39659509	39659354	32	5	22	R-3027	32	0	P-3027-1	2996	46	2	LCL.Dox R-3027|LCL.nutlin.FDR.relax R-1994	C4orf34	NM_174921	2766492	10.17	10.5	10.47	0.00848158	0.630761	1310	1312.8	0.997863	10.3554	10.3584	-0.00308569	-0.3	TSS	1	1	-	-	-		18873	-18873	prime5	-	39640481	39552545	C4orf34	1	R-3027
R-1036	chr21	45574578	45575324	45575086	98	6.61471	70	R-1036	98	0	P-1036-2	1004	49	2	LCL.Dox R-1036|LCL.nutlin.FDR.relax R-2042	C21orf33	NM_004649,NM_198155	3923537	9.11	9.37	9.41	0.0654747	0.193257	836	1123.17	0.744321	9.70736	10.1334	-0.426002	-0.3	TSS	1	1	-	-	-		21593	21593	prime5	+	45553493	45565605	C21orf33	1	R-1036
R-2899	chr1	16693403	16694471	16694217	39	5.2854	30	R-2899	39	1	P-2899-3	2881	19	2	LCL.Dox R-2899|U2OS.nutlin R-3974	C1orf144	NM_015609,NM_001114600	2322362	11.89	12.22	12.19	0.00476327	0.689886	1454	1212.2	1.19948	10.5058	10.2434	0.262405	-0.3	TSS	1	1	-	-	-		635	635	within_5'_gene	+	16693582	16724640	C1orf144	1	R-2899
R-522	chr5	151041523	151042071	151041858	168	7.39232	69	R-522	168	0	P-522-1	501	69	2	LCL.Dox R-522|LCL.nutlin.FDR.relax R-1229	SPARC	NM_003118	2882098	11.37	11.96	11.66	0.0278163	0.0291488	760	625	1.216	9.56986	9.28771	0.282143	-0.29	TSS	1	1	-	-	-		24659	24659	within_5'_gene	-	151066517	151041008	SPARC	1	R-522
R-1969	chr14	104387673	104388080	104387918	51	5.67243	37	R-1969	51	0	P-1969-1	1940	5	2	LCL.Dox R-1969|MCF7.Nutlin R-2643	C14orf2	NM_004894,NM_001127393	3580947	10.37	10.84	10.64	0.377394	0.33228	489	545.122	0.897047	8.93369	9.09044	-0.156745	-0.27	TSS	1	2	-	-	-		15	-15	prime5	-	104387903	104378624	C14orf2	1	R-1969
R-4439	chr19	39648433	39648988	39648603	35	5.12928	29	R-4439	35	0	P-4439-1	4480	8	2	LCL.Dox R-4439|Saos2.doxycycline R-562	PAK4	NM_001014831,NM_001014832,NM_001014834,NM_001014835,NM_005884	3832830	9.21	9.41	9.47	0.0083943	0.200223	347	286.585	1.21081	8.43879	8.16282	0.275971	-0.26	TSS	1	1	-	-	-		32184	32184	within_5'_gene	+	39616419	39670046	PAK4	1	R-4439
R-2981	chr8	41909131	41910055	41909525	40	5.32193	30	R-2981	40	1	P-2981-1	2961	10	2	LCL.Dox R-2981|IMR90.5FU R-625	MYST3	NM_001099413,NM_006766,NM_001099412	3133135	10.1	10.21	10.36	0.0597605	0.174787	1004	1233.54	0.81392	9.97154	10.2686	-0.297041	-0.26	TSS	1	6	8	-	-		20	-20	prime5	-	41909505	41786996	MYST3	1	R-2981
R-1878	chr2	85152619	85153360	85153040	64	6	43	R-1878	64	0	P-1878-1	1845	16	2	LCL.Dox R-1878|MCF7.Nutlin R-2929	TMSB10	NM_021103	2491271	13.52	13.73	13.75	0.0169911	0.729182	454	524.39	0.865767	8.82655	9.0345	-0.207949	-0.23	TSS	1	1	-	-	-		20278	20278	prime5	+	85132762	85133799	TMSB10	1	R-1878
R-2370	chr17	56033608	56034163	56033882	47	5.55459	35	R-2370	47	0	P-2370-1	2336	21	2	LCL.Dox R-2370|Saos2.doxycycline R-1455	VEZF1	NM_007146	3764066	11.25	11.53	11.47	0.0479202	0.470831	838	606.707	1.38123	9.71081	9.24486	0.46595	-0.22	TSS	1	1	-	-	-		31733	31733	prime3	-	56065615	56048909	VEZF1	1	R-2370
R-1174	chr8	22004792	22005673	22005123	79	6.30378	54	R-1174	79	0	P-1174-1	1143	10	2	LCL.Dox R-1174|U2OS.ActD R-1599	REEP4	NM_025232	3127334	10.25	10.13	10.46	0.125355	0.0017418	382	424.39	0.900115	8.57743	8.72925	-0.151819	-0.21	TSS	1	1	8	-	-		5675	-5675	prime5	-	21999448	21995532	REEP4	1	R-1174
R-1202	chr6	37273699	37274206	37273903	79	6.30378	51	R-1202	79	0	P-1202-1	1171	14	2	LCL.Dox R-1202|LCL.nutlin.FDR.relax R-3121	RNF8	NM_183078,NM_003958	2905469	7.9	7.96	8.08	0.104239	0.311194	784	773.171	1.01401	9.61471	9.59464	0.0200666	-0.18	TSS	1	1	8	-	-		48356	48356	within_5'_gene	+	37225547	37300746	TBC1D22B	1	R-1202
R-1755	chr22	40937345	40937745	40937495	42	5.39232	32	R-1755	42	0	P-1755-1	1732	45	2	LCL.Dox R-1755|U2OS.nutlin R-4660	MKL1	NM_020831	3961496	10.02	9.98	10.18	0.0207757	0.000646326	2510	2345.12	1.07031	11.2935	11.1954	0.0980244	-0.16	TSS	1	1	8	-	-		95195	95195	within_5'_gene	-	41032690	40806291	MKL1	1	R-1755
R-514	chr19	5754550	5754869	5754739	155	7.27612	66	R-514	155	0	P-514-1	492	33	2	LCL.Dox R-514|Saos2.doxycycline R-1884	PRR22	NM_001134316	3847408	8.38	8.54	8.54	0.114862	0.677869	91	59.1463	1.53856	6.50779	5.88622	0.621578	-0.16	TSS	1	1	8	-	13		34052	34052	within_5'_gene	+	5720687	5778742	TMEM146	1	R-514
R-3058	chr14	102785825	102786333	102786021	35	5.12928	26	R-3058	35	0	P-3058-1	3030	5	2	LCL.Dox R-3058|MCF7.Nutlin R-2955	ZNF839	NM_018335	3553103	7.84	7.98	7.98	0.134071	1	244	237.195	1.02869	7.93074	7.88993	0.0408068	-0.14	TSS	1	1	8	-	-		74	-74	prime3	+	102786095	102809044	ZNF839	1	R-3058
R-2017	chr22	39925191	39925495	39925310	52	5.70044	39	R-2017	52	0	P-2017-1	1988	13	2	LCL.Dox R-2017|MCF7.Nutlin R-2938	RPS19BP1	NM_194326	3961253	9.84	10	9.98	0.340642	0.725683	780	1018.9	0.76553	9.60733	9.9928	-0.38547	-0.14	TSS	1	6	-	-	-		3550	3550	within_5'_gene	-	39928860	39925097	RPS19BP1	1	R-2017
R-1731	chr1	117096328	117096665	117096509	49	5.61471	34	R-3305|R-2794|R-1731	126	0	P-1731-1	1701	47	2	LCL.Dox R-1731|LCL.nutlin.FDR.relax R-4612	CD58	NR_026665,NM_001144822,NM_001779	2429842	10.84	10.89	10.98	0.439865	0.594399	2863	3045.12	0.940192	11.4833	11.5723	-0.0889723	-0.14	TSS	1	1	-	-	-		17206	17206	within_5'_gene	-	117113715	117061322	CD58	1	R-1731
R-2810	chr19	4369090	4369770	4369402	36	5.16993	30	R-3166|R-2810	71	4	P-2810-2	2776	24	2	LCL.Dox R-2810|LCL.nutlin.FDR.relax R-2996	MPND	NM_001159846,NM_032868	3817464	9.48	9.77	9.61	0.28598	0.00344838	1603	1282.32	1.25008	10.6466	10.3245	0.322021	-0.13	TSS	1	1	-	-	-		31069	31069	within_5'_gene	-	4400471	4360366	SH3GL1	1	R-2810
R-3341	chr12	122335813	122336355	122336020	33	5.04439	28	R-3341	33	0	P-3341-1	3320	7	2	LCL.Dox R-3341|Saos2.doxycycline R-1866	PSMD9	NM_002813	3435050	9.04	9.13	9.15	0.327148	0.747687	530	595.122	0.890574	9.04985	9.21704	-0.167193	-0.11	TSS	1	1	-	-	-		9375	9375	within_5'_gene	+	122326645	122355771	PSMD9	1	R-3341
R-1973	chr1	51171405	51171767	51171657	40	5.32193	32	R-1973	40	0	P-1973-1	1945	19	2	LCL.Dox R-1973|Saos2.doxycycline R-960	FAF1	NM_007051	2412082	10.31	10.31	10.4	0.408917	0.261873	960	606.098	1.5839	9.90689	9.24341	0.663484	-0.09	TSS	1	1	8	-	13		254279	254279	within_5'_gene	-	51425936	50906934	FAF1	1	R-1973
R-1986	chr18	21095009	21095314	21095165	36	5.16993	26	R-1986	36	0	P-1986-1	1959	4	2	LCL.Dox R-1986|Saos2.doxycycline R-1229	C18orf8	NM_013326	3781734	10.49	10.5	10.57	0.383377	0.324836	719	659.146	1.0908	9.48985	9.36445	0.125393	-0.08	TSS	1	1	-	-	-		11704	11704	within_5'_gene	+	21083461	21111744	C18orf8	1	R-1986
R-2619	chr3	53196363	53197217	53196570	32	5	24	R-2619	32	1	P-2619-1	2595	20	2	LCL.Dox R-2619|LCL.nutlin.FDR.relax R-3732	PRKCD	NM_212539,NM_006254	2624291	11.67	11.66	11.74	0.168578	0.0514259	1679	1395.12	1.20348	10.7134	10.4462	0.267211	-0.07	TSS	1	1	-	-	-		1348	1348	within_5'_gene	+	53195222	53226733	PRKCD	1	R-2619
R-4282	chr11	118922591	118923442	118923039	31	4.9542	26	R-4282	31	0	P-4282-2	4311	13	2	LCL.Dox R-4282|LCL.nutlin.FDR.relax R-3756	HYOU1	NM_006389,NM_001130991	3394123	12.14	12.24	12.18	0.577999	0.143164	994	912.805	1.08895	9.9571	9.83416	0.122939	-0.04	TSS	1	1	-	-	-		4877	4877	within_5'_gene	-	118927916	118914895	HYOU1	1	R-4282
R-1002	chr22	41513150	41513472	41513343	87	6.44294	51	R-1002	87	1	P-1002-1	972	38	2	LCL.Dox R-1002|LCL.nutlin.FDR.relax R-2783	EP300	NM_001429	3946615	10.86	10.73	10.89	0.813567	0.206249	1698	1685.98	1.00713	10.7296	10.7194	0.0102528	-0.03	TSS	1	1	-	-	-		24730	24730	within_5'_gene	+	41488613	41576081	EP300	1	R-1002
R-2103	chr1	149982264	149982946	149982673	39	5.2854	31	R-2103	39	1	P-2103-1	2076	12	2	LCL.Dox R-2103|MCF7.Nutlin R-2103	OTUD7B	NM_020205	2434233	7.96	7.74	7.99	0.272039	0.000166816	917	844.512	1.08583	9.84078	9.72197	0.118803	-0.03	TSS	1	1	-	-	-		13	13	within_5'_gene	-	149982686	149912231	OTUD7B	1	R-2103
R-2214	chr12	109490138	109490479	109490321	31	4.9542	23	R-2214	31	0	P-2214-1	2177	7	2	LCL.Dox R-2214|MCF7.Nutlin R-3367	USP30	NM_032663	3430894	9.86	9.84	9.86	0.979621	0.609465	759	660.976	1.1483	9.56796	9.36845	0.199503	0	TSS	1	2	-	-	-		58	-58	prime3	+	109490379	109525831	USP30	1	R-2214
R-1346	chr6	91618001	91618318	91618179	66	6.04439	44	R-1346	66	0	P-1346-1	1318	49	2	LCL.Dox R-1346|U2OS.nutlin R-4737	MAP3K7	NM_145332,NM_145333,NM_003188,NM_145331	2964771	10.57	10.71	10.55	0.878744	0.110287	853	903.049	0.944578	9.7364	9.81866	-0.0822582	0.02	TSS	1	1	-	-	-		321272	-321272	prime5	-	91296907	91225352	MAP3K7	1	R-1346
R-2627	chr4	26824124	26824628	26824397	40	5.32193	28	R-2627|R-2933	73	0	P-2627-1	2595	37	2	LCL.Dox R-2627|LCL.nutlin.FDR.relax R-1350	STIM2	NM_001169118,NM_001169117,NM_020860	2722377	9.07	8.97	9.04	0.794307	0.470875	1005	907.927	1.10692	9.97298	9.82643	0.146548	0.03	TSS	1	1	8	-	13		37915	-37915	prime3	+	26862312	27027003	STIM2	1	R-2627
R-2281	chr20	34542042	34542758	34542458	43	5.42626	33	R-2281	43	1	P-2281-1	2252	7	2	LCL.Dox R-2281|IMR90.5FU R-545	SCAND1	NM_033630,NM_016558	3904333	9.23	9.13	9.19	0.488133	0.0601698	413	425.61	0.970372	8.69	8.73339	-0.0433894	0.04	TSS	1	1	-	-	-		30	-30	prime5	-	34542428	34541545	SCAND1	1	R-2281
R-4210	chr11	4115711	4116316	4116004	33	5.04439	25	R-4210	33	0	P-4210-1	4229	12	2	LCL.Dox R-4210|MCF7.Nutlin R-2960	RRM1	NM_001033	3318009	11.43	11.44	11.37	0.719115	0.509301	961	994.512	0.966303	9.90839	9.95785	-0.0494526	0.06	TSS	1	1	-	-	-		81	81	within_5'_gene	+	4115923	4160106	RRM1	1	R-4210
R-2442	chr2	177133997	177134636	177134246	44	5.45943	33	R-2442	44	1	P-2442-2	2413	8	2	LCL.Dox R-2442|LCL.nutlin.FDR.relax R-4317	MTX2	NR_027850,NM_006554	2517013	9.95	10.1	9.87	0.614245	0.128353	692	671.951	1.02984	9.43463	9.39221	0.0424155	0.08	TSS	1	1	-	-	13		124	124	within_5'_gene	+	177134122	177202751	MTX2	1	R-2442
R-4171	chr16	75498380	75498966	75498757	34	5.08746	25	R-4171	34	0	P-4171-1	4184	2	2	LCL.Dox R-4171|MCF7.Nutlin R-2278	TMEM170A	NM_145254	3699581	11.5	11.56	11.42	0.684852	0.526286	557	465.244	1.19722	9.12153	8.86184	0.25969	0.08	TSS	1	1	-	-	-		173	-173	prime5	-	75498584	75480922	TMEM170A	1	R-4171
R-574	chr22	20296160	20296627	20296499	127	6.98868	64	R-574	127	0	P-574-1	555	36	2	LCL.Dox R-574|LCL.nutlin.FDR.relax R-2342	DGCR6L	NM_033257	3953196	10.4	10.39	10.32	0.443939	0.0824798	238	167.073	1.42453	7.89482	7.38434	0.510481	0.08	TSS	1	2	8	-	13		11109	11109	prime3	-	20307608	20301799	DGCR6L	1	R-574
R-5498	chr19	49122186	49123182	49122446	32	5	24	R-5498	32	0	P-5498-1	5636	8	2	LCL.Dox R-5498|MCF7.Nutlin R-2486	RPL18	NM_000979	3867223	14.22	14.14	14.13	0.0212678	0.64333	969	1523.78	0.635918	9.92035	10.5734	-0.653087	0.09	TSS	1	1	-	-	-		13	-13	prime5	-	49122433	49118587	RPL18	1	R-5498
R-2120	chr10	38264994	38265924	38265702	47	5.55459	34	R-2120	47	0	P-2120-1	2092	11	2	LCL.Dox R-2120|MCF7.Nutlin R-2653	ZNF25	NM_145011	3285614	7.99	7.82	7.88	0.564797	0.710329	216	251.829	0.857724	7.75489	7.9763	-0.221415	0.11	TSS	1	1	-	-	13		249	-249	prime5	-	38265453	38238794	ZNF25	1	R-2120
R-2018	chr2	68971451	68971969	68971792	47	5.55459	31	R-2018	47	0	P-2018-1	1988	22	2	LCL.Dox R-2018|U2OS.nutlin R-2002	ARHGAP25	NM_001007231,NM_001166277,NM_001166276,NM_014882	2486927	7.87	7.63	7.76	0.0955637	0.157901	227	207.317	1.09494	7.82655	7.6957	0.130853	0.11	TSS	1	4	8	12	13		9880	9880	within_5'_gene	+	68961912	69053948	ARHGAP25	1	R-2018
R-1754	chr20	32336473	32336984	32336628	47	5.55459	32	R-1754	47	0	P-1754-1	1732	12	2	LCL.Dox R-1754|U2OS.DXR R-679	ZNF341	NM_032819	3882652	8.78	8.67	8.66	0.26068	0.847241	296	339.024	0.873094	8.20945	8.40525	-0.195792	0.12	TSS	1	1	8	-	13		16821	16821	within_5'_gene	+	32319807	32380075	ZNF341	1	R-1754
R-382	chr9	127787814	127788256	127788019	210	7.71425	72	R-382	210	1	P-382-1	363	118	2	LCL.Dox R-382|LCL.Dox.ES358 R-387	GOLGA1	NM_002077	3225224	9.14	8.95	9.02	0.389603	0.287864	288	249.39	1.15482	8.16993	7.96226	0.207664	0.12	TSS	1	6	8	-	13		117778	117778	within_5'_gene	-	127905797	127704889	SCAI	1	R-382
R-2422	chr11	47270047	47270911	47270382	37	5.20945	29	R-2422	37	1	P-2422-1	2389	26	2	LCL.Dox R-2422|MCF7.Nutlin R-2860	NR1H3	NM_001130102	3329685	8.48	8.34	8.35	0.187348	0.855441	424	396.951	1.06814	8.72792	8.63282	0.0951025	0.13	TSS	1	1	8	-	13		66	-66	prime3	+	47270448	47290401	NR1H3	1	R-2422
R-1280	chr1	12206041	12206990	12206576	85	6.40939	59	R-1280|R-1488	160	1	P-1280-1	1254	36	2	LCL.Dox R-1280|LCL.nutlin.FDR.relax R-3946	TNFRSF1B	NM_001066	2320727	10.71	10.41	10.57	0.0739613	0.0432001	1207	1168.9	1.03259	10.2372	10.1909	0.0462712	0.14	TSS	1	1	-	-	-		20483	-20483	prime3	+	12227059	12269277	TNFRSF1B	1	R-1280
R-3018	chr3	156877683	156878189	156878025	39	5.2854	34	R-5418|R-3018	70	0	P-3018-2	2996	7	2	LCL.Dox R-3018|MCF7.Nutlin R-3444	CCNL1	NM_020307	2702307	9.89	9.67	9.74	0.355874	0.578301	1723	2312.2	0.745179	10.7507	11.175	-0.42434	0.15	TSS	1	1	-	-	-		457	457	within_5'_gene	-	156878482	156865585	CCNL1	1	R-3018
R-3146	chr11	64092084	64092599	64092355	31	4.9542	26	R-3146	31	0	P-3146-1	3122	13	2	LCL.Dox R-3146|LCL.nutlin.FDR.relax R-3806	PRDX5	NM_181652,NM_181651,NM_012094	3334501	11.11	11.2	10.95	0.120132	0.0601983	669	640.854	1.04392	9.38586	9.32385	0.0620113	0.16	TSS	1	1	-	-	-		6787	6787	prime5	+	64085568	64089283	PRDX5	1	R-3146
R-1816	chr2	224821869	224822626	224822138	43	5.42626	33	R-1816	43	0	P-1816-1	1792	19	2	LCL.Dox R-1816|Saos2.doxycycline R-1481	MRPL44	NM_022915	2529782	10.06	10.02	9.88	0.123008	0.181211	1080	1110.98	0.972119	10.0768	10.1176	-0.0407958	0.18	TSS	1	1	-	-	-		18	18	within_5'_gene	+	224822120	224832431	MRPL44	1	R-1816
R-4323	chr6	30709888	30711002	30710633	33	5.04439	28	R-4323	33	0	P-4323-3	4347	7	2	LCL.Dox R-4323|LCL.nutlin.FDR.relax R-3721	FLOT1	NM_005803	2948587	10.29	10.14	10.09	0.0450089	0.476943	813	652.439	1.24609	9.66711	9.3497	0.317412	0.2	TSS	1	1	-	-	-		180	-180	prime5	-	30710453	30695510	FLOT1	1	R-4323
R-1004	chr16	29730327	29730664	29730461	70	6.12928	45	R-1004	70	1	P-1004-1	972	20	2	LCL.Dox R-1004|MCF7.Nutlin R-3093	C16orf54	NM_175900	3687232	9.34	9.02	9.13	0.0830281	0.215212	330	335.366	0.984	8.36632	8.38959	-0.0232698	0.21	TSS	1	4	-	-	-		26879	26879	prime3	-	29757340	29753785	C16orf54	1	R-1004
R-3471	chr16	1470610	1471130	1470742	35	5.12928	26	R-3471	35	1	P-3471-1	3450	7	2	LCL.Dox R-3471|MCF7.NT R-854	UNKL	NM_001037125,NM_001193388,NM_023076,NM_001193389	3675840	9.96	9.87	9.71	0.00806953	2.78528e-05	287	317.073	0.905154	8.16491	8.30867	-0.143765	0.25	TSS	1	2	-	-	-		6042	-6042	prime5	-	1464700	1448305	UNKL	1	R-3471
R-1919	chr1	210584871	210585581	210585179	52	5.70044	34	R-1919	52	0	P-1919-1	1892	44	2	LCL.Dox R-1919|Saos2.doxycycline R-465	HHAT	NM_001170580,NM_001170588,NM_018194,NM_001170587,NM_001170564,NM_001122834	2378369	8.26	7.97	7.99	0.000551931	0.744865	610	503.049	1.21261	9.25267	8.97455	0.278111	0.27	TSS	1	1	8	12	13		82916	82916	within_5'_gene	+	210502263	210849632	HHAT	1	R-1919
R-3035	chr7	138794129	138795306	138794951	43	5.42626	35	R-3035	43	0	P-3035-4	3014	41	2	LCL.Dox R-3035|LCL.nutlin.FDR.relax R-1973	ZC3HAV1	NM_020119,NM_024625	3075566	11.43	11.62	11.15	0.0168035	0.00568316	2309	2425.61	0.951926	11.1731	11.2441	-0.0710793	0.28	TSS	1	1	-	-	-		486	-486	prime5	-	138794465	138728265	ZC3HAV1	1	R-3035
R-2190	chr10	70805159	70806260	70805500	44	5.45943	35	R-2190	44	0	P-2190-2	2161	34	2	LCL.Dox R-2190|LCL.nutlin.FDR.relax R-1015	SRGN	NM_002727,NR_036430	3250146	12.27	12.14	11.97	0.0708971	0.199483	2791	3292.68	0.847637	11.4466	11.685	-0.238481	0.3	TSS	1	1	-	-	-		42327	-42327	prime3	+	70847827	70864567	SRGN	1	R-2190
R-1400	chr1	56999327	56999613	56999488	55	5.78136	35	R-1400	55	1	P-1400-1	1378	44	2	LCL.Dox R-1400|LCL.nutlin.FDR.relax R-2966	PPAP2B	NM_003713	2414366	9.51	9.3	9.21	0.00262371	0.0921079	251	170.122	1.47541	7.97154	7.41043	0.561118	0.3	TSS	1	2	8	12	13		45769	45769	within_5'_gene	-	57045257	56960432	PPAP2B	1	R-1400
R-3922	chr2	191278115	191278529	191278335	32	5	24	R-3922	32	0	P-3922-1	3936	17	2	LCL.Dox R-3922|LCL.nutlin.FDR.relax R-3044	MFSD6	NM_017694	2520138	11.24	11	10.91	0.00100676	0.0365004	831	787.195	1.05565	9.6987	9.62058	0.0781272	0.33	TSS	1	1	-	-	-		5255	5255	within_5'_gene	+	191273080	191367041	MFSD6	1	R-3922
R-2025	chr10	103318024	103318414	103318141	32	5	22	R-2025	32	0	P-2025-1	2000	13	2	LCL.Dox R-2025|LCL.nutlin.FDR.relax R-2312	POLL	NM_013274,NR_033406,NM_001174085,NM_001174084	3303870	9.09	8.99	8.72	0.0252972	0.000224853	469	534.756	0.877035	8.87344	9.06274	-0.189293	0.37	TSS	1	1	-	-	-		29832	29832	prime3	-	103347973	103338638	POLL	1	R-2025
R-1996	chr5	133424595	133425008	133424785	39	5.2854	30	R-3799|R-1996	71	0	P-1996-1	1963	18	2	LCL.Dox R-1996|MCF7.Nutlin R-1459	TCF7	NM_003202,NM_213648,NM_001134851,NM_201634,NM_201632,NR_033449	2829171	11.53	11.14	11.04	2.91716e-05	0.0123485	377	272.561	1.38318	8.55842	8.09044	0.467986	0.49	TSS	1	2	-	-	-		25616	-25616	prime3	+	133450401	133483919	TCF7	1	R-1996
R-2841	chr11	85955947	85956645	85956267	47	5.55459	35	R-2841	47	0	P-2841-1	2814	13	2	LCL.Dox R-2841|U2OS.nutlin R-3774	EED	NM_152991,NM_003797	3343202	10.54	10.31	10.04	0.0232769	0.014853	2842	3338.41	0.851302	11.4727	11.7049	-0.232257	0.5	TSS	1	1	-	-	-		453	453	within_5'_gene	+	85955814	85989780	EED	1	R-2841
R-1129	chr2	20829180	20829738	20829471	108	6.75489	65	R-2925|R-1129	141	1	P-1129-1	1100	32	2	LCL.Dox R-1129|LCL.nutlin.FDR.relax R-3738	HS1BP3	NM_022460	2542990	8.68	8.28	8.14	0.000967834	0.00120509	261	175.61	1.48625	8.02791	7.45623	0.571677	0.54		1	1	8	-	13		21393	21393	within_5'_gene	-	20850864	20817563	HS1BP3	1	R-1129
R-944	chr2	8691861	8693004	8692767	89	6.47573	49	R-944|R-2421	124	0	P-944-1	916	50	2	LCL.Dox R-944|LCL.nutlin.FDR.relax R-1338	ID2	NM_002166	2468622	11.7	11.08	11.14	0.0821115	0.828918	927	771.951	1.20085	9.85643	9.59237	0.26406	0.56	TSS	1	1	-	-	-		129345	-129345	prime3	+	8822112	8824583	ID2	1	R-944
R-776	chr3	10236106	10236692	10236370	115	6.84549	68	R-776	115	0	P-776-1	7816	57	2	LCL.Dox R-776|LCL.nutlin.FDR.relax R-1635	IRAK2	NM_001570	2610359	9.92	9.38	9.31	4.16081e-05	0.0513744	695	400.61	1.73486	9.44087	8.64605	0.794815	0.61	TSS	1	2	-	-	-		29808	29808	within_5'_gene	+	10206562	10285427	IRAK2	1	R-776
R-1072	chr9	31908502	31909020	31908847	90	6.49185	51	R-1072	90	0	P-1072-1	1039	16	2	LCL.Dox R-1072|U2OS.nutlin R-3695	ACO1	NM_002197	3166477	9.81	9.26	9.15	0.00919363	0.291423	155	93.2927	1.66144	7.27612	6.54369	0.732432	0.66	TSS	1	2	8	-	13		475753	-475753	prime3	+	32384600	32450832	ACO1	1	R-1072
R-264	chr5	1139194	1141002	1140089	448	8.80735	139	R-264|R-703	590	3	P-264-3	246	21	2	LCL.Dox R-264|LCL.nutlin.FDR.relax R-3681	SLC12A7	NM_006598	2845699	9.89	9.23	9.15	3.80286e-05	0.082939	266	172.561	1.54148	8.05528	7.43096	0.62432	0.74	TSS	1	6	8	-	13		27917	-27917	prime5	-	1112172	1050488	SLC12A7	1	R-264
R-107	chr19	17360197	17361311	17360966	766	9.5812	178	R-107	766	0	P-107-1	102	62	2	LCL.Dox R-107|Saos2.doxycycline R-1487	NR2F6	NM_005234	3854297	10.61	9.95	9.85	0.000428474	0.0220029	636	342.073	1.85925	9.31288	8.41816	0.894722	0.76	TSS	1	1	-	-	13		4815	-4815	prime5	-	17356151	17342693	NR2F6	1	R-107
R-1250	chr11	95092953	95093461	95093131	65	6.02237	43	R-1250	65	0	P-1250-1	1217	51	2	LCL.Dox R-1250|LCL.nutlin.FDR.relax R-1492	SESN3	NM_144665	3387259	7.83	6.87	7.05	0.00653338	0.0914043	140	97.561	1.435	7.12928	6.60823	0.521051	0.78	TSS	1	3	-	12	13		128885	-128885	prime5	-	94964246	94906132	SESN3	1	R-1250
R-2388	chr9	5462728	5463026	5462852	40	5.32193	29	R-2388	40	0	P-2388-1	2358	15	2	LCL.Dox R-2388|LCL.nutlin.FDR.relax R-4438	CD274	NM_014143	3161082	11.03	10.18	10.22	0.00191693	0.395158	2683	2108.54	1.27245	11.3896	11.042	0.347605	0.81	TSS	1	1	-	-	-		12294	12294	within_5'_gene	+	5450558	5468477	CD274	1	R-2388
R-2985	chr2	73299167	73299667	73299350	32	5	25	R-2985	32	0	P-2985-1	2961	23	2	LCL.Dox R-2985|U2OS.nutlin R-2870	SFXN5	NM_144579	2559386	9.57	9.27	8.75	4.07039e-05	0.000318331	735	361.585	2.03272	9.5216	8.49819	1.02341	0.82	TSS	1	1	8	-	13		385	-385	prime5	-	73298965	73169164	SFXN5	1	R-2985
R-1886	chr19	6668764	6669187	6668945	51	5.67243	38	R-1886	51	0	P-1886-1	1853	37	2	LCL.Dox R-1886|LCL.nutlin.FDR.relax R-4340	TNFSF14	NM_003807,NM_172014	3848020	11	10.44	10.18	0.00152501	0.0223289	978	726.22	1.3467	9.93369	9.50426	0.429429	0.82	TSS	1	4	-	-	-		1654	1654	within_5'_gene	-	6670599	6664565	TNFSF14	1	R-1886
R-1478	chr11	72434665	72435480	72435246	67	6.06609	48	R-1478	67	1	P-1478-1	1451	31	2	LCL.Dox R-1478|LCL.nutlin.FDR.relax R-4356	ARAP1	NM_001135190,NM_015242,NM_001040118	3381241	10.46	9.88	9.63	0.000534675	0.0026863	1236	492.683	2.50871	10.2715	8.94452	1.32695	0.83	TSS	1	1	-	-	-		1843	-1843	prime5	-	72433403	72396114	ARAP1	1	R-1478
R-2249	chr4	153555550	153555838	153555674	38	5.24793	27	R-2249	38	0	P-2249-1	17113	32	2	LCL.Dox R-2249|U2OS.nutlin R-4576	TMEM154	NM_152680	2790062	10.24	9.35	9.4	0.00808749	0.770744	623	514.024	1.212	9.28309	9.00569	0.277395	0.84	TSS	1	1	-	-	-		45517	45517	within_5'_gene	-	153601191	153547270	TMEM154	1	R-2249
R-1939	chr19	3093829	3094235	3094085	51	5.67243	42	R-1939	51	1	P-1939-1	1906	2	2	LCL.Dox R-1939|IMR90.5FU R-655	GNA11	NM_002067	3816778	10.41	9.72	9.55	0.00017858	0.00671142	332	109.756	3.02489	8.37504	6.77816	1.59688	0.86	TSS	1	2	8	-	13		322	-322	prime3	+	3094407	3121454	GNA11	1	R-1939
R-1264	chr14	36325163	36325629	36325391	77	6.26679	48	R-3522|R-1264	113	0	P-1264-1	1232	49	2	LCL.Dox R-1264|LCL.nutlin.FDR.relax R-1666	BRMS1L	NM_032352	3532560	8.42	8.11	7.48	0.0173238	0.018658	1102	759.146	1.45163	10.1059	9.56823	0.537674	0.94	TSS	1	2	-	-	-		29795	29795	within_5'_gene	+	36295596	36341169	BRMS1L	1	R-1264
R-2601	chr1	27481419	27481804	27481661	38	5.24793	30	R-2601	38	1	P-2601-1	2577	13	2	LCL.Dox R-2601|IMR90.5FU R-702	SLC9A1	NM_003047	2402942	10.17	9.41	9.21	9.77529e-05	0.00641724	682	443.293	1.53849	9.41363	8.79212	0.621512	0.96	TSS	1	1	8	-	-		210	-210	prime5	-	27481451	27425300	SLC9A1	1	R-2601
R-1556	chr2	101801589	101801822	101801705	45	5.49185	31	R-1556	45	0	P-1556-1	1524	70	2	LCL.Dox R-1556|LCL.nutlin.FDR.relax R-1998	TBC1D8	NM_001102426	2567447	8.78	7.75	7.75	7.47405e-05	0.950804	330	251.22	1.31359	8.36632	7.9728	0.393518	1.03	TSS	1	6	8	-	13		33859	-33859	prime5	-	101767846	101623689	TBC1D8	1	R-1556
R-2248	chr19	38893640	38895185	38894399	55	5.78136	42	R-2248	55	0	P-2248-3	2212	23	2	LCL.Dox R-2248|U2OS.nutlin R-3788	FAM98C	NM_174905	3832435	10.21	9.52	9.18	3.33614e-05	2.1891e-05	400	190.854	2.09585	8.64386	7.57632	1.06753	1.03	TSS	1	1	-	-	13		625	625	within_5'_gene	+	38893774	38899728	FAM98C	1	R-2248
R-2346	chr11	534055	535275	534756	51	5.67243	38	R-2346	51	0	P-2346-1	2318	18	2	LCL.Dox R-2346|MCF7.RITA1um R-1166	HRAS	NM_001130442,NM_176795,NM_005343	3358090	10.73	10.03	9.67	0.000287497	0.00588328	537	250.61	2.14277	9.06878	7.9693	1.09948	1.06	TSS	1	6	-	-	-		794	794	within_5'_gene	-	535550	532241	HRAS	1	R-2346
R-1931	chr10	38383092	38383922	38383276	46	5.52356	32	R-1931	46	0	P-1931-1	1900	20	2	LCL.Dox R-1931|U2OS.nutlin R-4600	ZNF37A	NM_001007094,NM_001178101,NM_003421	3243164	9.74	9.07	8.67	0.00278348	0.0118314	487	333.537	1.46011	8.92778	8.3817	0.546077	1.07	TSS	1	1	-	-	13		2	2	within_5'_gene	+	38383274	38412278	ZNF37A	1	R-1931
R-2152	chr3	44379485	44380455	44380034	63	5.97728	48	R-2152	63	0	P-2152-1	2127	21	2	LCL.Dox R-2152|U2OS.nutlin R-2225	C3orf23	NM_001029839,NM_173826,NM_001029840	2620018	9.72	9.06	8.64	0.00202	0.0343695	1083	803.659	1.34759	10.0808	9.65044	0.430379	1.08	TSS	1	1	-	-	13		91	91	within_5'_gene	+	44379943	44450940	C3orf23	1	R-2152
R-1061	chr1	33429314	33430069	33429507	79	6.30378	52	R-1061|R-2520	116	0	P-1061-1	1033	24	2	LCL.Dox R-1061|U2OS.nutlin R-4019	RNF19B	NM_001127361,NM_153341	2405312	11.51	11.1	10.41	3.77145e-05	0.000131686	1627	1056.71	1.53969	10.668	10.0454	0.622638	1.1	TSS	1	1	-	-	-		779	779	within_5'_gene	-	33430286	33402049	RNF19B	1	R-1061
R-2448	chr15	64436580	64437425	64436823	38	5.24793	30	R-2448	38	0	P-2448-1	2413	41	2	LCL.Dox R-2448|LCL.IR.ES487.FDR.relax R-2000	SNX22	NM_024798	3597914	9.76	9	8.66	0.000336145	0.000611668	868	493.293	1.7596	9.76155	8.9463	0.815251	1.1	TSS	1	2	-	-	-		7092	-7092	prime3	+	64443915	64449680	SNX22	1	R-2448
R-6577	chr7	149320900	149322260	149321726	33	5.04439	27	R-6577	33	0	P-6577-3	6872	6	2	LCL.Dox R-6577|MCF7.RITA1um R-1194	ZNF767	NR_027788,NR_027789	3078656	9.8	9.27	8.59	0.00129215	0.00230029	830	403.659	2.05619	9.69697	8.65699	1.03998	1.21	TSS	1	1	-	-	-		155	155	within_5'_gene	-	149321881	149244244	ZNF767	1	R-6577
R-4856	chr1	21615902	21616519	21616194	32	5	23	R-4856	32	0	P-4856-1	4960	12	2	LCL.Dox R-4856|U2OS.nutlin R-3325	ECE1	NM_001113349,NM_001397,NM_001113347,NM_001113348	2400518	12.49	11.18	11.09	2.07738e-06	0.0405455	601	95.7317	6.27796	9.23122	6.58092	2.6503	1.4		1	1	8	-	-		572	572	within_5'_gene	-	21616766	21543739	ECE1	1	R-4856
R-1521	chr12	99037627	99039390	99038348	94	6.55459	69	R-1521	94	0	P-1521-1	1493	43	2	LCL.Dox R-1521|U2OS.nutlin R-1997	IKBIP	NM_153687,NM_201613,NM_201612	3467315	9.68	9.28	8.07	0.00487236	0.00342189	1294	912.195	1.41856	10.3376	9.8332	0.504423	1.61	TSS	1	1	8	-	-		730	-730	up_3'_gene	+	99039078	99129211	APAF1	1	R-1521
R-2261	chr5	138897357	138897985	138897677	40	5.32193	33	R-2261	40	0	P-2261-1	2226	10	2	LCL.Dox R-2261|MCF7.Nutlin R-3442	TMEM173	NM_198282	2877990	11.48	9.64	9.35	2.06311e-07	3.76163e-05	369	117.683	3.13554	8.52748	6.87876	1.64872	2.13	TSS	1	4	-	-	-		35385	-35385	prime5	-	138862292	138855548	TMEM173	1	R-2261
R-2283	chr8	23081845	23082955	23082166	50	5.64386	42	R-2283	50	0	P-2283-1	2252	23	2	LCL.Dox R-2283|IMR90.5FU R-399	TNFRSF10A	NM_003844	3127775	10.39	8.85	8.2	9.28214e-07	5.99546e-05	751	310.976	2.41498	9.55267	8.28066	1.27201	2.19	TSS	1	3	8	12	13		514	514	within_5'_gene	-	23082680	23048970	TNFRSF10A	1	R-2283
R-3923	chr2	191207953	191209202	191208906	40	5.32193	30	R-3923	40	0	P-3923-1	3936	26	2	LCL.Dox R-3923|U2OS.nutlin R-4482	INPP1	NM_002194,NM_001128928	2520113	10.45	8.85	7.92	4.65291e-05	0.00322854	1008	445.732	2.26145	9.97728	8.80003	1.17725	2.53	TSS	1	2	-	-	13		711	711	within_5'_gene	+	191208195	191236391	INPP1	1	R-3923
R-5219	chr1	93297356	93298025	93297522	32	5	26	R-5219	32	0	P-5219-1	5377	8	2	LCL.Dox R-5219|Saos2.doxycycline R-2002	RPL5	NM_000969				4			1460	2475.61	0.589754	10.5118	11.2736	-0.761816		TSS	1	6	-	-	-		71	-71	prime3	+	93297593	93307481	RPL5	1	R-5219
R-3432	chr20	30200599	30200962	30200776	37	5.20945	30	R-3432	37	1	P-3432-1	3425	9	2	LCL.Dox R-3432|MCF7.Nutlin R-2450	MIR3193	NR_036161				4			78	43.2927	1.80169	6.2854	5.43605	0.849351		TSS	1	2	-	-	-		7685	7685	prime5	+	30193091	30194313	ID1	1	R-3432
R-2673	chr3	142720202	142720546	142720358	41	5.35755	31	R-2673	41	1	P-2673-1	2647	9	2	LCL.Dox R-2673|MCF7.Nutlin R-2784	U2SURP	NM_001080415				4			1284	1303.66	0.98492	10.3264	10.3484	-0.0219208		TSS	1	1	8	-	-		13	-13	prime3	+	142720371	142779567	SR140	1	R-2673
R-1730	chr19	58891903	58892592	58892108	42	5.39232	34	R-1730	42	0	P-1730-1	1696	11	2	LCL.Dox R-1730|Saos2.doxycycline R-2561	ZNF837	NM_138466,NM_001129730				4			391	222.561	1.75682	8.61102	7.79806	0.812968		TSS	1	1	8	-	13		281	281	within_5'_gene	-	58892389	58878989	ZNF837	1	R-1730
R-1173	chr7	75157319	75157598	75157438	75	6.22882	53	R-1173	75	0	P-1173-1	1143	11	2	LCL.Dox R-1173|MCF7.Nutlin R-2591	PMS2P3	NR_028059				4			649	395.732	1.64	9.34207	8.62838	0.713696		TSS	1	1	-	-	-		15	15	within_5'_gene	-	75157453	75137069	PMS2L3	1	R-1173
R-5883	chr7	99063539	99063942	99063783	32	5	24	R-5883	32	0	P-5883-1	6100	14	2	LCL.Dox R-5883|MCF7.Nutlin R-2046	ATP5J2	NM_001039178,NM_004889,NM_001003714,NM_001003713				4			480	856.098	0.560684	8.90689	9.74163	-0.834741		TSS	1	1	-	-	-		25	25	within_5'_gene	-	99063808	99055783	ATP5J2	1	R-5883
R-2560	chr2	25524211	25525095	25524400	41	5.35755	33	R-2525|R-2560|R-2408	116	3	P-2560-1	2530	16	2	LCL.Dox R-2560|LCL.nutlin.FDR.relax R-4205	MIR1301	NR_031570				4			832	577.439	1.44084	9.70044	9.17352	0.526915		TSS	1	2	8	-	-		40374	40374	within_5'_gene	-	25564774	25455844	DNMT3A	1	R-2560
R-1227	chr1	109632964	109633512	109633318	62	5.9542	40	R-1227	62	0	P-1227-1	15447	18	2	LCL.Dox R-1227|Saos2.doxycycline R-2520	TMEM167B	NM_020141				4			778	740.244	1.051	9.60363	9.53186	0.0717695		TSS	1	1	-	-	-		84	-84	prime3	+	109633402	109639554	TMEM167B	1	R-1227
R-1680	chr6	151003121	151003445	151003283	58	5.85798	43	R-1680	58	0	P-1680-1	1649	18	2	LCL.Dox R-1680|LCL.nutlin.FDR.relax R-4186	PLEKHG1	NM_001029884				4			1160	1013.41	1.14465	10.1799	9.98501	0.1949		TSS	1	2	8	12	13		82285	82285	within_5'_gene	+	150920998	151164799	PLEKHG1	1	R-1680
R-1273	chr11	439539	440433	440004	90	6.49185	65	R-1273	90	0	P-1273-1	1241	18	2	LCL.Dox R-1273|LCL.nutlin.FDR.relax R-4634	ANO9	NM_001012302				4			433	158.537	2.73123	8.75822	7.30867	1.44955		TSS	1	1	-	-	-		2007	2007	within_5'_gene	-	442011	417929	ANO9	1	R-1273
R-4832	chr9	66457544	66458659	66458568	31	4.9542	24	R-4832	31	0	P-4832-4	4911	21	2	LCL.Dox R-4832|IMR90.5FU R-327	LOC442421	NR_024496				4			26	23.1707	1.12211	4.70044	4.53423	0.166208			1	1	-	12	-		35700	-35700	prime3	+	66494268	66503029	LOC442421	1	R-4832
R-863	chr17	43361513	43362131	43361676	108	6.75489	62	R-863	108	0	P-863-1	832	21	2	LCL.Dox R-863|LCL.nutlin.FDR.relax R-3026	LOC100133991	NR_024435				4			2517	2398.17	1.04955	11.2975	11.2277	0.0697708		TSS	1	1	8	-	-		32738	32738	within_5'_gene	-	43394414	43340487	MAP3K14	1	R-863
R-1440	chr1	182580417	182580936	182580613	49	5.61471	31	R-7456|R-1440	80	0	P-1440-1	1415	24	2	LCL.Dox R-1440|LCL.IR.ES487.FDR.relax R-2137	LOC284648	NR_036490				4			1730	1243.9	1.39078	10.7566	10.2807	0.475899		TSS	1	1	-	-	-		7065	-7065	prime5	-	182573548	182567757	RGS16	1	R-1440
R-907	chr5	118604897	118605317	118605154	99	6.62936	63	R-907|R-1866	145	0	P-907-1	874	25	2	LCL.Dox R-907|LCL.nutlin.FDR.relax R-2083	TNFAIP8	NM_001077654,NM_014350				4			6957	7764.02	0.896056	12.7642	12.9226	-0.158339		TSS	1	1	-	-	-		737	737	within_5'_gene	+	118604417	118730294	TNFAIP8	1	R-907
R-1497	chr1	16970764	16971573	16971186	64	6	44	R-1497	64	0	P-1497-1	17085	26	2	LCL.Dox R-1497|MCF7.NT R-886	MST1P2	NR_027504				4			9	9	1	3.16993	3.16993	0		TSS	1	2	-	-	-		882	-882	prime3	+	16972068	16976914	MSTP2	1	R-1497
R-2044	chr5	109148953	109149416	109149258	53	5.72792	40	R-2044	53	0	P-2044-1	2012	27	2	LCL.Dox R-2044|LCL.nutlin.FDR.relax R-4257	MIR548Z	NR_037515				4			1387	1365.24	1.01594	10.4378	10.4149	0.0228091		TSS	1	1	8	-	13		124103	124103	within_5'_gene	+	109025155	109203429	MAN2A1	1	R-2044
R-4108	chr17	66243412	66244892	66244783	31	4.9542	27	R-4108	31	0	P-4108-3	4110	28	2	LCL.Dox R-4108|U2OS.nutlin R-3919	AMZ2	NM_001033569,NM_001033570,NM_001033571,NM_001033572,NM_001033574,NM_016627				4			635	508.537	1.24868	9.31061	8.99021	0.320405		TSS	1	1	-	-	-		639	639	within_5'_gene	+	66244144	66253305	AMZ2	1	R-4108
R-2741	chrX	56839725	56840204	56840045	40	5.32193	32	R-2741	40	0	P-2741-1	2714	30	2	LCL.Dox R-2741|Saos2.doxycycline R-509	LOC442454	NR_002308				4			1002	917.683	1.09188	9.96867	9.84185	0.126815		TSS	1	1	8	-	13		84328	84328	within_5'_gene	+	56755717	56844004	LOC550643	1	R-2741
R-2334	chr10	63648057	63648540	63648397	32	5	23	R-2334	32	0	P-2334-1	2305	31	2	LCL.Dox R-2334|LCL.nutlin.FDR.relax R-1617	ARID5B	NM_032199				4			2127	2526.83	0.841766	11.0546	11.3031	-0.248508		TSS	1	1	-	-	-		13045	-13045	prime3	+	63661442	63856703	ARID5B	1	R-2334
R-2219	chr11	59340927	59341438	59341082	51	5.67243	35	R-2219	51	0	P-2219-1	2189	35	2	LCL.Dox R-2219|U2OS.nutlin R-4597	MIR3162	NR_036120				4			430	612.805	0.701692	8.74819	9.25928	-0.511091		TSS	1	1	-	-	-		42535	42535	prime3	-	59383617	59341870	OSBP	1	R-2219
R-1142	chr2	43630390	43630783	43630617	75	6.22882	47	R-1142	75	0	P-1142-1	1113	37	2	LCL.Dox R-1142|LCL.IR.ES487.FDR.relax R-2381	LOC100129726	NR_027251				4			1198	1250	0.9584	10.2264	10.2877	-0.0613002		TSS	1	1	8	-	-		192496	192496	within_5'_gene	-	43823113	43457974	THADA	1	R-1142
R-1150	chr14	97798262	97798630	97798493	72	6.16993	48	R-1150	72	0	P-1150-1	1121	37	2	LCL.Dox R-1150|MCF7.Nutlin R-2807	LOC100129345	NR_033943				4			602	635.976	0.946577	9.23362	9.31283	-0.079208		TSS	1	1	8	-	-		534810	534810	prime5	+	97263683	97347951	VRK1	1	R-1150
R-2077	chr17	73780500	73781781	73781630	48	5.58496	36	R-2077	48	2	P-2077-4	2042	38	2	LCL.Dox R-2077|U2OS.nutlin R-2462	UNK	NR_038131,NM_001080419				4			827	950	0.870526	9.69174	9.89178	-0.20004		TSS	1	1	-	-	-		950	950	within_5'_gene	+	73780680	73821886	UNK	1	R-2077
R-1689	chr11	57424670	57425359	57424821	71	6.14975	48	R-1689	71	0	P-1689-1	1657	42	2	LCL.Dox R-1689|LCL.nutlin.FDR.relax R-3378	CLP1	NM_001142597,NM_006831				4			430	585.976	0.733819	8.74819	9.1947	-0.446504		TSS	1	1	-	-	-		394	-394	prime3	+	57425215	57429336	CLP1	1	R-1689
R-742	chr18	9436033	9436522	9436383	120	6.90689	69	R-742	120	0	P-742-1	3467	45	2	LCL.Dox R-742|LCL.nutlin.FDR.relax R-3104	RALBP1	NM_006788				4			728	750	0.970667	9.50779	9.55075	-0.0429521		TSS	1	1	8	-	-		39146	-39146	prime3	+	9475529	9538106	RALBP1	1	R-742
R-896	chr11	58968823	58969356	58968992	101	6.65821	61	R-896	101	0	P-896-1	864	56	2	LCL.Dox R-896|LCL.nutlin.FDR.relax R-2013	MPEG1	NM_001039396				4			1097	877.439	1.25023	10.0993	9.77716	0.322193		TSS	1	1	-	-	-		29181	29181	within_5'_gene	+	58939811	58976060	DTX4	1	R-896
R-1266	chr1	163291432	163291918	163291591	75	6.22882	55	R-1266	75	0	P-1266-1	1236	17	3	LCL.Dox R-1266|U2OS.nutlin R-4261|Saos2.doxycycline R-2685	NUF2	NM_031423,NM_145697	2364438	8.67	9.79	10.07	0.00193864	0.130066	459	700.61	0.655144	8.84235	9.45247	-0.610117	-1.4	TSS	1	1	-	-	-		131	-131	prime3	+	163291722	163325553	NUF2	1	R-1266
R-2318	chr8	102914553	102915343	102914742	53	5.72792	45	R-2318	53	0	P-2318-1	2290	53	3	LCL.Dox R-2318|LCL.nutlin.FDR.relax R-1196|LCL.IR.ES487.FDR.relax R-600	NCALD	NM_032041,NM_001040625,NM_001040627,NM_001040626,NM_001040628,NM_001040624,NM_001040629,NM_001040630	3147173	9.68	10.48	10.69	4.31266e-05	0.00344688	2013	2164.02	0.930211	10.9751	11.0795	-0.10437	-1.01	TSS	1	1	8	-	13		221820	221820	within_5'_gene	-	103136562	102698769	NCALD	1	R-2318
R-2052	chr12	102799785	102800191	102800061	45	5.49185	34	R-2052	45	1	P-2052-1	2023	58	3	LCL.Dox R-2052|LCL.nutlin.FDR.relax R-966|LCL.IR.ES487.FDR.relax R-1032	IGF1	NM_001111284,NM_000618,NM_001111283,NM_001111285	3468345	9.36	10.15	10.37	8.56595e-05	0.0201821	139	157.927	0.880154	7.11894	7.30311	-0.184171	-1.01	TSS	1	4	-	-	13		72368	72368	within_5'_gene	-	102872429	102789644	IGF1	1	R-2052
R-1358	chr11	126188130	126189124	126188725	80	6.32193	50	R-1358	80	0	P-1358-2	1330	32	3	LCL.Dox R-1358|Saos2.doxycycline R-303|LCL.nutlin.FDR.relax R-4298	DCPS	NM_014026	3355114	9.98	10.85	10.88	6.45431e-06	0.326819	838	950	0.882105	9.71081	9.89178	-0.180977	-0.9	TSS	1	1	-	-	-		15079	15079	within_5'_gene	+	126173646	126215644	DCPS	1	R-1358
R-2222	chr14	61201333	61201555	61201438	31	4.9542	26	R-2222	31	0	P-2222-1	2189	13	3	LCL.Dox R-2222|MCF7.Nutlin R-2311|U2OS.nutlin R-3248	MNAT1	NM_002431,NM_001177963	3538703	9.47	10.25	10.29	0.0113799	0.679089	689	714.024	0.964953	9.42836	9.47983	-0.0514694	-0.82	TSS	1	1	8	-	13		31	-31	prime3	+	61201469	61435398	MNAT1	1	R-2222
R-1428	chr10	112158299	112158812	112158670	69	6.10852	47	R-4240|R-1428	102	0	P-1428-1	1405	17	3	LCL.Dox R-1428|U2OS.nutlin R-2882|U2OS.DXR R-671	SMNDC1	NM_005871	3306516	10.65	11.06	11.19	0.00137811	0.0625083	873	932.927	0.935765	9.76984	9.86562	-0.0957823	-0.54	TSS	1	1	-	-	-		93963	-93963	prime5	-	112064707	112052797	SMNDC1	1	R-1428
R-3050	chr7	139044798	139045797	139045631	37	5.20945	26	R-3050	37	0	P-3050-1	3030	17	3	LCL.Dox R-3050|LCL.nutlin.FDR.relax R-4123|MCF7.RITA1um R-2028	LUC7L2	NM_016019	3026988	11.06	11.57	11.59	0.00145902	0.573392	1802	1873.17	0.962005	10.8154	10.8713	-0.0558834	-0.53	TSS	1	1	-	-	-		998	998	within_5'_gene	+	139044633	139108200	LUC7L2	1	R-3050
R-2140	chr12	132168219	132168909	132168523	47	5.55459	38	R-3301|R-2140	79	0	P-2140-1	2109	11	3	LCL.Dox R-2140|MCF7.Nutlin R-3140|U2OS.ActD R-1758	SFSWAP	NM_004592	3438417	10.26	10.68	10.78	0.000551064	0.0703873	722	626.22	1.15295	9.49586	9.29052	0.20533	-0.52	TSS	1	1	-	-	-		27111	-27111	prime3	+	132195634	132284282	SFRS8	1	R-2140
R-1737	chr3	12598242	12598834	12598484	55	5.78136	39	R-1737	55	0	P-1737-1	1708	9	3	LCL.Dox R-1737|MCF7.RITA1um R-2051|MCF7.NT R-882	MKRN2	NM_014160	2611211	10.2	10.63	10.65	0.000596816	0.634178	676	845.732	0.799308	9.40088	9.72406	-0.323177	-0.45	TSS	1	1	-	-	-		109	-109	prime3	+	12598593	12625210	MKRN2	1	R-1737
R-2996	chr1	38455550	38456045	38455734	38	5.24793	26	R-2996	38	3	P-2996-1	2976	5	3	LCL.Dox R-2996|MCF7.Nutlin R-3724|U2OS.ActD R-1367	SF3A3	NM_006802	2407439	12.22	12.71	12.67	0.0144543	0.623989	859	770.122	1.11541	9.74651	9.58894	0.157571	-0.45		1	1	-	-	-		27	27	within_5'_gene	-	38455761	38422651	SF3A3	1	R-2996
R-1935	chr17	57696523	57697429	57697155	51	5.67243	38	R-1935	51	0	P-1935-2	1900	12	3	LCL.Dox R-1935|Saos2.doxycycline R-2618|U2OS.nutlin R-4176	CLTC	NM_004859	3729172	11.24	11.59	11.69	0.0216693	0.496725	1374	1837.2	0.747879	10.4242	10.8433	-0.419123	-0.45	TSS	1	1	-	-	-		106	106	within_5'_gene	+	57697049	57774317	CLTC	1	R-1935
R-2450	chr1	179851296	179852340	179851852	46	5.52356	37	R-2450	46	0	P-2450-1	2423	25	3	LCL.Dox R-2450|MCF7.Nutlin R-2791|MCF7.NT R-540	TOR1AIP1	NM_015602	2369796	10.13	10.55	10.57	0.0100733	0.803838	967	1106.71	0.873763	9.91737	10.1121	-0.194686	-0.44	TSS	1	1	-	-	-		433	433	within_5'_gene	+	179851419	179889211	TOR1AIP1	1	R-2450
R-1020	chr6	44029853	44030883	44030310	96	6.58496	59	R-1020	96	1	P-1020-2	988	71	3	LCL.Dox R-1020|LCL.nutlin.FDR.relax R-3009|U2OS.nutlin R-4054	C6orf223	NM_001171992,NM_153246	2908261	7.8	8.03	8.19	0.00488556	0.00146706	408	439.634	0.928044	8.67243	8.78016	-0.107734	-0.39	TSS	1	6	8	12	-		61972	61972	prime5	+	43968338	43972887	C6orf223	1	R-1020
R-946	chr16	68390202	68390882	68390543	131	7.03342	84	R-946	131	4	P-946-1	916	43	3	LCL.Dox R-946|LCL.nutlin.FDR.relax R-1520|LCL.IR.ES487.FDR.relax R-981	PRMT7	NM_001184824,NM_019023	3666189	8.97	9.39	9.31	0.00856234	0.188698	598	594.512	1.00587	9.224	9.21556	0.00843908	-0.34	TSS	1	1	-	-	-		45599	45599	within_5'_gene	+	68344944	68391162	PRMT7	1	R-946
R-743	chr2	26231607	26232250	26231883	121	6.91886	65	R-743	121	1	P-743-1	716	62	3	LCL.Dox R-743|U2OS.nutlin R-3033|LCL.nutlin.FDR.relax R-2302	RAB10	NM_016131	2473571	11.09	11.48	11.35	0.17581	0.417962	2132	1933.54	1.10264	11.058	10.917	0.140965	-0.26	TSS	1	1	8	-	-		24845	-24845	prime3	+	26256728	26360322	RAB10	1	R-743
R-2236	chr1	52159355	52159755	52159500	31	4.9542	20	R-2236	31	0	P-2236-1	2205	50	3	LCL.Dox R-2236|LCL.nutlin.FDR.relax R-1568|U2OS.nutlin R-1832	OSBPL9	NM_148907,NM_148905,NM_148904,NM_148909,NM_148906,NM_148908,NM_024586,NR_036662	2336099	11.54	11.77	11.77	0.0241184	0.958987	2068	2329.27	0.887832	11.014	11.1857	-0.171641	-0.23	TSS	1	6	8	-	13		76737	76737	within_5'_gene	+	52082763	52254138	OSBPL9	1	R-2236
R-1201	chr11	43841513	43841912	43841669	68	6.08746	41	R-1201	68	1	P-1201-1	1171	60	3	LCL.Dox R-1201|LCL.nutlin.FDR.relax R-2485|LCL.IR.ES487.FDR.relax R-1013	ALKBH3	NM_139178	3328214	10.05	10.3	10.28	0.0331231	0.503762	1262	1154.27	1.09333	10.3015	10.1728	0.128733	-0.23	TSS	1	6	8	-	-		139527	139527	within_5'_gene	+	43702142	43878169	HSD17B12	1	R-1201
R-1489	chr13	49152944	49153671	49153433	53	5.72792	32	R-1489	53	1	P-1489-2	1465	45	3	LCL.Dox R-1489|LCL.nutlin.FDR.relax R-1731|LCL.IR.ES487.FDR.relax R-1059	RCBTB2	NM_001268	3513549	9.08	9.32	9.15	0.673487	0.164912	1382	1518.9	0.909868	10.4325	10.5688	-0.136272	-0.07	TSS	1	1	-	-	-		46117	-46117	prime5	-	49107316	49063098	RCBTB2	1	R-1489
R-1914	chr22	19861990	19862752	19862120	42	5.39232	30	R-1914	42	0	P-1914-1	1883	6	3	LCL.Dox R-1914|U2OS.nutlin R-1235|MCF7.Nutlin R-3456	GNB1L	NM_053004	3952825	8.81	8.88	8.85	0.527255	0.507341	634	557.927	1.13635	9.30834	9.12393	0.184407	-0.04	TSS	1	1	-	-	13		19658	-19658	prime5	-	19842462	19775933	GNB1L	1	R-1914
R-2788	chr16	87887090	87887558	87887223	34	5.08746	24	R-2788	34	0	P-2788-1	2751	13	3	LCL.Dox R-2788|MCF7.Nutlin R-733|MCF7.RITA1um R-996	SLC7A5	NM_003486	3703885	12	11.91	12.04	0.562362	0.0600481	1003	1018.9	0.984393	9.97011	9.9928	-0.0226943	-0.04	TSS	1	6	-	-	-		15877	15877	within_5'_gene	-	87903100	87863628	SLC7A5	1	R-2788
R-1725	chr6	113953352	113953954	113953780	51	5.67243	33	R-1725	51	0	P-1725-1	1691	34	3	LCL.Dox R-1725|U2OS.nutlin R-3628|Saos2.doxycycline R-755	MARCKS	NM_002356	2922215	11.31	11.28	11.33	0.774455	0.442926	1380	1207.93	1.14245	10.4305	10.2383	0.192135	-0.02	TSS	1	1	-	-	13		224746	-224746	prime3	+	114178526	114184652	MARCKS	1	R-1725
R-468	chr3	81809922	81811095	81810781	217	7.76155	107	R-468	217	1	P-468-2	448	33	3	LCL.Dox R-468|U2OS.nutlin R-1350|MCF7.Nutlin R-1100	GBE1	NM_000158	2684187	10.1	10.2	10.11	0.886611	0.0870356	904	876.22	1.0317	9.82018	9.77515	0.0450304	-0.01	TSS	1	1	8	-	13		171	171	within_5'_gene	-	81810950	81538849	GBE1	1	R-468
R-1054	chr14	23018882	23019875	23019414	111	6.79442	69	R-1054|R-1327	185	2	P-1054-2	14267	38	3	LCL.Dox R-1054|LCL.nutlin.FDR.relax R-2365|LCL.IR.ES487.FDR.relax R-1742	DAD1	NM_001344	3556556	13.01	13.02	12.99	0.922141	0.876099	920	1224.39	0.751394	9.84549	10.2578	-0.412358	0.02	TSS	1	1	-	-	-		38729	38729	prime3	-	23058143	23033806	DAD1	1	R-1054
R-1808	chr1	205718317	205719861	205719059	49	5.61471	36	R-1808	49	0	P-1808-5	17092	17	3	LCL.Dox R-1808|MCF7.Nutlin R-1253|MCF7.RITA1um R-1260	NUCKS1	NM_022731	2452637	11.38	11.4	11.35	0.791381	0.655401	1323	1591.46	0.83131	10.3696	10.6361	-0.266541	0.03	TSS	1	1	-	-	-		302	302	within_5'_gene	-	205719361	205681946	NUCKS1	1	R-1808
R-4134	chr19	2089742	2090611	2090441	33	5.04439	25	R-4134	33	0	P-4134-2	4141	22	3	LCL.Dox R-4134|LCL.Dox.ES358 R-334|LCL.nutlin.FDR.relax R-1966	MOBKL2A	NM_130807	3845681	12.58	12.5	12.51	0.0460622	0.618383	4226	3696.95	1.1431	12.0451	11.8521	0.192957	0.07	TSS	1	1	-	-	-		5828	5828	within_5'_gene	-	2096269	2071034	MOBKL2A	1	R-4134
R-471	chr9	1977035	1977899	1977213	212	7.72792	78	R-1460|R-2661|R-902|R-471|R-646	556	0	P-471-1	2796	182	3	LCL.Dox R-471|LCL.Dox.ES358 R-242|MCF7.RITA1um R-1706	SMARCA2	NM_003070,NM_139045	3159946	11.49	11.3	11.42	0.409622	0.245045	2803	3051.22	0.918649	11.4528	11.5752	-0.122414	0.07	TSS	1	2	-	-	-		38128	-38128	prime3	+	2015341	2193623	SMARCA2	1	R-471
R-1768	chr6	35227178	35227957	35227408	63	5.97728	46	R-1768	63	1	P-1768-1	1740	5	3	LCL.Dox R-1768|MCF7.Nutlin R-2320|U2OS.nutlin R-3385	ZNF76	NM_003427	2904528	9.78	9.67	9.64	0.119413	0.646574	315	290.244	1.08529	8.29921	8.18112	0.118086	0.14	TSS	1	1	-	-	-		101	-101	prime3	+	35227509	35263760	ZNF76	1	R-1768
R-427	chr16	11299313	11301046	11300507	256	8	107	R-4329|R-427|R-813|R-1212	486	0	P-427-3	405	77	3	LCL.Dox R-427|LCL.nutlin.FDR.relax R-2133|LCL.IR.ES487.FDR.relax R-1703	SOCS1	NM_003745	3680213	11.15	11.13	11.01	0.0081465	0.170844	481	460.976	1.04344	8.90989	8.84855	0.0613465	0.14	TSS	1	1	-	-	-		49532	49532	prime3	-	11350039	11348273	SOCS1	1	R-427
R-1480	chr1	207103474	207104158	207104016	61	5.93074	47	R-1480	61	3	P-1480-1	1452	59	3	LCL.Dox R-1480|LCL.IR.ES487.FDR.relax R-640|LCL.nutlin.FDR.relax R-1180	FAIM3	NM_001142473,NM_005449,NM_001193338	2452977	11.8	11.94	11.64	0.00655977	0.000600932	1947	2078.05	0.936937	10.927	11.021	-0.0939766	0.16	TSS	1	4	-	-	-		7424	-7424	prime5	-	207096592	207076629	FAIM3	1	R-1480
R-731	chr21	35954736	35955360	35954925	129	7.01123	71	R-731	129	1	P-731-1	704	33	3	LCL.Dox R-731|Saos2.doxycycline R-612|U2OS.nutlin R-3203	RCAN1	NM_203417,NM_004414,NM_203418	3930235	8.89	8.62	8.73	0.0537831	0.213574	237	190.244	1.24577	7.88874	7.57171	0.317037	0.16	TSS	1	2	8	-	13		31820	31820	within_5'_gene	-	35986745	35888783	RCAN1	1	R-731
R-1439	chr5	180230596	180231319	180230998	75	6.22882	58	R-1439	75	1	P-1439-1	1412	23	3	LCL.Dox R-1439|Saos2.doxycycline R-2370|LCL.nutlin.FDR.relax R-4189	MGAT1	NM_001114620,NM_001114619,NM_002406,NM_001114618,NM_001114617	2890859	10.25	10.06	10.08	0.0199541	0.816295	1118	918.293	1.21748	10.1267	9.84281	0.283894	0.17	TSS	1	1	-	-	-		96	-96	prime5	-	180230902	180217540	MGAT1	1	R-1439
R-496	chr2	68615852	68616520	68616073	199	7.63662	85	R-496	199	0	P-496-1	475	61	3	LCL.Dox R-496|LCL.nutlin.FDR.relax R-1444|LCL.Dox.ES358 R-752	PLEK	NM_002664	2486811	12.55	12.33	12.37	0.145359	0.713847	4216	3779.27	1.11556	12.0417	11.8839	0.157768	0.18	TSS	1	1	-	-	-		23752	23752	within_5'_gene	+	68592321	68624585	PLEK	1	R-496
R-3304	chr1	202895926	202896628	202896173	31	4.9542	23	R-3304	31	0	P-3304-2	3287	28	3	LCL.Dox R-3304|MCF7.5FU R-1725|LCL.nutlin.FDR.relax R-3942	KLHL12	NM_021633	2451428	10.2	10.08	9.99	0.00327552	0.0248962	779	671.341	1.16036	9.60548	9.3909	0.214577	0.21	TSS	1	1	-	-	-		198	198	within_5'_gene	-	202896371	202860229	KLHL12	1	R-3304
R-1213	chr1	205091196	205091588	205091405	62	5.9542	41	R-1213	62	1	P-1213-1	1184	12	3	LCL.Dox R-1213|MCF7.Nutlin R-1205|MCF7.RITA1um R-1053	RBBP5	NM_001193272,NM_001193273,NM_005057	2452319	10.25	10.07	10.02	0.0793207	0.403639	670	621.341	1.07831	9.38802	9.27924	0.108775	0.23	TSS	1	1	-	-	-		274	-274	prime5	-	205091131	205055978	RBBP5	1	R-1213
R-983	chr19	42703299	42704334	42703874	90	6.49185	59	R-983	90	1	P-983-1	953	36	3	LCL.Dox R-983|LCL.nutlin.FDR.relax R-4284|LCL.IR.ES487.FDR.relax R-2392	DEDD2	NM_133328	3863504	10.87	10.97	10.61	0.0257149	0.00880358	772	748.78	1.03101	9.59246	9.5484	0.044058	0.26	TSS	1	1	-	-	-		17939	17939	within_5'_gene	-	42721813	42702751	DEDD2	1	R-983
R-1972	chr15	102233060	102233337	102233231	37	5.20945	27	R-1972	37	0	P-1972-1	1940	5	3	LCL.Dox R-1972|Saos2.doxycycline R-2697|U2OS.Eto R-1501	TARSL2	NM_152334	3642390	8.53	8.17	8.22	0.0849928	0.618821	361	302.439	1.19363	8.49586	8.2405	0.255355	0.31	TSS	1	1	8	-	-		31414	31414	within_5'_gene	-	102264645	102193954	TARSL2	1	R-1972
R-1653	chr3	184499983	184500497	184500264	58	5.85798	38	R-1653	58	1	P-1653-1	1624	47	3	LCL.Dox R-1653|MCF7.Nutlin R-779|MCF7.RITA1um R-1776	VPS8	NM_015303,NM_001009921	2655955	9.45	9.29	9.13	0.122377	0.304937	610	619.512	0.984646	9.25267	9.27499	-0.0223234	0.32	TSS	1	1	8	-	-		29666	-29666	prime3	+	184529930	184770402	VPS8	1	R-1653
R-1323	chr17	16923101	16923844	16923596	58	5.85798	39	R-2352|R-1323	106	0	P-1323-1	1292	16	3	LCL.Dox R-1323|U2OS.nutlin R-3886|MCF7.Nutlin R-3304	MPRIP	NM_015134,NM_201274	3712363	11.25	10.94	10.92	0.00443203	0.75614	1244	1158.54	1.07377	10.2808	10.1781	0.102683	0.33		1	1	8	-	-		22510	-22510	prime3	+	16946106	17088872	MPRIP	1	R-1323
R-1734	chr3	167812812	167814353	167814029	50	5.64386	37	R-1734	50	2	P-1734-2	1703	18	3	LCL.Dox R-1734|U2OS.nutlin R-2040|LCL.nutlin.FDR.relax R-2280	GOLIM4	NM_014498	2704267	10.99	10.87	10.64	0.0124201	0.055824	1596	1394.51	1.14449	10.6402	10.4455	0.1947	0.35	TSS	1	1	8	-	13		612	-612	prime5	-	167813417	167727653	GOLIM4	1	R-1734
R-2436	chr15	59271553	59271852	59271705	32	5	26	R-2436	32	0	P-2436-1	2400	41	3	LCL.Dox R-2436|LCL.nutlin.FDR.relax R-920|LCL.IR.ES487.FDR.relax R-786	RNF111	NM_017610	3595909	10.96	10.79	10.61	0.0816754	0.308022	1314	1279.27	1.02715	10.3597	10.3211	0.0386464	0.35	TSS	1	1	-	-	-		8159	-8159	prime3	+	59279864	59389253	RNF111	1	R-2436
R-2562	chr19	47218984	47219681	47219187	50	5.64386	41	R-2562	50	0	P-2562-1	2530	19	3	LCL.Dox R-2562|LCL.nutlin.FDR.relax R-1596|IMR90.5FU R-598	PRKD2	NM_001079880,NM_016457,NM_001079881,NM_001079882	3866135	11.1	10.82	10.72	0.00106108	0.0329823	1540	1199.39	1.28399	10.5887	10.2281	0.360629	0.38	TSS	1	1	8	-	-		1197	1197	within_5'_gene	-	47220384	47177572	PRKD2	1	R-2562
R-2808	chr14	55493595	55494241	55493919	49	5.61471	34	R-2808	49	1	P-2808-1	2776	7	3	LCL.Dox R-2808|MCF7.Nutlin R-2152|U2OS.nutlin R-3427	SOCS4	NM_080867,NM_199421	3536650	10.37	10.2	9.91	0.0106047	0.0878624	1492	1537.8	0.970214	10.543	10.5867	-0.0436249	0.46	TSS	1	1	-	-	-		76	76	within_5'_gene	+	55493843	55516206	SOCS4	1	R-2808
R-1126	chr18	21052436	21052902	21052782	71	6.14975	42	R-1126	71	0	P-1126-1	1098	18	3	LCL.Dox R-1126|Saos2.doxycycline R-834|LCL.nutlin.FDR.relax R-2225	RIOK3	NM_003831	3781654	10.95	10.58	10.44	0.0293547	0.337626	1211	1173.78	1.03171	10.242	10.1969	0.0450362	0.51	TSS	1	4	-	-	-		19996	19996	within_5'_gene	+	21032786	21063099	RIOK3	1	R-1126
R-3042	chr19	12902067	12902869	12902296	34	5.08746	29	R-3042	34	2	P-3042-1	3014	9	3	LCL.Dox R-3042|MCF7.Nutlin R-2754|U2OS.Eto R-1590	JUNB	NM_002229	3821893	12.09	11.85	11.56	0.00077572	0.00841302	966	695.122	1.38968	9.91588	9.44112	0.474757	0.53	TSS	1	1	-	-	-		13	-13	prime3	+	12902309	12904125	JUNB	1	R-3042
R-971	chr11	68104535	68105544	68104948	98	6.61471	59	R-971	98	0	P-971-1	941	21	3	LCL.Dox R-971|MCF7.5FU R-1592|LCL.nutlin.FDR.relax R-2771	LRP5	NM_002335	3337516	10.25	9.72	9.72	0.000890587	1	616	492.683	1.2503	9.26679	8.94452	0.322271	0.53	TSS	1	2	8	-	-		24841	24841	within_5'_gene	+	68080107	68216743	LRP5	1	R-971
R-2483	chr5	115412154	115412461	115412278	33	5.04439	26	R-2483	33	0	P-2483-1	2449	37	3	LCL.Dox R-2483|LCL.nutlin.FDR.relax R-1827|LCL.IR.ES487.FDR.relax R-1853	COMMD10	NM_016144	2824986	9.37	8.74	8.83	0.0441561	0.623714	375	389.024	0.96395	8.55075	8.60372	-0.05297	0.54	TSS	1	1	8	-	13		8448	-8448	prime3	+	115420726	115628978	COMMD10	1	R-2483
R-1108	chr4	8207212	8208396	8208028	104	6.70044	66	R-1108	104	0	P-1108-1	1079	40	3	LCL.Dox R-1108|U2OS.nutlin R-3783|LCL.nutlin.FDR.relax R-1408	SH3TC1	NM_018986	2717593	9.75	9.37	9.2	0.00159506	0.00510818	2445	1376.83	1.77582	11.2556	10.4271	0.828485	0.55	TSS	1	1	-	-	-		6969	6969	within_5'_gene	+	8201059	8242830	SH3TC1	1	R-1108
R-1726	chr1	27669055	27670156	27669586	63	5.97728	49	R-1726	63	5	P-1726-1	1696	25	3	LCL.Dox R-1726|U2OS.nutlin R-2068|MCF7.Nutlin R-2743	SYTL1	NM_001193308,NM_032872	2326993	8.84	8.33	8.25	0.000283774	0.215357	658	237.805	2.76697	9.36194	7.89363	1.46831	0.59	TSS	1	4	-	-	13		1074	1074	within_5'_gene	+	27668512	27680421	SYTL1	1	R-1726
R-1956	chrX	42075599	42075892	42075762	39	5.2854	30	R-1956	39	0	P-1956-1	1928	57	3	LCL.Dox R-1956|LCL.nutlin.FDR.relax R-1701|LCL.Dox.ES358 R-705	CASK	NM_003688,NM_001126055,NM_001126054	4005859	10.1	9.37	9.47	0.016328	0.379941	1267	942.683	1.34404	10.3072	9.88063	0.426572	0.63	TSS	1	1	8	12	13		293475	-293475	prime5	-	41782287	41374188	CASK	1	R-1956
R-752	chr11	64808237	64809375	64808787	118	6.88264	82	R-752	118	1	P-752-3	5573	22	3	LCL.Dox R-752|MCF7.Nutlin R-2401|IMR90.5FU R-559	SAC3D1	NM_013299	3334812	9.88	9.27	9.2	0.000107891	0.661985	272	139.024	1.95649	8.08746	7.11919	0.968269	0.68	TSS	1	1	-	-	-		412	412	within_5'_gene	+	64808375	64812300	SAC3D1	1	R-752
R-732	chr9	130745806	130746566	130746192	138	7.10852	74	R-732	138	1	P-732-2	706	63	3	LCL.Dox R-732|LCL.nutlin.FDR.relax R-963|LCL.IR.ES487.FDR.relax R-712	FAM102A	NM_001035254,NM_203305	3226253	11.04	10.71	10.31	0.00150234	0.00043438	1249	680.488	1.83545	10.2866	9.41043	0.876132	0.73	TSS	1	1	-	-	-		3697	-3697	prime5	-	130742495	130702860	FAM102A	1	R-732
R-1628	chr2	151765285	151765929	151765738	52	5.70044	32	R-1628	52	0	P-1628-1	1594	45	3	LCL.Dox R-1628|MCF7.Nutlin R-2598|LCL.nutlin.FDR.relax R-2221	RBM43	NM_198557	2580943	7.18	7.11	6.45	0.0246269	0.00959568	321	240.854	1.33276	8.32643	7.91201	0.414416	0.73	TSS	1	1	-	-	13		352651	352651	prime3	-	152118389	152104728	RBM43	1	R-1628
R-1076	chr7	128602932	128603359	128603057	66	6.04439	46	R-1076	66	0	P-1076-1	1044	53	3	LCL.Dox R-1076|LCL.nutlin.FDR.relax R-2327|U2OS.nutlin R-2173	IRF5	NM_001098627,NM_032643,NM_001242452,NM_001098629,NM_001098630	3023246	11.4	10.62	10.52	0.000126915	0.00129708	1702	1957.93	0.869287	10.733	10.9351	-0.202096	0.88	TSS	1	1	-	-	-		92141	92141	within_5'_gene	-	128695198	128594947	TNPO3	1	R-1076
R-706	chr1	112862305	112862660	112862436	105	6.71425	45	R-706	105	0	P-706-1	681	51	3	LCL.Dox R-706|U2OS.nutlin R-1092|Saos2.doxycycline R-1486	CTTNBP2NL	NM_018704	2352106	11.15	10.59	10.2	0.000112901	0.00289868	1494	1173.78	1.27281	10.545	10.1969	0.348018	0.95	TSS	1	1	-	-	-		76363	-76363	prime3	+	112938799	113003785	CTTNBP2NL	1	R-706
R-1595	chr11	65149401	65149963	65149778	69	6.10852	53	R-1595	69	0	P-1595-1	1562	19	3	LCL.Dox R-1595|U2OS.nutlin R-2072|IMR90.5FU R-406	SLC25A45	NM_001077241,NM_182556	3377569	10.42	9.58	9.41	0.000926703	0.00652923	443	361.585	1.22516	8.79116	8.49819	0.29297	1.01	TSS	1	1	-	-	-		364	364	within_5'_gene	-	65150142	65142662	SLC25A45	1	R-1595
R-810	chr10	45475781	45476370	45475937	129	7.01123	80	R-810	129	2	P-810-1	777	70	3	LCL.Dox R-810|U2OS.nutlin R-3925|LCL.IR.ES487.FDR.relax R-2165	C10orf10	NM_007021	3286776	10.8	10.17	9.67	6.03909e-06	0.000272122	537	140.244	3.82904	9.06878	7.13179	1.93698	1.13	TSS	1	4	-	-	-		1607	-1607	prime5	-	45474330	45471708	C10orf10	1	R-810
R-1395	chr19	41224311	41225474	41225125	67	6.06609	51	R-1395	67	0	P-1395-1	1369	32	3	LCL.Dox R-1395|U2OS.nutlin R-2554|LCL.nutlin.FDR.relax R-3491	ITPKC	NM_025194	3833728	9.56	8.93	8.29	0.000160528	0.000123768	1523	520.732	2.92473	10.5727	9.0244	1.5483	1.27	TSS	1	1	-	-	-		2118	2118	within_5'_gene	+	41223007	41246765	ITPKC	1	R-1395
R-2015	chr17	72868636	72869674	72869072	53	5.72792	42	R-2015	53	2	P-2015-1	1980	15	3	LCL.Dox R-2015|U2OS.nutlin R-1073|LCL.nutlin.FDR.relax R-3850	FDXR	NM_004110,NM_024417	3770457	12.48	11.59	10.69	1.36971e-06	7.14533e-07	1352	614.634	2.19968	10.4009	9.26358	1.1373	1.79	TSS	1	1	8	-	-		84	84	within_5'_gene	-	72869156	72858618	FDXR	1	R-2015
R-609	chr6	43154276	43155179	43154602	155	7.27612	84	R-609	155	1	P-609-1	588	67	3	LCL.Dox R-609|LCL.nutlin.FDR.relax R-1019|LCL.IR.ES487.FDR.relax R-1927	CUL9	NM_015089	2907754	11.05	9.52	9.23	8.50962e-07	0.000178105	1084	401.829	2.69766	10.0821	8.65044	1.43171	1.82	TSS	1	1	-	-	-		4681	4681	within_5'_gene	+	43149921	43192325	CUL9	1	R-609
R-2477	chr5	72860999	72861650	72861185	53	5.72792	37	R-2477	53	0	P-2477-1	2443	28	3	LCL.Dox R-2477|U2OS.nutlin R-2194|LCL.nutlin.FDR.relax R-3570	ANKRA2	NM_023039	2862380	9.81	8.53	7.46	0.000443705	0.0023159	980	543.902	1.80179	9.93664	9.0872	0.849434	2.35	TSS	1	1	-	-	-		313	313	within_5'_gene	-	72861498	72848162	ANKRA2	1	R-2477
R-1569	chr9	19408699	19409866	19409544	58	5.85798	45	R-1569	58	0	P-1569-2	1535	41	3	LCL.Dox R-1569|LCL.nutlin.FDR.relax R-4576|MCF7.Nutlin R-3254	ACER2	NM_001010887	3164312	9.47	8.34	7.12	0.000323405	0.000629955	1020	434.146	2.34944	9.99435	8.76204	1.23232	2.35	TSS	1	2	-	-	13		620	620	within_5'_gene	+	19408924	19452500	ACER2	1	R-1569
R-1582	chr7	100769614	100770591	100770234	59	5.88264	46	R-1582	59	0	P-1582-1	1548	29	3	LCL.Dox R-1582|U2OS.nutlin R-643|LCL.nutlin.FDR.relax R-1575	SERPINE1	NM_001165413,NM_000602	3016148	10.55	8.49	7.81	3.55896e-06	0.000785043	201	29.878	6.72735	7.65105	4.90101	2.75004	2.74	TSS	1	6	-	-	13		144	-144	prime3	+	100770378	100782546	SERPINE1	1	R-1582
R-3317	chr17	72199476	72199879	72199697	31	4.9542	24	R-3317	31	0	P-3317-1	3287	6	3	LCL.Dox R-3317|Saos2.doxycycline R-479|U2OS.ActD R-1709	RPL38	NM_000999,NM_001035258				4			849	990.244	0.857365	9.72962	9.95164	-0.222019		TSS	1	8	8	-	-		97	-97	prime3	+	72199794	72206019	RPL38	1	R-3317
R-2211	chr8	145535737	145536374	145536039	49	5.61471	37	R-2211	49	0	P-2211-1	2177	16	3	LCL.Dox R-2211|U2OS.nutlin R-2234|IMR90.5FU R-683	DGAT1	NM_012079				4			626	433.537	1.44394	9.29002	8.76001	0.530009		TSS	1	2	-	-	13		20770	20770	within_5'_gene	+	145515269	145538385	HSF1	1	R-2211
R-3053	chr3	155571845	155572740	155572372	33	5.04439	24	R-3053	33	0	P-3053-1	3030	17	3	LCL.Dox R-3053|MCF7.RITA1um R-1814|MCF7.Nutlin R-886	SLC33A1	NM_001190992,NM_004733				4			1359	1800	0.755	10.4083	10.8138	-0.405451		TSS	1	1	-	-	-		205	-205	prime5	-	155572167	155545370	SLC33A1	1	R-3053
R-3033	chr7	141437762	141438393	141438063	45	5.49185	35	R-3033	45	0	P-3033-1	3014	18	3	LCL.Dox R-3033|Saos2.doxycycline R-1698|MCF7.Nutlin R-1103	FLJ40852	NR_015392				4			176	284.756	0.618073	7.45943	8.15358	-0.694151			1	1	8	-	13		33	-33	prime5	-	141438030	141404137	FLJ40852	1	R-3033
R-2166	chr10	95462279	95462539	95462389	36	5.16993	27	R-2166	36	3	P-2166-1	2135	23	3	LCL.Dox R-2166|MCF7.5FU R-1492|MCF7.Nutlin R-2494	FRA10AC1	NM_145246				4			486	482.927	1.00636	8.92481	8.91566	0.0091517		TSS	1	1	-	-	-		60	-60	prime5	-	95462329	95428328	C10orf4	1	R-2166
R-3338	chr6	37484416	37485345	37484678	45	5.49185	34	R-3338	45	0	P-3338-1	3320	34	3	LCL.Dox R-3338|LCL.nutlin.FDR.relax R-3352|LCL.IR.ES487.FDR.relax R-1466	C6orf129	NM_138493				4			640	909.756	0.703485	9.32193	9.82934	-0.507408		TSS	1	1	-	-	-		16978	-16978	prime5	-	37467700	37450696	C6orf129	1	R-3338
R-2243	chr9	140633873	140634385	140634132	45	5.49185	34	R-2243|R-3987	77	0	P-2243-1	2212	42	3	LCL.Dox R-2243|Saos2.doxycycline R-1639|LCL.nutlin.FDR.relax R-3987	FLJ40292	NR_024341				4			1492	1288.41	1.15801	10.543	10.3314	0.211651		TSS	1	1	-	-	-		120689	120689	within_5'_gene	+	140513443	140730576	EHMT1	1	R-2243
R-673	chr9	133436445	133436897	133436639	120	6.90689	67	R-673	120	0	P-673-1	649	44	3	LCL.Dox R-673|U2OS.nutlin R-3496|Saos2.doxycycline R-1335	LOC100272217	NR_027440				4			447	518.293	0.862447	8.80413	9.01762	-0.213492		TSS	1	1	-	-	13		18242	18242	prime3	-	133454881	133452736	LOC100272217	1	R-673
R-1091	chr10	89851319	89851785	89851608	83	6.37504	51	R-1249|R-1091	158	1	P-1091-1	1059	47	3	LCL.Dox R-1091|LCL.nutlin.FDR.relax R-509|LCL.IR.ES487.FDR.relax R-364	KLLN	NM_001126049				4			3090	3997.56	0.772971	11.5934	11.9649	-0.371513		TSS	1	1	-	-	-		228414	228414	prime5	+	89623194	89728532	PTEN	1	R-1091
R-1948	chrX	31231029	31231416	31231180	43	5.42626	33	R-1948	43	1	P-1948-1	1917	55	3	LCL.Dox R-1948|LCL.nutlin.FDR.relax R-1785|LCL.IR.ES487.FDR.relax R-930	DMD	NM_004016,NM_004015,NM_004018,NM_004017,NM_004019,NM_004014,NM_004023,NM_004021,NM_004020,NM_004022,NM_004013,NM_004011,NM_004012,NM_004007,NM_004010,NM_004009,NM_004006,NM_000109				4			449	350.61	1.28063	8.81057	8.45372	0.356849		TSS	1	1	8	-	13		53844	53844	within_5'_gene	-	31285024	31196311	DMD	1	R-1948
R-931	chr4	53588552	53588974	53588828	81	6.33985	53	R-931	81	2	P-931-1	901	60	3	LCL.Dox R-931|Saos2.doxycycline R-1265|LCL.nutlin.FDR.relax R-1307	SNORA26	NR_003016				4			44	55.4878	0.792967	5.45943	5.7941	-0.334667		TSS	1	1	-	-	-		9413	9413	prime5	+	53579415	53579537	SNORA26	1	R-931
R-2323	chr21	37907793	37908600	37907927	38	5.24793	25	R-2323	38	0	P-2323-1	2290	78	3	LCL.Dox R-2323|LCL.nutlin.FDR.relax R-1437|LCL.IR.ES487.FDR.relax R-388	CLDN14	NM_001146078,NM_001146077,NM_001146079,NM_144492,NM_012130				4			592	718.293	0.824177	9.20945	9.48843	-0.278975		TSS	1	1	8	-	13		6971	6971	within_5'_gene	-	37914898	37832920	CLDN14	1	R-2323
R-678	chr16	11089371	11089782	11089628	125	6.96578	63	R-746|R-678	246	2	P-678-1	654	78	3	LCL.Dox R-678|LCL.Dox.ES358 R-675|LCL.nutlin.FDR.relax R-1130	CLEC16A	NM_015226				4			2648	1521.34	1.74057	11.3707	10.5711	0.799559		TSS	1	2	-	-	-		51284	51284	within_5'_gene	+	11038344	11276044	CLEC16A	1	R-678
R-599	chr1	167638460	167639426	167638614	141	7.13955	75	R-599|R-1961|R-1308	273	0	P-599-1	578	84	3	LCL.Dox R-599|LCL.nutlin.FDR.relax R-1614|LCL.Dox.ES358 R-552	RCSD1	NM_052862				4			1831	1783.54	1.02661	10.8384	10.8005	0.037891		TSS	1	1	-	-	-		39141	39141	within_5'_gene	+	167599473	167675485	RCSD1	1	R-599
R-1413	chr8	128673381	128673974	128673670	61	5.93074	46	R-1413	61	0	P-1413-1	1388	20	4	LCL.Dox R-1413|U2OS.nutlin R-2093|Saos2.doxycycline R-320|U2OS.ActD R-1113	MYC	NM_002467	3115504	9.7	10.92	12.23	2.25869e-05	1.0682e-05	1190	1425	0.835088	10.2167	10.4767	-0.26	-2.53	TSS	1	1	-	-	-		74644	-74644	prime3	+	128748314	128753678	MYC	1	R-1413
R-2195	chr6	26027198	26027654	26027392	50	5.64386	38	R-2195	50	0	P-2195-1	2161	18	4	LCL.Dox R-2195|MCF7.5FU R-1446|LCL.nutlin.FDR.relax R-2858|U2OS.nutlin R-3739	HIST1H4B	NM_003544	2946208	9.93	10.51	11.06	6.6201e-05	0.00251839	51	35.3659	1.44207	5.67243	5.14429	0.52814	-1.13	TSS	1	1	-	-	-		88	88	within_5'_gene	-	26027480	26027123	HIST1H4B	1	R-2195
R-909	chr9	21833416	21833857	21833679	96	6.58496	58	R-909	96	1	P-909-1	876	85	4	LCL.Dox R-909|LCL.nutlin.FDR.relax R-698|LCL.Dox.ES358 R-616|LCL.IR.ES487.FDR.relax R-1107	MTAP	NM_002451	3164914	8.38	9.23	9.19	0.00354087	0.510072	524	523.78	1.00042	9.03342	9.03282	0.000604495	-0.81	TSS	1	1	8	-	-		31045	31045	within_5'_gene	+	21802634	21865969	MTAP	1	R-909
R-2095	chr3	149470088	149470570	149470317	45	5.49185	36	R-2095	45	1	P-2095-1	2066	9	4	LCL.Dox R-2095|MCF7.5FU R-1392|U2OS.nutlin R-3482|MCF7.Nutlin R-2925	COMMD2	NM_016094	2700500	9.6	10.45	10.34	0.00983666	0.452702	449	525	0.855238	8.81057	9.03617	-0.225602	-0.74	TSS	1	1	-	-	-		39	-39	prime5	-	149470278	149458530	COMMD2	1	R-2095
R-683	chr6	5486408	5486783	5486578	117	6.87036	52	R-683	117	0	P-683-1	659	74	4	LCL.Dox R-683|LCL.Dox.ES358 R-703|LCL.nutlin.FDR.relax R-1176|LCL.IR.ES487.FDR.relax R-834	FARS2	NM_006567	2893130	8.76	9.25	9.43	0.0095135	0.0524644	1291	1253.66	1.02979	10.3343	10.2919	0.0423446	-0.67	TSS	1	1	8	-	13		224995	224995	within_5'_gene	+	5261583	5771816	FARS2	1	R-683
R-1786	chr14	54021279	54021705	54021490	51	5.67243	34	R-1786	51	0	P-1786-1	1755	39	4	LCL.Dox R-1786|U2OS.nutlin R-1960|Saos2.doxycycline R-1308|LCL.nutlin.FDR.relax R-2253	BMP4	NM_130851,NM_001202,NM_130850	3565206	7.61	7.72	8.18	0.00279713	0.00754769	18	37.1951	0.483934	4.16993	5.21704	-1.04712	-0.57		1	1	-	-	-		399780	399780	prime3	-	54421270	54416454	BMP4	1	R-1786
R-1197	chr18	10558596	10559135	10558818	76	6.24793	46	R-1197	76	0	P-1197-1	1165	28	4	LCL.Dox R-1197|LCL.nutlin.FDR.relax R-2393|U2OS.nutlin R-2130|U2OS.ActD R-751	NAPG	NM_003826	3778823	9.52	10.11	9.99	0.0378679	0.290725	699	586.585	1.19164	9.44915	9.1962	0.252951	-0.47	TSS	1	2	-	-	-		32946	32946	prime5	+	10525872	10552762	NAPG	1	R-1197
R-2833	chr1	114447586	114448458	114447905	40	5.32193	29	R-2833	40	0	P-2833-1	2814	7	4	LCL.Dox R-2833|MCF7.5FU R-974|MCF7.Nutlin R-556|MCF7.NT R-245	DCLRE1B	NM_022836	2352743	9.33	9.71	9.78	0.0167976	0.41072	365	406.707	0.897451	8.51175	8.66785	-0.156094	-0.45	TSS	1	1	-	-	-		132	-132	prime3	+	114448037	114456694	DCLRE1B	1	R-2833
R-1234	chr8	42429037	42429322	42429197	60	5.90689	37	R-1234	60	0	P-1234-1	1206	54	4	LCL.Dox R-1234|LCL.nutlin.FDR.relax R-2006|U2OS.nutlin R-1925|MCF7.Nutlin R-1878	SLC20A2	NM_006749	3133345	8.39	8.69	8.84	0.00591968	0.0373303	712	751.829	0.947024	9.47573	9.55426	-0.0785278	-0.45	TSS	1	1	8	-	13		32129	-32129	prime5	-	42397068	42273992	SLC20A2	1	R-1234
R-1122	chr14	75688520	75689290	75688658	76	6.24793	51	R-1122|R-2108	112	0	P-1122-1	1094	55	4	LCL.Dox R-1122|U2OS.nutlin R-1678|LCL.nutlin.FDR.relax R-2631|U2OS.ActD R-1381	TMED10	NM_006827	3572340	12.8	13.25	13.22	2.87375e-05	0.134702	814	931.707	0.873665	9.66888	9.86373	-0.194848	-0.42	TSS	1	1	8	-	-		45309	-45309	prime5	-	75643349	75598170	TMED10	1	R-1122
R-3196	chr3	197121437	197121772	197121585	34	5.08746	26	R-3196	34	1	P-3196-1	3185	25	4	LCL.Dox R-3196|LCL.nutlin.FDR.relax R-3729|U2OS.nutlin R-3388|Saos2.doxycycline R-1718	DLG1	NM_001204386,NM_001098424,NM_004087	2713192	10.35	10.81	10.76	0.0327795	0.712432	1337	1320.12	1.01279	10.3848	10.3665	0.0183283	-0.41	TSS	1	1	8	-	-		96138	-96138	prime5	-	197025447	196769430	DLG1	1	R-3196
R-21	chr19	42423034	42425445	42424336	2163	11.0788	248	R-21	2163	0	P-21-3	21	201	4	LCL.Dox R-21|Saos2.doxycycline R-350|U2OS.DXR R-122|LCL.Dox.ES358 R-234	ARHGEF1	NM_199002,NM_004706,NM_198977	3834519	9.86	10.09	10.15	0.0769283	0.11938	467	560.366	0.833384	8.86728	9.13023	-0.262946	-0.29	TSS	1	1	8	-	-		35891	35891	prime5	+	42388445	42411604	ARHGEF1	1	R-21
R-1467	chr19	2058087	2059103	2058656	73	6.18982	54	R-1467	73	0	P-1467-1	1442	30	4	LCL.Dox R-1467|MCF7.Nutlin R-3300|LCL.nutlin.FDR.relax R-1834|U2OS.nutlin R-3151	MKNK2	NM_017572,NM_199054	3845647	12.53	12.74	12.74	0.00416791	0.797136	1724	1121.95	1.53661	10.7515	10.1318	0.61975	-0.21	TSS	1	6	-	-	-		7413	-7413	prime5	-	2051243	2037469	MKNK2	1	R-1467
R-221	chr14	51288210	51288801	51288516	482	8.91289	143	R-221	482	0	P-221-1	206	75	4	LCL.Dox R-221|Saos2.doxycycline R-2126|LCL.Dox.ES358 R-659|LCL.nutlin.FDR.relax R-1446	NIN	NM_020921,NM_182946,NM_182944,NM_016350	3564071	10.41	10.66	10.62	0.195854	0.708529	1275	868.902	1.46737	10.3163	9.76305	0.553231	-0.21	TSS	1	4	-	-	-		1840	1840	within_5'_gene	-	51290356	51192546	NIN	1	R-221
R-2959	chr8	145673603	145674239	145673766	37	5.20945	26	R-2959	37	0	P-2959-1	2944	41	4	LCL.Dox R-2959|U2OS.Eto R-989|U2OS.nutlin R-1565|U2OS.ActD R-882	TONSL	NM_013432	3158642	9.23	9.42	9.42	0.00062658	0.872158	419	392.073	1.06868	8.71081	8.61498	0.0958273	-0.19	TSS	1	6	-	-	-		3954	-3954	prime5	-	145669812	145654162	NFKBIL2	1	R-2959
R-1295	chr1	46023034	46023476	46023347	71	6.14975	47	R-1295	71	0	P-1295-1	1266	44	4	LCL.Dox R-1295|U2OS.nutlin R-4037|LCL.nutlin.FDR.relax R-1615|LCL.IR.ES487.FDR.relax R-2038	AKR1A1	NM_153326,NM_006066,NM_001202413,NM_001202414	2334374	9.48	9.66	9.63	0.329054	0.684296	1170	1060.37	1.10339	10.1923	10.0503	0.141946	-0.15	TSS	1	1	-	-	-		6850	6850	within_5'_gene	+	46016497	46035721	AKR1A1	1	R-1295
R-1794	chr19	13050772	13051674	13051392	61	5.93074	42	R-1794	61	2	P-1794-1	1763	28	4	LCL.Dox R-1794|U2OS.nutlin R-3600|U2OS.ActD R-1519|LCL.nutlin.FDR.relax R-1398	CALR	NM_004343	3822049	13.23	13.43	13.35	0.103309	0.179385	1506	1857.93	0.810581	10.5565	10.8595	-0.302972	-0.12	TSS	1	1	-	-	-		1979	1979	within_5'_gene	+	13049413	13055304	CALR	1	R-1794
R-352	chr12	54634757	54635372	54635084	294	8.19967	88	R-352	294	1	P-352-1	333	249	4	LCL.Dox R-352|LCL.nutlin.FDR.relax R-430|LCL.Dox.ES358 R-127|LCL.IR.ES487.FDR.relax R-265	CBX5	NM_001127322,NM_001127321,NM_012117	3456630	12.71	12.86	12.76	0.422973	0.260868	191	142.683	1.33863	7.57743	7.15667	0.42076	-0.05	TSS	1	4	8	-	-		18245	18245	within_5'_gene	-	54653329	54624729	CBX5	1	R-352
R-1988	chr11	121353231	121353751	121353377	47	5.55459	32	R-1988|R-3571	78	0	P-1988-1	1959	55	4	LCL.Dox R-1988|MCF7.Nutlin R-2555|LCL.nutlin.FDR.relax R-378|LCL.IR.ES487.FDR.relax R-286	SORL1	NM_003105	3352948	11.6	11.54	11.63	0.775631	0.390392	3408	3323.17	1.02553	11.7347	11.6983	0.0363649	-0.03	TSS	1	1	-	-	-		30417	30417	within_5'_gene	+	121322960	121504471	SORL1	1	R-1988
R-2032	chr5	149507592	149508205	149507956	47	5.55459	38	R-2032	47	1	P-2032-1	2000	32	4	LCL.Dox R-2032|LCL.nutlin.FDR.relax R-2103|MCF7.5FU R-1750|LCL.IR.ES487.FDR.relax R-1298	CSF1R	NM_005211	2881187	8.53	8.51	8.53	1	0.75634	52	37.1951	1.39803	5.70044	5.21704	0.483398	0	TSS	1	2	8	-	13		27466	27466	within_5'_gene	-	149535422	149493401	PDGFRB	1	R-2032
R-268	chr17	77733923	77734664	77734096	349	8.44708	113	R-268	349	1	P-268-1	249	86	4	LCL.Dox R-268|LCL.nutlin.FDR.relax R-1004|LCL.IR.ES487.FDR.relax R-1471|LCL.Dox.ES358 R-696	CBX2	NM_032647,NM_005189	3736985	9.21	9.31	9.2	0.91584	0.151169	203	140.854	1.44121	7.66534	7.13805	0.527283	0.01	TSS	1	2	-	-	13		17896	-17896	prime3	+	77751992	77756331	CBX2	1	R-268
R-2150	chr17	61677980	61678444	61678199	44	5.45943	32	R-2150	44	1	P-2150-1	2116	16	4	LCL.Dox R-2150|MCF7.NT R-822|Saos2.doxycycline R-1724|MCF7.Nutlin R-3128	TACO1	NM_016360	3730784	9.97	9.86	9.89	0.567044	0.495212	500	356.098	1.40411	8.96578	8.47613	0.489656	0.08	TSS	1	1	-	-	-		43	-43	prime3	+	61678242	61685725	TACO1	1	R-2150
R-2099	chr6	164055500	164056045	164055822	54	5.75489	37	R-2099	54	0	P-2099-1	2066	10	4	LCL.Dox R-2099|MCF7.5FU R-471|MCF7.Nutlin R-212|MCF7.RITA1um R-451	QKI	NM_206853,NM_206854,NM_206855,NM_006775	2935475	10.09	9.94	9.96	0.407616	0.891653	1298	1485.37	0.873859	10.3421	10.5366	-0.194528	0.13	TSS	1	1	8	-	-		220148	220148	prime5	+	163835674	163991176	QKI	1	R-2099
R-339	chr12	26902735	26903498	26902905	271	8.08215	77	R-339|R-1001	350	1	P-339-1	321	261	4	LCL.Dox R-339|LCL.IR.ES487.FDR.relax R-146|Saos2.doxycycline R-268|LCL.Dox.ES358 R-74	ITPR2	NM_002223	3448152	10.24	10.04	10.04	0.318289	0.983924	2516	2359.76	1.06621	11.2969	11.2044	0.0924942	0.2	TSS	1	1	8	-	-		83226	83226	within_5'_gene	-	26986131	26488284	ITPR2	1	R-339
R-1895	chr12	57915392	57916508	57916115	54	5.75489	44	R-1895	54	1	P-1895-1	1861	21	4	LCL.Dox R-1895|Saos2.doxycycline R-1220|U2OS.nutlin R-3166|LCL.nutlin.FDR.relax R-2826	MBD6	NM_052897	3418214	9.94	9.81	9.65	0.0699794	0.024294	603	518.902	1.16207	9.23601	9.01932	0.216695	0.29	TSS	1	1	-	-	-		543	-543	prime3	+	57916658	57923931	MBD6	1	R-1895
R-2584	chr2	220151093	220151481	220151367	33	5.04439	27	R-2584	33	0	P-2584-1	2551	6	4	LCL.Dox R-2584|U2OS.Eto R-1068|U2OS.nutlin R-441|Saos2.doxycycline R-252	DNAJB2	NM_001039550,NM_006736	2528426	9.23	9.01	8.93	0.0063787	0.136505	333	236.585	1.40753	8.37938	7.88622	0.493161	0.3	TSS	1	1	8	-	-		7328	7328	within_5'_gene	+	220144039	220151622	DNAJB2	1	R-2584
R-1897	chr1	205180071	205181265	205180840	50	5.64386	38	R-1897	50	1	P-1897-2	17105	12	4	LCL.Dox R-1897|MCF7.5FU R-721|U2OS.ActD R-1719|MCF7.Nutlin R-668	DSTYK	NM_015375,NM_199462	2452348	8.06	7.93	7.73	0.0343035	0.0759044	396	260.366	1.52094	8.62936	8.0244	0.60496	0.33	TSS	1	1	-	-	13		113	-113	prime5	-	205180727	205111631	DSTYK	1	R-1897
R-1376	chr12	109231961	109232620	109232269	65	6.02237	47	R-1376	65	0	P-1376-1	1349	34	4	LCL.Dox R-1376|Saos2.doxycycline R-2385|LCL.nutlin.FDR.relax R-3623|U2OS.nutlin R-2184	SSH1	NM_001161331,NM_018984,NM_001161330	3470597	10.23	9.91	9.89	0.0159961	0.787646	1788	1109.76	1.61116	10.8041	10.116	0.688104	0.34	TSS	1	1	-	-	-		19090	19090	within_5'_gene	-	109251359	109185695	SSH1	1	R-1376
R-1646	chr3	37011194	37011754	37011475	50	5.64386	38	R-1646	50	1	P-1646-1	1618	47	4	LCL.Dox R-1646|MCF7.Nutlin R-1765|U2OS.nutlin R-4361|LCL.nutlin.FDR.relax R-1326	EPM2AIP1	NM_014805	2669157	10.78	10.23	10.34	0.023454	0.280266	2205	2221.34	0.992643	11.1066	11.1172	-0.0106525	0.44	TSS	1	1	-	-	-		23320	23320	prime3	-	37034795	37027357	EPM2AIP1	1	R-1646
R-274	chr19	42774609	42775869	42775041	337	8.3966	114	R-274	337	3	P-274-1	256	57	4	LCL.Dox R-274|U2OS.nutlin R-1255|LCL.nutlin.FDR.relax R-1453|U2OS.ActD R-1340	CIC	NM_015125	3834674	10.21	9.95	9.69	0.0004156	0.00127965	270	326.22	0.827664	8.07682	8.3497	-0.272884	0.52	TSS	1	1	-	-	-		13775	-13775	prime3	+	42788816	42799949	CIC	1	R-274
R-2508	chr7	43839236	43839560	43839367	39	5.2854	31	R-2508	39	0	P-2508-1	2482	11	4	LCL.Dox R-2508|LCL.nutlin.FDR.relax R-3008|MCF7.Nutlin R-1084|MCF7.RITA1um R-1993	BLVRA	NM_000712	2999544	9.64	9.15	9.11	0.0104596	0.619284	573	582.927	0.982971	9.16239	9.18717	-0.0247797	0.53	TSS	1	1	-	-	-		41096	41096	within_5'_gene	+	43798271	43846941	BLVRA	1	R-2508
R-712	chr18	57566026	57567834	57567013	131	7.03342	84	R-712	131	4	P-712-2	5308	41	4	LCL.Dox R-712|MCF7.RITA1um R-1685|U2OS.Eto R-1478|IMR90.5FU R-126	PMAIP1	NM_021127	3790704	12.69	12.56	12.12	0.00134439	0.00263031	2060	2584.15	0.797168	11.0084	11.3355	-0.327043	0.57	TSS	1	1	-	-	-		178	-178	prime3	+	57567191	57571538	PMAIP1	1	R-712
R-155	chr7	2276592	2277368	2277041	582	9.18488	146	R-701|R-155|R-526|R-559|R-2958|R-2821	1197	3	P-155-2	145	244	4	LCL.Dox R-155|LCL.nutlin.FDR.relax R-181|LCL.IR.ES487.FDR.relax R-105|LCL.Dox.ES358 R-116	MAD1L1	NM_001013836,NM_001013837,NM_003550	3035464	10.5	9.82	9.9	0.000973756	0.279083	1835	814.024	2.25423	10.8416	9.66893	1.17264	0.6	TSS	1	1	8	-	13		4458	-4458	prime5	-	2272583	1855427	MAD1L1	1	R-155
R-771	chr4	13602511	13603187	13602871	112	6.80735	56	R-771|R-4757	145	2	P-771-1	741	96	4	LCL.Dox R-771|LCL.nutlin.FDR.relax R-712|LCL.Dox.ES358 R-656|LCL.IR.ES487.FDR.relax R-912	BOD1L	NM_148894	2761285	10.2	9.54	9.56	0.00329374	0.786229	614	435.366	1.41031	9.26209	8.76608	0.49601	0.64	TSS	1	1	-	-	-		26457	26457	within_5'_gene	-	13629328	13570365	BOD1L	1	R-771
R-2109	chr14	60646018	60646496	60646343	47	5.55459	31	R-2109	47	0	P-2109-1	2076	43	4	LCL.Dox R-2109|U2OS.nutlin R-1213|LCL.nutlin.FDR.relax R-1382|U2OS.Eto R-1049	DHRS7	NM_016029	3567187	10.23	9.8	9.57	0.0203768	0.10728	870	731.098	1.18999	9.76487	9.51392	0.250951	0.66	TSS	1	1	-	-	-		14132	-14132	prime5	-	60632211	60611498	DHRS7	1	R-2109
R-736	chr12	7146284	7147136	7146904	97	6.59991	54	R-736	97	0	P-736-1	710	19	4	LCL.Dox R-736|Saos2.doxycycline R-1954|U2OS.nutlin R-2423|MCF7.Nutlin R-3318	LPCAT3	NM_005768	3442427	12.63	12.21	11.94	0.000508493	0.0130821	572	496.951	1.15102	9.15987	8.95696	0.202911	0.69	TSS	1	1	-	-	-		21062	-21062	prime5	-	7125842	7085346	LPCAT3	1	R-736
R-2755	chr13	113959467	113959786	113959643	35	5.12928	26	R-2755	35	0	P-2755-1	2731	9	4	LCL.Dox R-2755|U2OS.nutlin R-4042|Saos2.doxycycline R-813|LCL.nutlin.FDR.relax R-3461	LAMP1	NM_005561	3502570	12.1	11.45	11.39	0.000567556	0.322696	787	383.537	2.05196	9.62022	8.58322	1.037	0.71	TSS	1	1	-	-	-		8175	8175	within_5'_gene	+	113951468	113977741	LAMP1	1	R-2755
R-288	chr10	79658187	79658719	79658474	404	8.65821	129	R-288	404	2	P-288-1	269	49	4	LCL.Dox R-288|U2OS.nutlin R-541|U2OS.Eto R-777|U2OS.ActD R-881	DLG5	NM_004747	3296386	9.7	9.01	8.96	0.00110285	0.241982	595	231.098	2.57467	9.21675	7.85236	1.36439	0.74		1	1	8	-	13		27874	27874	within_5'_gene	-	79686348	79550548	DLG5	1	R-288
R-564	chr2	178145933	178146803	178146630	176	7.45943	86	R-2088|R-564	220	0	P-564-4	543	95	4	LCL.Dox R-564|LCL.Dox.ES358 R-649|LCL.nutlin.FDR.relax R-1237|LCL.IR.ES487.FDR.relax R-637	NFE2L2	NM_006164,NM_001145412,NM_001145413	2588827	11.88	11.46	11.07	0.000979707	0.0196563	1829	1721.34	1.06254	10.8368	10.7493	0.0875218	0.81	TSS	1	1	-	-	-		16771	-16771	prime5	-	178129859	178095032	NFE2L2	1	R-564
R-211	chr12	6438422	6439921	6439537	450	8.81378	122	R-211	450	2	P-211-1	197	84	4	LCL.Dox R-211|LCL.Dox.ES358 R-504|LCL.nutlin.FDR.relax R-586|LCL.IR.ES487.FDR.relax R-572	TNFRSF1A	NM_001065	3441849	10.44	10.11	9.59	0.000313704	0.000191176	1280	955.488	1.33963	10.3219	9.90009	0.421834	0.85	TSS	1	1	-	-	-		11724	11724	within_5'_gene	-	6451261	6437922	TNFRSF1A	1	R-211
R-1228	chr1	154363584	154364343	154363966	76	6.24793	40	R-1228	76	0	P-1228-1	1197	50	4	LCL.Dox R-1228|U2OS.nutlin R-4196|Saos2.doxycycline R-1065|LCL.nutlin.FDR.relax R-3295	IL6R	NM_000565,NM_181359,NM_001206866	2360257	9.97	8.74	9.05	4.06954e-06	0.000823289	516	313.415	1.64638	9.01123	8.29193	0.719299	0.92	TSS	1	4	8	-	13		13702	-13702	prime3	+	154377668	154440188	IL6R	1	R-1228
R-1938	chr11	82996422	82997260	82996783	63	5.97728	43	R-1938	63	0	P-1938-1	1906	29	4	LCL.Dox R-1938|U2OS.nutlin R-1218|MCF7.Nutlin R-2113|LCL.nutlin.FDR.relax R-1916	CCDC90B	NM_021825	3384471	10.09	9.52	9.11	0.00113894	0.0111357	1721	1323.78	1.30006	10.749	10.3704	0.378583	0.98	TSS	1	1	-	-	-		594	594	within_5'_gene	-	82997377	82972501	CCDC90B	1	R-1938
R-167	chr17	42425501	42426727	42426302	558	9.12412	160	R-167	558	2	P-167-3	157	120	4	LCL.Dox R-167|LCL.Dox.ES358 R-429|LCL.nutlin.FDR.relax R-299|LCL.IR.ES487.FDR.relax R-1042	GRN	NM_002087	3722917	13.58	12.7	12.55	5.68005e-06	0.00578618	1728	709.146	2.43673	10.7549	9.46994	1.28495	1.03	TSS	1	1	-	-	-		3812	3812	within_5'_gene	+	42422490	42430470	GRN	1	R-167
R-1128	chr2	231081067	231081644	231081372	63	5.97728	41	R-1128	63	0	P-1128-1	1100	66	4	LCL.Dox R-1128|LCL.nutlin.FDR.relax R-1467|LCL.IR.ES487.FDR.relax R-934|U2OS.nutlin R-3933	SP110	NM_080424,NM_004510,NM_004509	2603051	11.52	10.68	10.47	0.000102266	0.0512601	1145	1250.61	0.915553	10.1611	10.2884	-0.127284	1.05	TSS	1	1	-	-	-		3455	3455	within_5'_gene	-	231084827	231041188	SP110	1	R-1128
R-1464	chr17	78083454	78083735	78083578	55	5.78136	40	R-1464	55	0	P-1464-1	1437	7	4	LCL.Dox R-1464|U2OS.nutlin R-3552|U2OS.ActD R-1649|U2OS.Eto R-1832	GAA	NM_000152,NM_001079803,NM_001079804	3737140	9.64	8.54	8.52	1.89829e-06	0.501899	326	201.22	1.62012	8.34873	7.65263	0.696102	1.12	TSS	1	1	-	-	13		8224	8224	within_5'_gene	+	78075354	78093679	GAA	1	R-1464
R-2240	chr9	136008810	136009458	136009184	39	5.2854	31	R-4201|R-2240	73	0	P-2240-1	17078	8	4	LCL.Dox R-2240|U2OS.nutlin R-4184|MCF7.RITA1um R-1412|MCF7.Nutlin R-2557	RALGDS	NM_006266,NM_001042368	3228463	10.97	10.27	9.75	0.000202721	1.44781e-05	2304	990.244	2.3267	11.1699	9.95164	1.21828	1.22	TSS	1	6	-	-	-		15404	15404	within_5'_gene	-	136024588	135973106	RALGDS	1	R-2240
R-858	chr1	110452906	110454618	110454175	105	6.71425	69	R-858	105	1	P-858-3	828	34	4	LCL.Dox R-858|U2OS.nutlin R-1316|U2OS.Eto R-2007|LCL.nutlin.FDR.relax R-1700	CSF1	NM_000757,NM_172210,NM_172211,NM_172212	2351063	11.46	10.84	10.2	1.6038e-06	8.48016e-06	1287	500	2.574	10.3298	8.96578	1.36401	1.26	TSS	1	1	-	-	-		943	943	within_5'_gene	+	110453232	110472355	CSF1	1	R-858
R-1078	chr18	12309521	12310275	12309850	70	6.12928	38	R-1078	70	0	P-1078-1	1047	15	4	LCL.Dox R-1078|MCF7.Nutlin R-867|LCL.nutlin.FDR.relax R-1803|U2OS.ActD R-855	TUBB6	NM_032525	3779579	12.28	11.23	10.91	0.00029794	0.00635226	755	443.293	1.70316	9.56033	8.79212	0.768217	1.37	TSS	1	1	-	-	-		1594	1594	within_5'_gene	+	12308256	12326568	TUBB6	1	R-1078
R-367	chr21	36435682	36436427	36435921	276	8.10852	97	R-2126|R-1175|R-367	390	1	P-367-1	348	99	4	LCL.Dox R-367|U2OS.nutlin R-3060|LCL.Dox.ES358 R-532|LCL.nutlin.FDR.relax R-1027	RUNX1	NM_001754	3930360	10.15	9	8.78	9.02475e-06	0.0114488	1165	271.951	4.28386	10.1861	8.0872	2.09891	1.37	TSS	1	2	8	12	13		14326	-14326	prime5	-	36421595	36160097	RUNX1	1	R-367
R-2055	chr16	47493054	47493958	47493411	53	5.72792	39	R-2055	53	0	P-2055-1	2023	122	4	LCL.Dox R-2055|LCL.Dox.ES358 R-466|LCL.nutlin.FDR.relax R-519|LCL.IR.ES487.FDR.relax R-1339	ITFG1	NM_030790	3690193	11.06	9.79	9.62	0.00125468	0.329751	1455	925	1.57297	10.5068	9.85331	0.653494	1.44	TSS	1	1	8	-	13		1604	1604	within_5'_gene	-	47495015	47189297	ITFG1	1	R-2055
R-1223	chr6	134378169	134379072	134378715	68	6.08746	41	R-1223	68	0	P-1223-1	1191	71	4	LCL.Dox R-1223|LCL.nutlin.FDR.relax R-968|U2OS.nutlin R-3169|U2OS.Eto R-2116	SLC2A12	NM_145176	2974935	8.31	7.14	6.77	0.00019761	0.0327248	186	87.8049	2.11833	7.53916	6.45623	1.08293	1.54	TSS	1	2	-	12	13		4926	-4926	prime5	-	134373789	134308718	SLC2A12	1	R-1223
R-1632	chr16	19536206	19536925	19536633	58	5.85798	40	R-1632	58	0	P-1632-1	1601	104	4	LCL.Dox R-1632|LCL.nutlin.FDR.relax R-536|LCL.Dox.ES358 R-446|LCL.IR.ES487.FDR.relax R-485	CCP110	NM_014711,NM_001199022	3651018	11.49	11.24	9.85	0.000558282	0.000466961	1740	1084.76	1.60405	10.7649	10.0832	0.681717	1.64	TSS	1	6	-	-	-		1455	1455	within_5'_gene	+	19535178	19564728	CP110	1	R-1632
R-1012	chr8	23020803	23021778	23021186	113	6.82018	77	R-1012	113	1	P-1012-1	981	67	4	LCL.Dox R-1012|IMR90.5FU R-45|LCL.nutlin.FDR.relax R-1441|LCL.IR.ES487.FDR.relax R-2066	TNFRSF10D	NM_003840	3127745	10.56	10.12	8.84	4.9098e-05	4.77955e-06	545	218.293	2.49665	9.09011	7.77012	1.31999	1.72	TSS	1	2	8	12	13		354	354	within_5'_gene	-	23021540	22993103	TNFRSF10D	1	R-1012
R-3085	chr11	1676381	1677064	1676737	38	5.24793	29	R-3085	38	0	P-3085-1	3062	7	4	LCL.Dox R-3085|MCF7.5FU R-1841|MCF7.RITA1um R-1216|MCF7.Nutlin R-1599	FAM99A	NR_026643				4			385	296.951	1.29651	8.58871	8.21408	0.374632		TSS	1	1	8	12	13		108764	108764	within_5'_gene	-	1785501	1490692	HCCA2	1	R-3085
R-1444	chr11	10920688	10921373	10921161	60	5.90689	42	R-1444	60	0	P-1444-1	1418	7	4	LCL.Dox R-1444|Saos2.doxycycline R-1832|U2OS.nutlin R-1934|U2OS.ActD R-1172	LOC729013	NR_034137				4			1241	1285.98	0.965026	10.2773	10.3286	-0.0513602		TSS	1	1	-	-	-		41541	-41541	prime5	-	10879620	10874253	ZBED5	1	R-1444
R-2040	chr18	8987181	8987592	8987451	38	5.24793	28	R-2040	38	2	P-2040-1	2012	11	4	LCL.Dox R-2040|U2OS.Eto R-845|U2OS.nutlin R-331|U2OS.ActD R-1395	NDUFV2	NM_021074				4			2247	2330.49	0.964176	11.1338	11.1864	-0.0526318		TSS	1	1	-	-	-		115176	-115176	prime3	+	9102627	9134342	NDUFV2	1	R-2040
R-3281	chr17	74127980	74128632	74128441	35	5.12928	29	R-3281	35	0	P-3281-1	3251	14	4	LCL.Dox R-3281|U2OS.nutlin R-1873|MCF7.Nutlin R-1213|MCF7.RITA1um R-1733	FOXJ1	NM_001454				4			19	9	2.11111	4.24793	3.16993	1.078		TSS	1	3	-	12	13		8939	8939	prime3	-	74137380	74132416	FOXJ1	1	R-3281
R-1407	chr22	27066947	27067688	27067432	68	6.08746	50	R-1407	68	0	P-1407-1	1382	15	4	LCL.Dox R-1407|U2OS.nutlin R-2880|Saos2.doxycycline R-1453|LCL.nutlin.FDR.relax R-1445	MIAT	NR_033321,NR_033320,NR_033319,NR_003491				4			1455	1476.83	0.985219	10.5068	10.5283	-0.0214839		TSS	1	3	8	-	13		13949	13949	within_5'_gene	+	27053483	27072438	MIAT	1	R-1407
R-3844	chr5	5704947	5705431	5705275	32	5	25	R-3844	32	1	P-3844-1	3836	24	4	LCL.Dox R-3844|U2OS.nutlin R-1433|U2OS.ActD R-609|U2OS.Eto R-1347	KIAA0947	NM_015325				4			462	433.537	1.06565	8.85175	8.76001	0.0917391		TSS	1	1	-	-	-		282469	282469	prime5	+	5422806	5490338	KIAA0947	1	R-3844
R-1216	chr16	75120784	75121381	75121243	69	6.10852	39	R-1216	69	0	P-1216-1	1185	27	4	LCL.Dox R-1216|MCF7.Nutlin R-819|MCF7.5FU R-869|LCL.nutlin.FDR.relax R-3967	LDHD	NM_153486,NM_194436				4			1321	1087.2	1.21505	10.3674	10.0864	0.28102		TSS	1	6	8	-	13		88329	88329	within_5'_gene	+	75032914	75144892	ZNRF1	1	R-1216
R-1424	chr16	85398738	85399252	85399083	75	6.22882	50	R-1343|R-1424	141	0	P-1424-1	1399	29	4	LCL.Dox R-1424|LCL.nutlin.FDR.relax R-1455|MCF7.RITA1um R-1914|MCF7.Nutlin R-587	LOC400548	NR_033984				4			867	578.049	1.49987	9.75989	9.17505	0.584841		TSS	1	6	-	-	-		245945	-245945	prime3	+	85645028	85709810	KIAA0182	1	R-1424
R-1217	chr17	49230603	49231717	49230877	77	6.26679	53	R-1217	77	0	P-1217-1	17050	33	4	LCL.Dox R-1217|U2OS.nutlin R-1407|Saos2.doxycycline R-1552|LCL.nutlin.FDR.relax R-811	NME1-NME2	NM_001018136,NR_037149				4			878	1024.39	0.857095	9.77808	10.0005	-0.222473		TSS	1	1	-	-	-		42	-42	prime3	+	49230919	49239450	NME1	1	R-1217
R-3020	chr10	114484262	114484704	114484383	37	5.20945	32	R-3020	37	0	P-3020-1	2996	36	4	LCL.Dox R-3020|Saos2.doxycycline R-1744|U2OS.nutlin R-3430|LCL.IR.ES487.FDR.relax R-2401	MIR4295	NR_036177				4			797	778.659	1.02356	9.63844	9.60485	0.0335889		TSS	1	1	8	-	13		277628	277628	within_5'_gene	+	114206755	114578503	VTI1A	1	R-3020
R-1698	chr2	65058446	65059262	65059064	47	5.55459	37	R-1698|R-3397|R-3163	119	2	P-1698-2	1669	42	4	LCL.Dox R-1698|Saos2.doxycycline R-751|MCF7.RITA1um R-2032|U2OS.nutlin R-2382	LOC400958	NR_036586				4			1353	1602.44	0.844338	10.4019	10.6461	-0.244108		TSS	1	1	-	-	-		156514	-156514	prime3	+	65215578	65250997	SLC1A4	1	R-1698
R-857	chr1	41472254	41473364	41472754	114	6.83289	71	R-857	114	0	P-857-1	825	52	4	LCL.Dox R-857|U2OS.nutlin R-1522|U2OS.Eto R-1309|LCL.nutlin.FDR.relax R-1537	LOC100507178	NR_037868				4			817	701.22	1.16511	9.67419	9.45372	0.22047		TSS	1	1	-	-	-		27748	27748	within_5'_gene	+	41445006	41478235	CTPS	1	R-857
R-460	chr9	136651051	136652009	136651478	343	8.42206	144	R-460|R-1017	441	1	P-460-1	442	88	4	LCL.Dox R-460|LCL.IR.ES487.FDR.relax R-1295|LCL.Dox.ES358 R-757|LCL.nutlin.FDR.relax R-419	SARDH	NM_007101,NM_001134707				4			2129	1346.95	1.58061	11.056	10.3955	0.660478		TSS	1	1	8	-	-		205968	205968	within_5'_gene	-	136857446	136627016	VAV2	1	R-460
R-908	chr3	196728113	196728991	196728632	105	6.71425	67	R-908	105	0	P-908-1	875	113	4	LCL.Dox R-908|LCL.Dox.ES358 R-418|LCL.nutlin.FDR.relax R-1138|LCL.IR.ES487.FDR.relax R-1855	LOC100507057	NR_038285				4			930	539.634	1.72339	9.86109	9.07584	0.785249		TSS	1	1	8	-	13		28054	28054	prime3	-	196756686	196730155	MFI2	1	R-908
R-2886	chr9	80903430	80903723	80903539	39	5.2854	29	R-2886	39	0	P-2886-1	2864	28	5	LCL.Dox R-2886|MCF7.Nutlin R-1759|U2OS.nutlin R-1508|U2OS.DXR R-708|Saos2.doxycycline R-1708	PSAT1	NM_021154,NM_058179	3175971	9.58	10.89	10.78	0.00571052	0.178577	468	518.902	0.901904	8.87036	9.01932	-0.148955	-1.2	TSS	1	1	-	-	-		8519	-8519	prime3	+	80912058	80945009	PSAT1	1	R-2886
R-2638	chr17	17092912	17093712	17093063	36	5.16993	26	R-2638	36	0	P-2638-1	2602	14	5	LCL.Dox R-2638|MCF7.5FU R-1876|MCF7.Nutlin R-933|U2OS.nutlin R-2189|U2OS.Eto R-1819	PLD6	NM_178836	3747638	8.57	8.85	9.33	0.00124938	0.00129633	540	559.756	0.964706	9.07682	9.12865	-0.0518389	-0.76	TSS	1	1	-	-	-		16583	16583	prime3	-	17109646	17104310	PLD6	1	R-2638
R-2187	chr3	185793661	185794305	185793925	31	4.9542	20	R-2187	31	0	P-2187-1	2161	22	5	LCL.Dox R-2187|U2OS.nutlin R-1366|Saos2.doxycycline R-569|MCF7.Nutlin R-1191|MCF7.5FU R-1374	ETV5	NM_004454	2709132	6.92	7.47	7.44	0.0555173	0.737597	312	244.512	1.27601	8.2854	7.93376	0.35164	-0.52	TSS	1	2	-	-	13		32976	32976	within_5'_gene	-	185826901	185764105	ETV5	1	R-2187
R-1416	chr2	239175822	239176739	239176166	67	6.06609	46	R-1416	67	0	P-1416-1	1391	20	5	LCL.Dox R-1416|U2OS.nutlin R-1121|U2OS.DXR R-520|U2OS.ActD R-243|U2OS.Eto R-324	PER2	NM_022817	2605749	9.37	9.8	9.86	0.000597419	0.250127	396	376.829	1.05087	8.62936	8.55777	0.0715894	-0.49	TSS	1	1	8	-	-		21041	21041	within_5'_gene	-	239197207	239152678	PER2	1	R-1416
R-1614	chr1	93688882	93689484	93689005	49	5.61471	30	R-1614	49	0	P-1614-1	1582	117	5	LCL.Dox R-1614|LCL.nutlin.FDR.relax R-908|U2OS.nutlin R-754|Saos2.doxycycline R-471|LCL.Dox.ES358 R-475	CCDC18	NM_206886	2347023	8.05	8.16	8.31	0.338753	0.376116	871	1104.27	0.788758	9.76653	10.1089	-0.342346	-0.26	TSS	1	1	-	-	-		43086	43086	within_5'_gene	+	93645919	93744268	CCDC18	1	R-1614
R-190	chr12	11982898	11983898	11983687	446	8.8009	97	R-2206|R-2892|R-190|R-3442|R-2075	608	2	P-190-2	178	181	5	LCL.Dox R-190|LCL.Dox.ES358 R-214|LCL.nutlin.FDR.relax R-375|LCL.IR.ES487.FDR.relax R-212|U2OS.nutlin R-3660	ETV6	NM_001987	3405032	11.98	11.92	12.21	0.0163503	0.0139574	3813	3537.2	1.07797	11.8967	11.7884	0.108321	-0.23	TSS	1	1	-	-	-		180900	180900	within_5'_gene	+	11802787	12048325	ETV6	1	R-190
R-1164	chr3	101292659	101293961	101293253	88	6.45943	61	R-1164	88	0	P-1164-2	1135	47	5	LCL.Dox R-1164|MCF7.RITA1um R-1335|MCF7.Nutlin R-2296|LCL.IR.ES487.FDR.relax R-1110|LCL.nutlin.FDR.relax R-1031	PCNP	NM_020357	2633930	10.79	11.19	10.92	0.445136	0.139894	1358	1088.41	1.24769	10.4073	10.088	0.319255	-0.13	TSS	1	1	-	-	-		212	212	within_5'_gene	+	101293041	101313281	PCNP	1	R-1164
R-1456	chr8	105907285	105907582	105907455	50	5.64386	31	R-1456	50	0	P-1456-1	1434	24	5	LCL.Dox R-1456|MCF7.Nutlin R-1680|U2OS.nutlin R-2248|U2OS.ActD R-1373|U2OS.Eto R-2204	LRP12	NM_013437,NM_001135703	3147985	9.38	9.31	9.51	0.343316	0.063732	1653	1879.27	0.879598	10.6909	10.876	-0.185084	-0.13	TSS	1	1	8	-	13		306235	-306235	prime5	-	105601220	105501466	LRP12	1	R-1456
R-2446	chr5	14810220	14810745	14810554	36	5.16993	27	R-2446	36	0	P-2446-1	2413	93	5	LCL.Dox R-2446|U2OS.nutlin R-1544|LCL.nutlin.FDR.relax R-1306|U2OS.Eto R-2023|LCL.IR.ES487.FDR.relax R-1136	ANKH	NM_054027	2849469	9.47	9.57	9.58	0.0519163	0.441823	417	281.098	1.48347	8.7039	8.13493	0.568976	-0.11	TSS	1	1	8	-	13		61333	61333	within_5'_gene	-	14871887	14704908	ANKH	1	R-2446
R-305	chr2	37232246	37233115	37232836	290	8.17991	84	R-305	290	0	P-305-1	286	145	5	LCL.Dox R-305|Saos2.doxycycline R-1387|LCL.Dox.ES358 R-367|LCL.IR.ES487.FDR.relax R-119|LCL.nutlin.FDR.relax R-199	STRN	NM_003162	2548274	10.27	10.36	10.37	0.524455	0.979422	563	534.756	1.05282	9.13699	9.06274	0.0742539	-0.1	TSS	1	1	-	-	-		78649	78649	within_5'_gene	-	37311485	37208152	HEATR5B	1	R-305
R-1474	chr10	80859549	80860205	80859871	77	6.26679	57	R-2558|R-1316|R-1474|R-2822	217	2	P-1474-1	1448	32	5	LCL.Dox R-1474|MCF7.5FU R-1786|LCL.nutlin.FDR.relax R-1562|U2OS.nutlin R-1855|MCF7.Nutlin R-2232	ZMIZ1	NM_020338	3253683	10.68	10.49	10.74	0.555916	0.0996713	2938	2842.68	1.03353	11.5206	11.473	0.0475812	-0.06	TSS	1	6	8	12	13		31080	31080	within_5'_gene	+	80828791	81076285	ZMIZ1	1	R-1474
R-572	chr12	59300694	59301112	59300877	156	7.2854	71	R-1955|R-572	198	1	P-572-1	551	25	5	LCL.Dox R-572|U2OS.nutlin R-2170|Saos2.doxycycline R-1669|LCL.nutlin.FDR.relax R-1607|LCL.IR.ES487.FDR.relax R-1195	LRIG3	NM_001136051,NM_153377	3459120	7.39	7.4	7.33	0.77376	0.450782	188	223.78	0.840109	7.55459	7.80594	-0.251352	0.06	TSS	1	1	-	-	-		12450	12450	within_5'_gene	-	59313327	59265937	LRIG3	1	R-572
R-1322	chr4	128702959	128704862	128704613	66	6.04439	42	R-1322	66	0	P-1322-2	1292	45	5	LCL.Dox R-1322|Saos2.doxycycline R-379|MCF7.Nutlin R-1639|MCF7.RITA1um R-385|MCF7.5FU R-904	HSPA4L	NM_014278	2742935	10.55	10.63	10.48	0.671419	0.321628	793	853.049	0.929607	9.63118	9.73648	-0.105307	0.07	TSS	1	1	8	-	13		1161	1161	within_5'_gene	+	128703452	128754526	HSPA4L	1	R-1322
R-822	chr5	94952726	94953150	94952863	95	6.56986	50	R-822	95	0	P-822-1	790	66	5	LCL.Dox R-822|LCL.nutlin.FDR.relax R-727|LCL.IR.ES487.FDR.relax R-379|U2OS.nutlin R-2814|LCL.Dox.ES358 R-742	GPR150	NM_199243	2820884	9.46	9.46	9.38	0.282505	0.254516	220	110.366	1.99337	7.78136	6.78615	0.99521	0.08	TSS	1	1	-	-	-		3116	-3116	prime3	+	94955979	94957284	GPR150	1	R-822
R-2583	chr2	239298612	239299294	239299112	36	5.16993	26	R-2583	36	0	P-2583-1	2551	49	5	LCL.Dox R-2583|MCF7.5FU R-241|MCF7.Nutlin R-641|MCF7.RITA1um R-335|U2OS.nutlin R-2764	ASB1	NM_001040445	2534865	9.22	9.28	9.13	0.0421391	0.0496759	153	93.2927	1.64	7.25739	6.54369	0.713696	0.09	TSS	1	2	8	-	13		69928	69928	within_5'_gene	+	239229184	239309539	TRAF3IP1	1	R-2583
R-3232	chr17	57287204	57287613	57287356	33	5.04439	28	R-3232	33	1	P-3232-1	3206	20	5	LCL.Dox R-3232|MCF7.Nutlin R-1722|MCF7.NT R-483|U2OS.ActD R-1789|Saos2.doxycycline R-973	SMG8	NM_018149	3729002	9.41	9.41	9.26	0.297704	0.0985008	480	558.537	0.859389	8.90689	9.12551	-0.218617	0.15	TSS	1	1	-	-	-		14	-14	prime3	+	57287370	57292611	C17orf71	1	R-3232
R-2754	chr8	56684779	56686252	56684913	32	5	25	R-2754	32	0	P-2754-1	2731	50	5	LCL.Dox R-2754|MCF7.Nutlin R-1780|MCF7.RITA1um R-1567|LCL.nutlin.FDR.relax R-1012|U2OS.nutlin R-2948	TGS1	NM_024831	3098935	10.16	10.22	10	0.212196	0.0649806	1375	1201.83	1.14409	10.4252	10.231	0.1942	0.16	TSS	1	1	8	-	-		877	-877	prime3	+	56685790	56738005	TGS1	1	R-2754
R-489	chr7	140567476	140568094	140567824	217	7.76155	82	R-489	217	0	P-489-1	471	164	5	LCL.Dox R-489|LCL.Dox.ES358 R-310|Saos2.doxycycline R-1089|LCL.nutlin.FDR.relax R-114|LCL.IR.ES487.FDR.relax R-543	BRAF	NM_004333	3076340	10.91	10.7	10.65	0.0236288	0.540507	1443	1301.22	1.10896	10.4949	10.3456	0.149207	0.26	TSS	1	6	8	-	13		56740	56740	within_5'_gene	-	140624564	140433812	BRAF	1	R-489
R-2365	chr14	59379034	59379361	59379183	42	5.39232	29	R-2365	42	0	P-2365-1	2336	56	5	LCL.Dox R-2365|LCL.nutlin.FDR.relax R-1789|U2OS.nutlin R-4594|Saos2.doxycycline R-1397|LCL.Dox.ES358 R-653	DACT1	NM_001079520,NM_016651	3538087	9.58	9.51	9.26	0.00840084	0.0451893	252	161.585	1.55955	7.97728	7.33615	0.641127	0.32	TSS	1	2	8	12	13		274427	274427	prime5	+	59104756	59115038	DACT1	1	R-2365
R-395	chr19	42633443	42634683	42634139	340	8.40939	112	R-395|R-2183	388	2	P-395-3	2110	68	5	LCL.Dox R-395|LCL.nutlin.FDR.relax R-666|U2OS.nutlin R-1642|Saos2.doxycycline R-1333|LCL.IR.ES487.FDR.relax R-517	POU2F2	NM_001207026,NM_002698,NM_001207025	3863435	10.71	10.47	10.34	0.00200858	0.0300736	1645	1403.66	1.17194	10.6839	10.455	0.228896	0.37	TSS	1	1	8	-	-		2491	2491	within_5'_gene	-	42636630	42592665	POU2F2	1	R-395
R-152	chr9	5565970	5566508	5566145	551	9.10591	122	R-152	551	0	P-152-1	899	253	5	LCL.Dox R-152|LCL.nutlin.FDR.relax R-416|LCL.IR.ES487.FDR.relax R-167|Saos2.doxycycline R-2680|LCL.Dox.ES358 R-137	PDCD1LG2	NM_025239	3161113	10.81	10.3	10.42	0.0156594	0.142403	2002	1559.15	1.28404	10.9672	10.6065	0.360686	0.39	TSS	1	1	-	-	-		55601	55601	within_5'_gene	+	5510544	5571282	PDCD1LG2	1	R-152
R-251	chr12	120105446	120106159	120105824	437	8.77149	145	R-251	437	2	P-251-2	233	69	5	LCL.Dox R-251|LCL.Dox.ES358 R-727|U2OS.nutlin R-2694|MCF7.RITA1um R-1046|LCL.nutlin.FDR.relax R-1989	PRKAB1	NM_006253	3434142	12.21	11.96	11.65	0.00053442	0.000633299	1804	1382.93	1.30448	10.817	10.4335	0.383475	0.56	TSS	1	1	-	-	-		64	64	within_5'_gene	+	120105760	120119429	PRKAB1	1	R-251
R-3383	chr10	91001268	91002348	91001663	36	5.16993	32	R-3383	36	0	P-3383-2	3355	74	5	LCL.Dox R-3383|LCL.Dox.ES358 R-798|LCL.nutlin.FDR.relax R-1298|LCL.IR.ES487.FDR.relax R-825|U2OS.nutlin R-3223	LIPA	NM_000235,NM_001127605	3299585	10.66	10.2	10.05	0.0325325	0.369088	582	577.439	1.0079	9.18488	9.17352	0.0113505	0.61	TSS	1	2	8	-	-		9997	9997	within_5'_gene	-	91011660	90973329	LIPA	1	R-3383
R-1317	chr3	121800385	121800846	121800610	72	6.16993	48	R-1317	72	1	P-1317-1	1288	94	5	LCL.Dox R-1317|LCL.nutlin.FDR.relax R-731|LCL.IR.ES487.FDR.relax R-604|LCL.Dox.ES358 R-573|U2OS.Eto R-1891	CD86	NM_176892,NM_006889,NM_175862,NM_001206925,NM_001206924	2638789	11.15	10.49	10.48	0.00428411	0.928264	1577	1501.22	1.05048	10.623	10.5519	0.0710477	0.67	TSS	1	1	-	-	-		3861	3861	within_5'_gene	+	121796749	121839983	CD86	1	R-1317
R-1495	chr14	24739978	24740993	24740429	74	6.20945	49	R-1495	74	0	P-1495-2	1466	39	5	LCL.Dox R-1495|LCL.nutlin.FDR.relax R-2480|MCF7.Nutlin R-3313|U2OS.nutlin R-2059|LCL.IR.ES487.FDR.relax R-697	RABGGTA	NM_004581,NM_182836	3558071	11.56	11.32	10.88	0.00103175	9.16588e-05	464	384.146	1.20787	8.85798	8.58551	0.272469	0.68	TSS	1	1	-	-	-		314	314	within_5'_gene	-	24740743	24734743	RABGGTA	1	R-1495
R-1385	chr20	57225914	57226518	57226224	65	6.02237	48	R-1385	65	1	P-1385-1	1359	13	5	LCL.Dox R-1385|MCF7.5FU R-887|MCF7.Nutlin R-953|MCF7.RITA1um R-2011|U2OS.nutlin R-3100	STX16	NM_001204868,NM_001134773,NM_001134772,NM_003763,NR_037941,NR_037942,NR_037943,NM_001001433	3891006	10.42	9.94	9.65	0.00192434	0.00484577	1772	2014.63	0.879564	10.7912	10.9763	-0.185139	0.77	TSS	1	1	-	-	-		103	-103	prime3	+	57226327	57254582	STX16	1	R-1385
R-671	chr7	44741370	44742072	44741765	121	6.91886	68	R-671	121	0	P-671-1	647	45	5	LCL.Dox R-671|LCL.nutlin.FDR.relax R-2545|MCF7.Nutlin R-3262|U2OS.Eto R-1715|U2OS.ActD R-1700	ZMIZ2	NM_031449,NM_174929	3000010	11.56	10.86	10.76	3.76046e-05	0.0239506	880	1059.76	0.83038	9.78136	10.0495	-0.268157	0.8	TSS	1	1	-	-	-		95645	95645	within_5'_gene	+	44646120	44748668	OGDH	1	R-671
R-1381	chr1	28568266	28568987	28568517	75	6.22882	51	R-1381	75	0	P-1381-1	1354	75	5	LCL.Dox R-1381|LCL.nutlin.FDR.relax R-504|Saos2.doxycycline R-1075|MCF7.Nutlin R-2936|LCL.IR.ES487.FDR.relax R-980	ATPIF1	NM_178190,NM_178191,NM_016311	2327375	9.98	9.44	9.12	0.00202161	0.0314022	921	862.805	1.06745	9.84706	9.75289	0.0941668	0.86	TSS	1	1	-	-	-		5907	5907	prime5	+	28562610	28564611	ATPIF1	1	R-1381
R-1997	chr1	112280916	112282142	112281202	50	5.64386	38	R-1997	50	1	P-1997-1	1966	15	5	LCL.Dox R-1997|U2OS.nutlin R-1628|MCF7.RITA1um R-1647|MCF7.5FU R-1711|MCF7.Nutlin R-1045	C1orf183	NM_019099	2428079	8.55	8.14	7.55	7.88253e-05	6.20571e-05	719	196.341	3.66199	9.48985	7.61722	1.87263	1	TSS	1	1	-	-	-		844	844	within_5'_gene	-	112282046	112264685	C1orf183	1	R-1997
R-1261	chr22	31702332	31702844	31702685	64	6	45	R-1261	64	0	P-1261-1	1230	54	5	LCL.Dox R-1261|U2OS.nutlin R-2684|U2OS.DXR R-706|LCL.nutlin.FDR.relax R-1277|LCL.IR.ES487.FDR.relax R-2387	PIK3IP1	NM_001135911,NM_052880	3957790	8.8	7.75	7.5	2.20558e-05	0.00952676	497	248.78	1.99775	8.9571	7.95873	0.998373	1.3	TSS	1	1	-	-	-		14165	-14165	prime5	-	31688520	31677579	PIK3IP1	1	R-1261
R-1179	chr3	59784560	59784851	59784699	71	6.14975	43	R-1179	71	3	P-1179-1	1150	48	5	LCL.Dox R-1179|LCL.nutlin.FDR.relax R-1769|U2OS.nutlin R-2121|U2OS.ActD R-1115|U2OS.Eto R-1573	C3orf67	NM_198463	2678526	8.16	6.89	6.78	0.000548341	0.0900429	917	982.927	0.932928	9.84078	9.94094	-0.100162	1.38	TSS	1	1	8	12	13		1452434	1452434	within_5'_gene	-	61237133	59735037	FHIT	1	R-1179
R-3052	chr3	172254714	172255142	172254989	38	5.24793	31	R-3052	38	0	P-3052-1	3030	19	5	LCL.Dox R-3052|MCF7.Nutlin R-663|MCF7.RITA1um R-1996|Saos2.doxycycline R-1694|LCL.nutlin.FDR.relax R-2104	TNFSF10	NM_003810,NM_001190942,NR_033994,NM_001190943	2705706	11.55	10.05	9.95	0.000280251	0.49896	1102	684.146	1.61077	10.1059	9.41816	0.687747	1.6	TSS	1	1	-	-	-		13720	-13720	prime5	-	172241269	172223463	TNFSF10	1	R-3052
[truncated: 1,256 more rows]

## Sheet: Notes 
~ 500 genes display multiple p53 ChIPseq peaks nearby. In order to compare genes based on the chromatin state at their TSS and look at gene expression, this spreadsheet has deleted multiple row gene entries
Peak read (density) data provided is for the largest peak near the TSS of the nearest gene
[truncated: 16 more rows]
